# Supplementary material for: Interaction between the Participation in and the Impact on Mental Health Service Users and Their Relatives of a Multicomponent Empowerment-Based Psychosocial Intervention
Source: Int J Environ Res Public Health. 2022 Oct 26;19(21):13935. doi: 10.3390/ijerph192113935 (PMC9654201; doi:10.3390/ijerph192113935)
Supplement: Supplementary file 1 [file ijerph-19-13935-s001.zip]

Archive with 2 entries (2 files):
- Database.csv
- SPSS_Syntax.txt
