# Supplementary material for: Interaction between the Participation in and the Impact on Mental Health Service Users and Their Relatives of a Multicomponent Empowerment-Based Psychosocial Intervention
Source: Int J Environ Res Public Health. 2022 Oct 26;19(21):13935. doi: 10.3390/ijerph192113935 (PMC9654201; doi:10.3390/ijerph192113935)
Supplement: Supplementary file 1 [file ijerph-19-13935-s001.zip › Database.csv]

id;Inclosos;avaluacio;avaluacio_2exclosos;avaluacio_5exclosos;territoris;territoris_dico;sexe_u;edat_u;estudis_u;estudia_u;treballa_u;trastorn_us;mental;estatcivil_u;nucliconvivencia_u;regimvivenda_u;sexe_c;edat_c;estudis_c;estudia_c;treballa_c;relacio_u;convivencia;horesset;qualitatrelacio;laboral;estatcivil_c;nucliconvivencia_c;estatcivil_u_dico;estatcivil_c_dico;nucliconvivencia_u_dico;nuclico…
1;1;1;1;1;1;2;2;39;2;0;1;1;1;2;1; ;2;70;2;0;0;1;0;6;6;1;4;3;2;1;2;1;2;2; ;1;4;3;4;4;2;4;4;4;2;2;3;3;3;5;0;3;4;3;3;2;3;3;3;4;3;3;3;2;2;2;3;4;3;2;2;5;3;4;3;2;5;3;3;4;0;4;3;3;3;1	6;3	7;3	3;3	2;3	2;2;0;2;3;3;2;0;5;5;2;5;0;3;5;5;5;0;2;2;3;3;0;3;5;3;3;2;2;2;3;3;0;0;3;3;2;0;3;3;3;3;1;2;3;2;4;0;3;3;4;3;0	3;2	5;3	4;3	1;3	3;3;1;2;1;2;4;1;4;2;2;3;0;2;3;3;4;0;1;1;2;3;0;2;3;2;3;0;3;1;3;1;0;1;2;1;3;0;3;4;4;3;0;3;2;3;3;0;3;2;4;3;0	2;2	4;2	1;2	6;3;5;2; ; ; ;2; ; ; ;2; ; ; ;2; ; ; ;2; ; ; ;2; ; ; ;2; ; ; ;2; ; ; ;2; ; ; ;2; ; ; ;2;1;0;2;3;2;1; ; ;1; ; ;1; ; ;1; ; ;1; ; ;1;1; ; ; ; ; ; ; ; ; ; ; ; ; ; ; ; ; ; ;0;0; ;0;0;3;2;0;0;1;1;1;1;0;1;0;0;1;1;0;1;2;0;1; ; ; ; ; ; ; ; ; ; ;0;2;2;3;1;3;2;2;5;0;0;2; ; ; ;2; ; ; ;2; ; ; ;2; ; ; ;2; ; ; ;2; ; ; ;2; ; ; ;2; ; ; ;1;1;1;1;2; ; ; ;1; ; ;1; ; ;1; ; ;1; ; ;1; ; ;1; ; ;1; ; ;1;1; ; ; ; ; ; ; ; …	6;3	303030303;3	571428571;3;99;24;0	3;3;3	428571429;2;79;22;0	2;2	393939394;3	142857143; ;30;2	727272727;18;12;3	6;2;35;3	181818182;18;17;3	6;2	833333333;12;1	090909091;6;6;1	2;1; ;0; ; ; ; ;2;2;1;0; ;1	666666667;4;0	571428571;0;0;4;2;0;1;10;2;1;15;1;1;10;10;1;1;1;1;1;0; ; ;0; ;0;0;1	333333333;1;0;2;0;0;0;4;1;1;9;0	583333333;2;4	666666667;6	333333333;0; ; ; ; ;0; ; ;0; ;1;4;2;1;1;3;4;4;4;9; ; ;26;1	75;1; ;15	75; ;-1	3;-0	1;-1	4;-1	2;-0	1;-1	3;0	1;-1	3;-1	2;-0	1;-0	5;-0	6;0
2;1;1;1;1;1;2;1;61;2;0;0;2;2;2;2; ;2;57;3;0;1;2;0;7;4;3;2;5;2;2;1;1;2;2; ;3;3;4;2;3;2;3;4;3;3;3;4;4;5;4;2;2;3;2;3;2;3;3;3;4;2;2;3;4;3;3;3;3;4;4;2;3;3;3;3;5;4;5;4;3;2;4;5;3;3;2	6;3	1;3	7;3	3;3	3;3;1;5;4;4;5;0;4;4;5;5;1;5;5;4;5;0;3;5;5;5;0;4;4;4;4;0;1;4;3;4;0;3;3;4;5;0;4;5;4;5;0;4;5;5;4;0;2;2;2;2;0	2;3	5;4	1;4;4	4;5;2;5;2;2;5;2;2;5;5;5;2;5;5;2;5;2;2;2;5;2;2;5;5;5;5;4;4;4;4;4;2;5;5;2;2;2;2;5;2;5;2;5;5;5;2;2;2;5;5;5;2	2;3	7;4	3;3	7;4;3;2; ; ; ;2; ; ; ;2; ; ; ;2; ; ; ;2; ; ; ;2; ; ; ;2; ; ; ;1;1;1;3;1;1;0;1;1;1;0;1;2;1;2;1; ; ;2;0;2;2;0;2;2;0;2;2;1;3;1; ; ;1;1; ; ; ; ; ; ; ; ; ; ; ; ; ; ; ; ; ; ;1;0;0; ; ;0;0;0;0;0;0;0;0;0;2;1;2;1;2;2;2;2;0;2;0;1;1;0;0;0;1;0;0;0;0;2;2;4;1;3;2;2;4;1;0;2; ; ; ;2; ; ; ;2; ; ; ;2; ; ; ;2; ; ; ;2; ; ; ;2; ; ; ;2; ; ; ;2; ; ; ;2; ; ; ;1; ; ; ; ; ;2;1;2;2;1;2;1; ; ;1; ; ;1; ; ;1;1; ; ; ; ; ; ; ; …	6;3	393939394;3	142857143;2;130;30;0	2;3	939393939;4	285714286;22;128;29;2	2;3	878787879;4	142857143; ;44;4;20;24;4;4;53;4	818181818;25;28;5;4	666666667;47;4	272727273;21;26;4	2;4	333333333; ;3;1;0	333333333;1	666666667;5;5;0	4;2	2;0; ;0;0;1	714285714;0;1;4;1;1;1;13;12;1	5;20;0	909090909;6;106	3636364;93	95454545;0; ; ; ; ;2;1;2;0; ;0;0;0	857142857;0;0;2;1;0;0	5;4;4;2;9;0	471428571;1;3	771428571;4	942857143;1;1;1;1;1;2;2;1	5;0; ;0;0;1	142857143;0;0;4;1;1;1;7;4;1	333333333;15;0	857142857;2;16;15	33333333; ;-2	4;2;-0	4;0	4;0
3;1;0;0;0;1;2;1;45;1;0;1;2;2;1;1; ;2;67;1;0;0;1;1;7;4;1;2;1;1;2;2;2;1;1;2; ; ; ; ; ; ; ; ; ; ; ; ; ; ; ; ; ; ; ; ; ; ; ; ; ; ; ; ; ; ; ; ; ; ; ; ; ; ; ; ; ; ; ; ; ; ; ; ; ; ; ; ; ; ; ;1;1;4;4;5;5;2;3;4;5;5;1;3;4;4;5;2;5;5;4;5;3;4;4;4;4;3;5;5;5;5;2;3;4;5;5;2;4;5;5;5;2;4;5;5;5;3;4;5;5;5;2	1;3	9;4	5;4	7;4	9;5; ; ; ; ; ; ; ; ; ; ; ; ; ; ; ; ; ; ; ; ; ; ; ; ; ; ; ; ; ; ; ; ; ; ; ; ; ; ; ; ; ; ; ; ; ; ; ; ; ; ; ; ; ; ; ; ;2; ; ; ;2; ; ; ;2; ; ; ;2; ; ; ;2; ; ; ;2; ; ; ;2; ; ; ;2; ; ; ;2; ; ; ;2; ; ; ;1; ; ;1; ; ;1; ; ;1; ; ;1; ; ;1; ; ;1; ; ;1;1; ; ; ; ; ; ; ; ; ; ; ; ; ; ; ; ; ; ;0;0;0; ; ;0;0;0;0;0;0;0;0;0;0;2;2;1;1;3;3;2;0;1; ; ; ; ; ; ; ; ; ; ; ;2;2;2;1;3;2;2;5;0;2;2; ; ; ;2; ; ; ;1;1;2;1;1;1;2;3…	1;4	393939394;5; ; ; ; ; ; ; ; ; ; ; ; ; ;34;3	090909091;15;19;3;3	166666667; ; ; ; ; ; ; ;0; ; ; ; ;0; ; ;0; ;0;0;1	714285714;0;0;4;3;0;1	5;4; ; ;15;1	071428571;1; ;4	285714286;5;1	2;1	6;1	8;9;0; ; ;0; ;1	333333333;0;2	142857143;0;0;4;2;1;1	5;9;8;1	6;28;1	544047619;10;222	3428571;141	4821429; ; ; ; ; ; ; ; ; ; ; ; ; ; ; ; ;-99;-99; ; ; ; ; ; ; ; ; ; ; ; ; ; ; ; ; ; ; ; ; ; ; ; ; ; ; ; ; ; ; ; ; ; ; ; ; ; ; ; ; ; ; ; ; ; ; ; ; ; ; ; ;5; ; ; ; ; ; ; ; ;13; ; ;0	472619048; ; ;9; ; ; ; ; ;137	1964286; ; ;5; ; ;0; ; ;0; ; ;0; ; ;0; ; ;0; ; ;0; ; ; ; ; ; ; ; ;1	333333333; ; ;0	428571429; ; ;0; ; ; ; ; ; ; ; ; ; ; ; ;0;1;1;1;1;1;1;1;1;-99; ;2	223428571; ; ; ; ; ;1; ;1	666666667;0	370571429;201	6;2	223428571; ; ; ; ; ; ; ; ; ; ;2;2;2;2;2;2;2;2;1;1;2;2;2;2;2;2;2;2;1;1;-99;-99;-99;-99;-99;-99;-99;2;-99;-99; ; ; ; ;0;12;3; ;6;8; ; ;4;15;3;20160; ; ; ; ; ; ; ; ;1	6
4;1;1;1;1;1;2;1;56;1;0;0;1;1;1;3; ;1;53;2;0;1;3;0;3;5;3;2;1;1;2;1;2;1;2; ;4;5;2;3;5;3;1;3;3;2;2;4;5;2;5;1;2;5;3;4;0;2;3;1;4;0;3;3;5;1;3;4;5;4;0;0;3;2;5;5;1;5;3;2;3;0;3;5;5;5;1	4;3	2;3	6;3	3;3	4;3;5;0;4;5;0;0;1;5;5;5;5;3;5;2;5;0;4;5;5;5;0;5;5;5;5;0;3;5;5;5;0;1;5;5;5;5;5;2;5;5;2;5;5;5;5;1;5;5;5;5;1	8;3	2;4	6;4	7;4	5;4;5;5;5;5;5;3;4;5;5;5;3;5;5;4;5;4;5;5;3;5;3;4;4;5;5;1;3;5;5;5;5;5;5;5;5;5;5;5;5;5;5;5;5;5;5;3;5;5;5;5;3	7;4	6;4	9;4	7;5;5;2; ; ; ;2; ; ; ;2; ; ; ;2; ; ; ;2; ; ; ;2; ; ; ;2; ; ; ;1;1;1;2;2; ; ; ;2; ; ; ;2;1;1;1; ; ;1; ; ;1; ; ;1; ; ;1; ; ;1; ; ; ;1; ; ; ; ; ; ; ; ; ; ; ; ; ; ; ; ; ; ;0;0;0; ; ;0;0;0;0;0;0;0;0;0;1;1;3;0;1;0;3;2;7;1; ; ; ; ; ; ; ; ; ; ; ;2;2;4;0;3;2;2;4;1;2;2; ; ; ;2; ; ; ;2; ; ; ;2; ; ; ;2; ; ; ;2; ; ; ;2; ; ; ;2; ; ; ;2; ; ; ;2; ; ; ;2;1;1;2;1;1;1; ; ;2;1;1;1; ; ;1; ; ;1; ; ;1;1; ; ; ; ; ; ; ; …	4;3	333333333;3	571428571;18;140;30;1	8;4	242424242;4	285714286;37;157;35;3	7;4	757575758;5; ;52;4	727272727;23;29;4	6;4	833333333;53;4	818181818;23;30;4	6;5; ; ; ; ; ; ; ;1;1;1;2;2;1;1;1;0; ;0;0;1	285714286;0;0;4;1;1;1;6;2;1;13;0	8125;2;9	75;10	875;0; ; ; ; ;3;1;1;0; ;0;0;1	285714286;0;0;3;0;1;0	5;6;3;1;13;0	557142857;1;3	342857143;4	671428571;0; ; ; ; ;2;0	5;0;0; ;0;0;1	285714286;0;0;4;1;1;1;6;0;0;12;0	557142857;1;0;1	671428571; ;0	4;1	9;2	3;0;1	4;1	4;1;0	3;1	3;1	4;0;1	4;1
5;1;0;0;0;1;2;2;56;3;0;0;1;1;1;1; ;2;69;3;0;0;3;0;3;5;1; ;1;1;-99;2;2;2;2; ;0;5;1;5;4;3;5;3;5;1;3;3;5;5;3;0;3;3;5;2;2;5;3;0;5;2;3;0;2;5;0;3;5;5;0;0;3;4;5;0;5;5;4;4;3;0;3;3;5;3;1	5;3	8;3	1;4	1;2	6;4; ; ; ; ; ; ; ; ; ; ; ; ; ; ; ; ; ; ; ; ; ; ; ; ; ; ; ; ; ; ; ; ; ; ; ; ; ; ; ; ; ; ; ; ; ; ; ; ; ; ; ; ; ; ; ; ; ; ; ; ; ; ; ; ; ; ; ; ; ; ; ; ; ; ; ; ; ; ; ; ; ; ; ; ; ; ; ; ; ; ; ; ; ; ; ; ; ; ; ; ; ; ; ; ; ; ; ; ; ; ; ; ;2; ; ; ;2; ; ; ;2; ; ; ;2; ; ; ;2; ; ; ;2; ; ; ;2; ; ; ;2; ; ; ;2; ; ; ;1;0;2;2;2;1;2;1; ; ;2;1;2;1; ; ;2;0;0;1; ; ;1; ; ;1;1; ; ; ; ; ; ; ; ; ; ; ; ; ; ; ; ; ; ;0;0;0; ; …	5;3	424242424;3	285714286; ; ; ; ; ; ; ; ; ; ; ; ; ;49;4	454545455;19;30;3	8;5; ; ; ; ; ; ; ; ; ; ; ; ; ;1;0;2;2;2;3;0	666666667;1	333333333;0; ;0	25;0;2	285714286;0;0;2;1;1;1;6;6;1	5;21;1	166666667;3;31	5;24; ; ; ; ; ; ; ; ; ; ; ; ; ; ; ; ;-99;-99; ; ; ; ; ; ; ; ; ; ; ; ; ; ; ; ; ; ; ; ; ; ; ; ; ;-99;-99; ; ; ; ; ; ; ; ; ; ; ; ; ; ; ; ; ; ; ; ; ; ; ; ; ; ; ; ; ; ; ; ; ; ; ; ; ; ; ; ; ; ; ; ; ; ; ; ; ; ; ; ; ; ; ; ; ; ; ; ; ; ; ; ; ; ; ; ; ; ; ; ; ; ; ; ; ; ; ; ; ; ; ; ; ; ; ; ; ; ; ; ; ; ; ; ; ; ; ; ; ; ; ; ; ; ; ; ; ; ; ; ; ; ; ; ; ; ; ; ; ; ;0;1;1;1;1;1;1;1;1;-99;0	315; ; ; ; ; ;22	68;1	5;0	1575; ; ; ; ; ; ; ; ; ; ; ; ; ; ;2;2;2;2;2;2;2;2;2;2;-99;-99;-99;2;-99;-99;-99;-99;-99;-99;-99;-99;-99;-99;-99;-99;-99;-99;-99;-99;0;2;2;4;1;16;2;2268; ; ; ; ; ; ; ; ; ; ; ; ; ; ; ; ;
6;1;1;1;1;1;2;1;54;1;0;0;1;1;1;4; ;2;50;1;0;1;6;1;7;6;1;2;4;1;2;2;2;1;1; ;2;3;2;4;2;2;5;4;3;5;4;3;2;1;4;3;0;4;4;4;3;4;3;4;4;1;0;3;3;4;1;3;3;4;2;5;5;4;5;4;0;4;4;3;3;3;3;4;3;2;2	4;3;3	3;3	4;3	4;5; ; ; ; ; ; ; ; ; ; ; ; ; ; ; ; ; ; ; ; ; ; ; ; ; ; ; ; ; ; ; ; ; ; ; ; ; ; ; ; ; ; ; ; ; ; ; ; ; ; ; ; ; ; ; ; ;1;1;2;1;1;1;1;4;4;4;1;1;1;1;2;1;2;2;3;2;2;2;2;2;2;1;5;2;4;2;2;2;2;2;2;3;2;2;2;2;2;1;2;2;3;2;3;2;3;3;1	6;2;2	1;2	4;2	3;4;1;1;0;1;1;4;0;2;1;3;0;4;1;2;0;2;2; ; ; ;1;2;1;3;2; ; ; ;2; ; ; ;1;2;0;2;1;1;0;1;1; ; ;1; ; ;1; ; ;1; ; ;1; ; ;1; ; ;1; ; ;1;1; ; ; ; ; ; ; ; ; ; ; ; ; ; ; ; ; ; ;0;200;0; ; ;0;0;0;0;0;0;0;0;0;4;4;4;4;1;0;4;1; ;1; ; ; ; ; ; ; ; ; ; ;0;2;2;1;3;2;1;1;4;0;1;2; ; ; ;1;1;0;1;2; ; ; ;1;2;0;1;2; ; ; ;1;0; ;1;1;0;0;1;2; ; ; ;1;1;0;1;1;0;0;1;1; ; ;1; ; ;1; ; ;1; ; ;2;1;1;1; ; ;1; ; ;1;1; ; ; ; ; ; ; ; …	4;3	272727273;3	285714286; ; ; ; ; ; ;16;72;16;1	6;2	181818182;2	285714286; ;25;2	272727273;16;9;3	2;1	5;55;5;25;30;5;5; ; ; ; ; ; ; ;7;2	142857143;0	142857143;2	142857143;15;0; ; ;0; ;0;0;3;1;0;2;4;1;2	5;10;1;0	142857143;41;1	952380952;16;44	62585034;167	6190476;6;0	666666667;0;1;6;1;1;1;0; ;0;0;1;0;0;2;0;1;0	5;9;1;0	166666667;13;0	527777778;7;5	541666667;21	875;5;0	2;0;1;5;1;0;1;0; ;0;0;1;0;0;2;1;0;0	5;8;1;0	166666667;9;0	283333333;6;2	266666667;10	8; ; ; ;-0	8; ; ;-1; ; ;-1	2; ; ;-1; ; ;-1	1; ; ;-8; ; ;-36; ; ;-7;2	727272727; ; ;1	8; ; ; ; ;3	5;30; ; ;9; ; ;21; ; ;-1;-1;-2;0;0;0;0	023809524;0;0	023809524;-28;-4;-32;-1	424603175;-0	244444444;-1	669047619;-9;-1;-10;-39	08418367;-3
7;1;0;0;0;1;2;1;49;2;1;0;2;2;2;5; ;1;76;1;0;0;1;0;3;6;1;2;2;2;2;1;1;2;1; ;0;0;1;5;5;0;5;5;5;5;0;3;4;4;4;0;0;4;5;5;0;5;4;5;5;0;0;0;5;5;0;5;5;5;5;0;4;5;5;5;3;5;5;3;5;0;5;5;4;4;0	3;3	2;3	8;4	6;4	8;5;0;0;0;5;5;0;5;4;5;5;0;4;5;5;5;0;3;3;5;5;0;3;4;5;5;0;5;4;5;5;0;4;5;5;5;0;3;2;4;5;0;3;4;0;5;0;4;5;5;3;0;3	4;3	6;4	4;4	8;5;0;0;0;5;5;0;5;5;5;5;0;5;5;0;5;0;3;3;5;5;0;5;5;0;5;0;5;5;5;5;0;3;5;5;5;0;5;5;5;5;0;5;5;4;5;0;5;5;5;5;0;4	1;4	3;3	9;5;5;2; ; ; ;2; ; ; ;2; ; ; ;2; ; ; ;2; ; ; ;2; ; ; ;2; ; ; ;2; ; ; ;2; ; ; ;2; ; ; ;2;0;2;2;0;0;1; ; ;1; ; ;1; ; ;1; ; ;1; ; ;1;2;0;0;0;120;25;0;0;0;0;20;0;0;0;0;0;0;0;0;2;2000;0; ; ;0;0;0;0;0;0;0;0;0;0;2;1;2;3;0;4;2;1;1; ; ; ; ; ; ; ; ; ; ; ;2;2;5;0;3;2;2;5;0;3;2; ; ; ;2; ; ; ;2; ; ; ;2; ; ; ;2; ; ; ;2; ; ; ;2; ; ; ;2; ; ; ;2; ; ; ;2; ; ; ;2;0;1;2;0;0;1; ; ;1; ; ;1; ; ;1; ; ;1; ; ;1;1; ; ; ; ;…	3;4	03030303;4	428571429;0;134;28;0;4	060606061;4;0;139;34;0;4	212121212;4	857142857; ;47;4	272727273;21;26;4	2;4	333333333;46;4	181818182;22;24;4	4;4;55;5;25;30;5;5; ;0; ; ; ; ;2;0;1;1;165;0;0;1	714285714;0;0;4;0;0;0;7;2;1;14;0	875;1;6	125;6	5625;0; ; ; ; ;2;0;0	5;0; ;0;0;1	428571429;0;0;4;0;0;0;6;1;0	5;12;0	685714286;1;2	057142857;3	557142857;0; ; ; ; ;0; ; ;0; ;0;0;1	857142857;0;0;3;0;0;0;3; ; ;13;0	464285714; ; ; ; ;-0	3;0;-0	3;0	2;0	7;0	9;-0	2;0	7;0	5;-0	2;-0	5;-0	7;0;0	2;0	2;-3;0;-3;1;5;6;-3;6;3;-0	090909091;0
8;1;0;0;0;1;2;1;49;2;0;0;2;2;2;5;1;2;48;1;0;1;2;1;7;5;2;2;5;2;2;1;1;2;1;1;5;5;0;5;5;5;0;0;0;0;5;5;0;5;3;0;4;5;0;5;3;5;5;0;5;5;0;5;0;0;5;3;2;0;0;5;2;5;5;0;3;4;2;4;4;3;5;3;5;5;3	9;3	3;2	7;2	4;2	7;1; ; ; ; ; ; ; ; ; ; ; ; ; ; ; ; ; ; ; ; ; ; ; ; ; ; ; ; ; ; ; ; ; ; ; ; ; ; ; ; ; ; ; ; ; ; ; ; ; ; ; ; ; ; ; ; ;2;2;0;0;5;5;4;5;3;3;4;5;5;5;5;0;0;2;0;0;5;5;5;3;3;5;0;3;3;3;5;3;1;0;0;5;1;2;1;0;3;5;0;3;5;2;1;0;5;5;3	6;2	6;2	3;2	3;2	9;1;2; ; ; ;2; ; ; ;1;3;0;4;2; ; ; ;1;4;0;2;2; ; ; ;1;4;1;1;1;4;3;7;1;1;0;4;2; ; ; ;2; ; ;2;0;1;2;3;2;2;0;0;1; ; ;1; ; ;2;4;2;2;2;0;0;0;120;0;0;0;0;0;0;0;0;0;0;0;0;0;0;0;700;0; ; ;0;0;0;0;0;0;0;0;0;2;2;4;2;3;4;4;2;1;1; ; ; ; ; ; ; ; ; ; ; ;2;1;4;2;0;2;1;4;1;0; ; ; ; ; ; ; ; ; ; ; ; ; ; ; ; ; ; ; ; ; ; ; ; ; ; ; ; ; ; ; ; ; ; ; ; ; ; ; ; ; ; ; ; ; ; ; ; ; ; ; ; ; ; ; ; ; ; ; ; ; ; ; ; ; ; ; ; ; ; …	9;2	575757576;3	714285714; ; ; ; ; ; ;36;75;26;3	6;2	272727273;3	714285714; ;45;4	090909091;20;25;4;4	166666667; ; ; ; ; ; ;46;4	181818182;19;27;3	8;4	5; ;5;3	2;0	8;3	6;18;5;1	75;1	25;1;120;0;0;3;0;0;2;1;1;1;13;9;1;46;2;20;520;390; ; ; ; ; ; ; ; ; ; ; ; ; ; ; ; ;-99;-99; ; ; ; ; ; ; ; ; ;6;2	5;1;1	333333333;8;5;2	6;1	4;1; ;0	25;4;2	285714286;0;1;3;2;-99;2;20;13;1	181818182;47;1	605952381;9;341	6298701;250	8993506; ; ; ;-0	3; ; ;-0	7; ; ;-0	4; ; ;-0	1; ; ;0	2; ; ;-3; ; ;-10; ; ;0; ; ;0	090909091; ; ;-0	2; ;0	333333333; ; ; ;1; ; ;-1; ; ;2; ; ;7; ; ;4; ; ;0	181818182; ; ;1; ; ;-0	394047619; ; ;-11; ; ;-178	3701299; ; ;-139	1006494; ; ;1; ; ;0; ; ;0; ; ;4; ; ;0; ; ;1; ; ;1; ; ;-0	7; ; ;0
9;1;0;0;0;1;2;1;45;2;0;0;1;1;1;1; ;2;68;2;0;1;1;1;7;6;3;4;1;1;1;2;2;2;2; ;1;5;5;5;5;0;0;5;5;5;0;5;0;5;5;0;5;5;5;5;5;5;5;5;5;5;0;5;5;5;5;5;5;5;0;5;5;0;5;5;0;4;0;0;0;0;0;5;0;5;2	1;3	4;3	5;4;4;5; ; ; ; ; ; ; ; ; ; ; ; ; ; ; ; ; ; ; ; ; ; ; ; ; ; ; ; ; ; ; ; ; ; ; ; ; ; ; ; ; ; ; ; ; ; ; ; ; ; ; ; ; ; ; ; ;0;5;5;5;5;0;5;5;5;5;0;0;5;0;5;0;5;0;5;5;0;0;5;5;5;5;5;5;5;5;0;5;5;5;5;0;5;5;5;5;0;5;5;5;5;0;5;5;5;5;0	5;4;4	5;4	5;5;5;1;1;1;1;2; ; ; ;1;2;0;1;1;1;1;1;2; ; ; ;2; ; ; ;2; ; ; ;1;2;1;4;2; ; ; ;2; ; ; ;1; ; ;1; ; ;2;1;0;1; ; ;2;0;3;2;1;1;2;0;2;1;2;0;30;0;200;200;0;0;0;40;0;10;0;0;0;0;0;0;23;2;250;0; ; ;0;0;0;0;0;0;0;0;1;2;1;2;1;1;3;3;2;2;1; ; ; ; ; ; ; ; ; ; ;2;2;2;5;0;3;2;2;5;0;3; ; ; ; ; ; ; ; ; ; ; ; ; ; ; ; ; ; ; ; ; ; ; ; ; ; ; ; ; ; ; ; ; ; ; ; ; ; ; ; ; ; ; ; ; ; ; ; ; ; ; ; ; ; ; ; ; ; ; ; ; ; ; ; ; ; …	1;3	757575758;3	571428571; ; ; ; ; ; ;5;145;35;0	5;4	393939394;5; ;41;3	727272727;18;23;3	6;3	833333333; ; ; ; ; ; ;50;4	545454545;22;28;4	4;4	666666667; ;4;1	5;0	75;1	75;7;4;0	5;1	5;1;503;0;1;1	857142857;0;0;4;0;0;0;14;9;1	125;23;1	045454545;8;131	7272727;121	5454545; ; ; ; ; ; ; ; ; ; ; ; ; ; ; ; ;-99;-99; ; ; ; ; ; ; ; ; ;2;0;0; ; ;0; ; ;0; ;0;0;2	857142857;1;0;1;0;0;0;4;0;0;20;0	571428571;1;0;1	142857143; ; ; ;-1	6; ; ;0	6; ; ;1; ; ;0	5; ; ;1; ; ;-16; ; ;21; ; ;10; ; ;0	818181818; ; ;0	8; ;0	833333333; ; ; ;9; ; ;4; ; ;5; ; ;-10; ; ;-9; ; ;-1	125; ; ;-3; ; ;-0	474025974; ; ;-7; ; ;-131	7272727; ; ;-120	4025974; ; ;-2; ; ;-4; ; ;-1; ; ;-1; ; ;1; ; ;0; ; ;-3; ; ;-1	5; ; ; ; ; ;0; ; ;1; ; ;0; ; ; ; ; ;-0	75; ; ; ; ;0;1;1;1;1;1;1;1;1;-99;1	317272727; ;0; ; ;-1	317272727;231	84;1	6;0	263454545; ; ; ; ;1;0;0;0; ; ;-0	263454545; ; ;-231	84;1;2;2;2;2;2;1;2;1;1;-99;-99;-99;2;-99;-99;-99;-99;-99;-99;-99;2;2;2;2;2;2;-99;1;-99;6;3;2;6;0;13;0;23184; ; ; ; ; ; ; ; ;0;0; ; ;0;20;0;0;
10;1;1;1;1;1;2;1;45;1;0;0;1;1;1;1; ;2;81;0;0;0;1;1;7;6;1;4;1;1;1;2;2;1;1; ;1;4;4;4;4;4;4;4;3;3;1;4;3;2;3;1;4;3;3;3;3;3;3;3;3;1;4;3;4;4;1;4;4;1;1;1;4;4;4;1;4;4;4;4;4;1;4;4;4;1;1	8;3	9;3	6;3	2;2	7;2; ; ; ; ; ; ; ; ; ; ; ; ; ; ; ; ; ; ; ; ; ; ; ; ; ; ; ; ; ; ; ; ; ; ; ; ; ; ; ; ; ; ; ; ; ; ; ; ; ; ; ; ; ; ; ; ;3;3;3;3;3;3;3;2;2;1;1;3;2;3;3;1;4;3;2;1;3;4;3;2;2;1;3;2;2;2;2;2;3;2;2;3;3;3;3;2;3;2;2;2;3;2;2;3;2;3;2	2;2	9;2	6;2	3;2	2;2;2; ; ; ;2; ; ; ;2; ; ; ;2; ; ; ;2; ; ; ;2; ; ; ;2; ; ; ;1;2;2;2;2; ; ; ;2; ; ; ;1; ; ;1; ; ;1; ; ;1; ; ;1; ; ;1; ; ;1; ; ;1;1; ; ; ; ; ; ; ; ; ; ; ; ; ; ; ; ; ; ; ; ;0; ; ;0;0;0;0;0;0;0;0;0;0;0;2;2;2;2;2;1; ;1; ; ; ; ; ; ; ; ; ; ; ;2;2;5;1;3;2;2;4;1;4; ; ; ; ; ; ; ; ; ; ; ; ; ; ; ; ; ; ; ; ; ; ; ; ; ; ; ; ; ; ; ; ; ; ; ; ; ; ; ; ; ; ; ; ; ; ; ; ; ; ; ; ; ; ; ; ; ; ; ; ; ; ; ; ; ; ; ; ; ; ; ; …	8;3	363636364;3	285714286; ; ; ; ; ; ;22;82;18;2	2;2	484848485;2	571428571; ;44;4;22;22;4	4;3	666666667; ; ; ; ; ; ;51;4	636363636;23;28;4	6;4	666666667; ;1;2;2;2;2;0; ; ;0; ;0;0;1	428571429;1;0;4;0;1;0	5;6;2;2;13;0	928571429;3;33	42857143;26	35714286; ; ; ; ; ; ; ; ; ; ; ; ; ; ; ; ;-99;-99; ; ; ; ; ; ; ; ; ;3;1	333333333;0;1	333333333;4;0; ; ;1; ;0;0;0	571428571;0;0;1;-99;-99; ;5;0;0;8;0	476190476;4;0;4	761904762; ; ; ;0	4; ; ;-1; ; ;-1; ; ;-0	9; ; ;-0	5; ; ;4; ; ;-29; ; ;-5; ; ;0	636363636; ; ;0	2; ;1; ; ; ;7; ; ;1; ; ;6; ; ;-1; ; ;-2; ; ;-2; ; ;-5; ; ;-0	452380952; ; ;1; ; ;-33	42857143; ; ;-21	5952381; ; ;2; ; ;0; ; ;1; ; ;0; ; ;-1; ; ;0; ; ;-3; ; ;-0	666666667; ; ; ; ; ;0; ; ;-0	857142857; ; ; ; ; ; ; ; ;-2; ; ; ; ;1;2;2;2;2;2;2;-99;2;1;0	334285714; ;0; ; ;-0	334285714;4	68;1	5;0	167142857; ; ; ; ;1	333333333;0;0;0; ; ;-0	167142857; ; ;-4	68;2;2;2;2;2;2;2;2;1;1;-99;-99;-99;2;-99;-99;-99;-99;-99;-99;1;2;2;2;2;2;2;-99;2;2;2;2; ; ;0;10;1;468; ; ; ; ; ; ; ; ;4;0; ; ;0;4; ;0;
11;1;0;0;0;1;2;2;49;1;0;1;1;1;2;5; ;1;48;2;0;1;2;1;7;6;3;2;5;2;2;1;1;1;2; ;5;2;5;5;5;2;2;2;2;5;5;2;5;2;2;0;2;5;5;5;0;5;2;2;2;2;2;5;5;5;0;2;2;5;2;0;2;5;5;5;2;3;5;5;5;3;3;3;3;3;1	9;2	5;3	9;3	9;3	9;5; ; ; ; ; ; ; ; ; ; ; ; ; ; ; ; ; ; ; ; ; ; ; ; ; ; ; ; ; ; ; ; ; ; ; ; ; ; ; ; ; ; ; ; ; ; ; ; ; ; ; ; ; ; ; ; ;5;3;5;4;5;4;4;3;4;5;4;5;5;5;5;4;4;4;5;5;4;5;4;5;5;4;5;4;5;5;4;4;5;4;4;4;5;4;5;5;5;4;4;4;4;5;4;4;5;5;4	3;4	3;4	2;4	6;4	8;5;2; ; ; ;2; ; ; ;2; ; ; ;2; ; ; ;2; ; ; ;2; ; ; ;2; ; ; ;2; ; ; ;2; ; ; ;2; ; ; ;1; ; ;1; ; ;1; ; ;1; ; ;1; ; ;1; ; ;1; ; ;2;1; ; ; ; ; ; ; ; ; ; ; ; ; ; ; ; ; ; ; ; ;0; ; ;0;0;0;0;0;0;0;0;0;1;0;0;0;0;1;1;1; ;1; ; ; ; ; ; ; ; ; ; ;0;1;1;5;0;3;1;1;5;0;4;2; ; ; ;2; ; ; ;2; ; ; ;2; ; ; ;2; ; ; ;2; ; ; ;2; ; ; ;2; ; ; ;2; ; ; ;2; ; ; ;1; ; ;1; ; ;1; ; ;1; ; ;1; ; ;1; ; ;1; ; ;2;1; ; ; ; ; ; ; ; ; …	9;3	393939394;4	285714286; ; ; ; ; ; ;43;147;32;4	3;4	454545455;4	571428571; ;51;4	636363636;23;28;4	6;4	666666667; ; ; ; ; ; ;46;4	181818182;22;24;4	4;4; ;0; ; ; ; ;0; ; ;0; ;0;0;0	428571429;1;0;0;0;0;0;1; ; ;3;0	230769231;2; ;0	461538462;0; ; ; ; ;0; ; ;0; ;0;0;1;1;0;0;0;0;0;1; ; ;6;0	333333333;2; ;0	666666667;0; ; ; ; ;0; ; ;0; ;0;0;0	571428571;0;0;0;-99;-99; ;0; ; ;4;0	19047619;1;0;0; ; ; ;2	4; ; ;1	8; ; ;0	3; ; ;0	7; ; ;0	9; ; ;24; ; ;35; ; ;2; ; ;-0	454545455; ; ;-0	2; ;-0	666666667; ; ; ;-5; ; ;-1; ; ;-4;0;-1;-1; ; ; ; ; ; ;3;-2;1;0	102564103;-0	142857143;-0	04029304;0;-1;-1; ; ; ;0	205128205;-0	666666667;-0	461538462;0;0;0;0;0;0;0;0;0;0;0;0;0;-1;-1;0;0;0;0;0;0; ; ; ; ; ; ;0;0;0;0	571428571;-0	428571429;0	142857143;0; ; ; ; ; ; ; ; ; ; ; ; ;0;1;1;1;1;1;1;1;1;-99; ; ;0; ; ; ; ;2; ;2; ; ; ;1;0;0;0; ; ; ; ; ; ;2;2;2;2;2;2;2;2;2;2;2;2;2;2;2;2;2;2;2;2;2;2;2;2;2;2;2;2;2;2; ; ; ; ;0;3;0; ; ; ; ; ;0;6;0; ; ; ; ; ;0;4; ;0;
12;1;1;1;1;1;2;2;44;2;1;0;3;1;1;1;2;2;69;0;0;0;1;1;7;3;1;2;1;1;2;2;2;2;1;2;5;4;4;4;4;1;2;1;5;4;0;5;5;3;5;1;4;4;4;5;0;4;5;4;4;0;4;3;5;4;1;4;3;3;4;1;4;5;5;4;1;5;4;5;5;0;5;5;5;5;1;4	1;3	9;4	3;4	4;5;2;4;3;4;3;3;4;4;4;2;2;3;3;4;5;2;4;4;5;5;1;1;4;2;2;4;4;5;4;3;1;3;3;3;2;1;4;5;5;5;0;5;4;5;5;1;4;4;5;4;1	7;3	6;3	9;4	1;3	6;4;1;4;5;5;4;1;2;4;4;3;0;4;4;1;5;1;5;5;5;5;1;1;5;3;4;4;4;4;4;5;0;5;5;4;3;0;4;4;4;4;0;4;4;4;4;0;4;4;5;5;0	8;3	7;4	4;3	9;4	2;3;1;1;1; ;1;1;3;2;2; ; ; ;2; ; ; ;1;2;2;3;2; ; ; ;1;2;2;3;2; ; ; ;2; ; ; ;1;1;1;1;2;1;3;1; ; ;2;1;1;1; ; ;1; ; ;1; ; ;1; ; ;1;2;0;25;0;100;0;0;0;0;0;30;20;0;0;0;0;0;0;0;0;200;0; ; ;0;0;0;0;0;0;0;0;0;4;0;2;3;3;4;4;1; ;2;0;1;1;0;0;0;0;0;0;0;0;1;2;3;2;3;2;1;4;1;3;1;0;1;1;1;1;2;2;2; ; ; ;2; ; ; ;1;2;1;3;2; ; ; ;2; ; ; ;2; ; ; ;2; ; ; ;1;1;1; ;2;0;1;1; ; ;2;1;1;1; ; ;1; ; ;1; ; ;1; ; ;1;2; ;25; ;100…	090909091;4	571428571;17;124;28;1	7;3	757575758;4;8;132;30;0	8;4;4	285714286; ;29;2	636363636;16;13;3	2;2	166666667;34;3	090909091;18;16;3	6;2	666666667; ; ; ; ; ; ; ;5;1	4;1	8;2	25;9;2;1;2;1;175;0;0;2	857142857;1;1;2;2;1;1	5;12;13;1	857142857;32;1	523809524;10;339	5918367;202	8571429;4;1;1	25;2;6;2;0	5;1;1;190;0;0;2	571428571;1;0;3;1;1;1;11;7;1	166666667;26;1	011904762;7;90	90277778;83	875; ; ; ; ; ; ; ; ; ; ; ; ; ; ; ; ;-99;-99; ; ; ; ; ; ; ; ; ; ;0	7;-0	9;-0	2;-0	5;0	1;-0	4;0;0	5;0
13;1;0;0;0;1;2;1;40;1;0;0;2;2;1; ; ;2;60;2;0;0;1;1;7;6;1; ;1;1;-99;-99;2;1;2;1;3;4;5;5;2;4;5;5;5;3;3;5;4;5;3;3;5;5;5;5;3;5;5;4;4;3;4;2;5;5;3;5;5;5;3;2;5;5;5;5;5;5;5;5;5;3;5;5;3;3;3	2;4	8;4	6;4	7;3	8;2; ; ; ; ; ; ; ; ; ; ; ; ; ; ; ; ; ; ; ; ; ; ; ; ; ; ; ; ; ; ; ; ; ; ; ; ; ; ; ; ; ; ; ; ; ; ; ; ; ; ; ; ; ; ; ; ; ; ; ; ; ; ; ; ; ; ; ; ; ; ; ; ; ; ; ; ; ; ; ; ; ; ; ; ; ; ; ; ; ; ; ; ; ; ; ; ; ; ; ; ; ; ; ; ; ; ; ; ; ; ; ; ;2; ; ; ;1;2;3;1;2; ; ; ;2; ; ; ;2; ; ; ;2; ; ; ;1;3;2;3;1;1;1;2;2; ; ; ;2; ; ; ;1; ; ;1; ; ;2;2;2;1; ; ;2;1;2;2;0;3;1; ; ;1;2;0;0;70;150;200;2;0;0;0;60;0;0;5;0;0;0;0;0;0;0…	2;4	636363636;3	714285714; ; ; ; ; ; ; ; ; ; ; ; ; ;49;4	454545455;20;29;4;4	833333333; ; ; ; ; ; ;51;4	636363636;21;30;4	2;5; ;3;2;2;2;6;3;1;2	333333333;1;487;0	25;2;2	857142857;0;0;3;1;1;1;12;13;2	166666667;32;1	6;7;291	2;158	2; ; ; ; ; ; ; ; ; ; ; ; ; ; ; ; ;-99;-99; ; ; ; ; ; ; ; ; ;0; ; ; ; ;2;1;2;1; ;0;0;3	571428571;0;0;1;2;0;1;4;2;2;32;1	914285714;1;15	31428571;7	828571429; ; ; ; ; ; ; ; ; ; ; ; ; ; ; ; ; ; ; ; ; ; ; ; ; ; ; ;0	181818182; ; ;0	2; ;0	166666667; ; ; ;2; ; ;1; ; ;1; ; ;-8; ; ;-11; ; ;-0	166666667; ; ;0; ; ;0	314285714; ; ;-6; ; ;-275	8857143; ; ;-150	3714286; ; ;-3; ; ;-1; ; ;0; ; ;-2; ; ;0; ; ;0; ; ;-2; ; ; ; ; ;0; ; ;-0	25; ; ;0	714285714; ; ;0; ; ; ; ; ; ; ; ;-0	333333333; ;0;1;1;1;1;1;1;1;1;-99;2	912; ;0	153142857; ; ;-2	758857143;349	44;1	75;0	728; ; ; ; ;1;0	153142857;0	153142857;2	56; ; ;-0	574857143; ; ;-346	88;1;2;1;2;1;2;2;2;1;1;-99;-99;-99;2;-99;-99;-99;-99;-99;-99;1;2;2;2;2;2;2;-99;1;2;6;6;3;7;1;20;2;34944; ; ; ; ; ; ; ; ; ; ;1;2;0;25;2;256;
14;1;0;0;0;1;2;2;61;1;0;0;1;1;2;1; ;1;62;1;0;1;2;1;7;5;1;2;1;2;2;2;2;1;1; ;5;5;3;2;3;1;1;1;1;5;5;3;5;4;5;5;3;3;2;1;1;1;4;3;2;3;5;5;5;5;5;2;3;1;1;3;3;2;2;1;2;5;3;3;3;3;5;1;1;4;3	3;3	3;3;2	4;3;2;4;5;2;2;4;2;3;2;2;4;4;3;5;5;5;4;3;3;2;2;2;1;4;3;3;3;3;3;3;3;3;3;3;3;3;3;3;3;3;3;3;3;3;3;3;3;3;3;3;3;3	1;3;3	1;2	9;3	3; ; ; ; ; ; ; ; ; ; ; ; ; ; ; ; ; ; ; ; ; ; ; ; ; ; ; ; ; ; ; ; ; ; ; ; ; ; ; ; ; ; ; ; ; ; ; ; ; ; ; ; ; ; ; ; ; ;2; ; ; ;2; ; ; ;2; ; ; ;2; ; ; ;2; ; ; ;2; ; ; ;2; ; ; ;2; ; ; ;2; ; ; ;2; ; ; ;1; ; ;1; ; ;1; ; ;1; ; ;1; ; ;1; ; ;1; ; ;1;1; ; ; ; ; ; ; ; ; ; ; ; ; ; ; ; ; ; ;0;5500;0; ; ;0;0;0;0;0;1;0;0;0;2;4;4;2;0;0;0;2;2; ; ; ; ; ; ; ; ; ; ; ; ;1;1;4;2;0;2;2;4;1;1;2; ; ; ;2; ; ; ;2; ; ; ;2; ;…	3;2	787878788;3	571428571;31;99;24;3	1;3;3	428571429; ; ; ; ; ; ; ;47;4	272727273;24;23;4	8;3	833333333;44;4;21;23;4	2;3	833333333; ; ; ; ; ; ; ;0; ; ; ; ;0; ; ;0; ;0;1;1	714285714;0;0;2;1;1;1;3; ; ;14;1;1; ;3;0; ; ; ; ;0; ; ;0; ;0;1;1	857142857;0;0;2;0;0;0;3; ; ;13;0	619047619;1; ;1	857142857; ; ; ; ; ; ; ; ; ; ; ; ; ; ; ; ;-99;-99; ; ; ; ; ; ; ; ; ; ;-0	2; ; ;-0	3; ; ;0	1; ; ;0	5; ; ;0	3; ; ;-2; ; ;7; ; ;-1; ; ;-0	272727273; ; ;-0	6; ; ; ; ;0;-3; ; ;-3; ; ;0; ; ;0; ; ; ; ; ; ; ; ;-1; ; ;-0	380952381; ; ;0; ; ; ; ; ;-1	142857143; ; ;0; ; ;0; ; ;0; ; ;0; ; ;0; ; ;0; ; ;0; ; ; ; ; ; ; ; ;0; ; ;0	142857143; ; ;-1; ; ; ; ; ; ; ; ; ; ; ; ;0;1;1;1;1;1;1;1;1;-99; ; ; ; ; ; ; ;1; ;1; ; ; ; ; ; ; ; ; ; ; ; ; ;2;2;2;1;2;2;2;-99;2;1;2;2;2;1;2;2;2;2;2;1;-99;-99;-99;-99;-99;-99;-99;2;-99;-99; ; ; ; ;0;12;2; ; ; ; ; ;0;13;0; ; ; ; ; ; ; ; ; ;
15;1;1;1;1;1;2;2;47;3;0;0;4;2;2;5; ;1;41;2;0;1;6;1;6;5;3;2;2;2;2;1;1;2;2; ;4;3;3;3;1;2;3;3;3;3;1;3;4;3;3;1;5;5;5;5;3;4;4;2;3;0;4;4;3;2;1;3;3;3;3;0;3;4;3;2;0;4;4;3;2;0;4;4;4;4;1	2;3	6;3	8;3	2;2	8;3;0;5;4;4;3;0;4;4;4;2;0;4;3;4;3;0;3;4;4;4;3;3;3;2;2;0;3;3;3;3;0;3;3;4;4;0;4;4;3;3;0;5;4;4;4;0;4;4;4;5;0	3;3	8;3	6;3	6;3	3;2;2;5;5;4;2;2;5;4;3;2;2;4;4;4;3;2;4;4;4;3;2;4;4;3;3;0;3;4;3;4;0;3;3;2;3;2;3;4;3;3;1;5;5;5;5;2;5;5;2;5;1	5;4	1;4	2;3	3;3	3;3;2; ; ; ;2; ; ; ;2; ; ; ;2; ; ; ;2; ; ; ;2; ; ; ;2; ; ; ;1;1;1;1;1;1;0;1;2; ; ; ;1; ; ;1; ; ;1; ; ;1; ; ;2;1;2;1; ; ;2; ; ;2;1; ; ; ; ; ; ; ; ; ; ; ; ; ; ; ; ; ; ;0; ;0; ; ;0;0;0;0;0;0;0;0;0;1;1;0;0;0;0;3;2;0;1; ; ; ; ; ; ; ; ; ; ; ;2;1;4;2;3;1;1;3; ;3; ; ; ; ; ; ; ; ; ; ; ; ; ; ; ; ; ; ; ; ; ; ; ; ; ; ; ; ; ; ; ; ; ; ; ; ; ; ; ; ; ; ; ; ; ; ; ; ; ; ; ; ; ; ; ; ; ; ; ; ; ; ; ; ; ; ; ; ; ; ; ; …	2;3	484848485;2	714285714;3;118;25;0	3;3	575757576;3	571428571;15;123;26;1	5;3	727272727;3	714285714; ;41;3	727272727;18;23;3	6;3	833333333; ; ; ; ; ; ; ; ; ; ; ; ; ;2;1;0	5;1;2;2;1;2;0; ;0;0;0	714285714;0;0;1;1;2;1	5;5;3;1;11;0	647058824;4;12	94117647;16	47058824; ; ; ; ; ; ; ; ; ; ; ; ; ; ; ; ;-99;-99; ; ; ; ; ; ; ; ; ;0; ; ; ; ;1;1;1;0; ;0;0;0	285714286;1;0;0;1;0;0	5;2;1;1;4;0	357142857;1;0	714285714;1	357142857; ;-0	9;1	2;0	3;0	2;0	3;0	5;-0	2;0	6;0	4;0	4;-0	3;0
16;1;1;1;1;1;2;1;21;2;1;0;5;2;1;1; ;2;54;3;0;0;1;1;7;5;3;2;5;1;2;2;1;2;2; ;0;0;1;5;5;0;5;0;5;5;0;3;5;5;5;0;3;3;5;5;0;5;5;5;5;0;3;4;4;4;0;4;5;5;5;3;4;4;4;5;3;3;3;4;4;1;3;4;4;4;0	7;3	3;3	4;4	6;4	7;5;0;0;1;4;5;0;4;2;5;5;0;3;5;5;5;0;3;3;5;4;0;5;5;5;5;0;3;4;4;4;0;4;4;5;5;2;5;4;4;5;3;3;3;3;3;3;3;3;3;3;0	8;3	3;3	4;4	3;4	4;5; ; ; ; ; ; ; ; ; ; ; ; ; ; ; ; ; ; ; ; ; ; ; ; ; ; ; ; ; ; ; ; ; ; ; ; ; ; ; ; ; ; ; ; ; ; ; ; ; ; ; ; ; ; ; ; ;1;3;1;1;2; ; ; ;1;3;2;1;2; ; ; ;1;4;0;1;2; ; ; ;2; ; ; ;1;3;2;1;2; ; ; ;2; ; ; ;2;1;3;1; ; ;1; ; ;1; ; ;1; ; ;1; ; ;1; ; ;2;2;0;0;0;300;200;80;0;0;0;0;150;0;10;0;0;0;800;1540;1;0;1;1;0;0;0;0;0;0;0;0;0;0;2;2;4;3;3;1;4;2;0;2;0;0;1;0;0;0;0;0;0;1;0;1;1;5;0;1;1;1;5;0;3;2; ; ; ;2; ; ; ;1;…	7;3	878787879;4	571428571;8;126;28;0	8;3	818181818;4; ; ; ; ; ; ; ;54;4	909090909;24;30;4	8;5;54;4	909090909;24;30;4	8;5;55;5;25;30;5;5; ;4;3	25;1	25;1;4;1;1;3;1;3080;0	25;0;2	714285714;0;1;0;0;0;0;7;8;1	6;35;1	842105263;6;123	7894737;72	28421053;2;2	5;3;1	5;3;2;1;2;1;610;0;0;3	142857143;0;0;0;1;1;1;5;10;2	5;31;1	273809524;4;63	69047619;37	73809524;5;1	8;1	6;1;5;2;1;1	5;1;300;0;0;3	142857143;0;1;3;1;1;1;12;11;1	571428571;37;1	49047619;6;168	6367347;110	2285714; ;0	1; ; ;0; ; ;0; ; ;-0	3; ; ;-0	3; ; ;1; ; ;-2; ; ;-4; ; ;0;0	090909091;0	090909091;0;0	2;0	2;0;0;0;0;1;1;0;1;1;0;0;0;-2;7;5;2;1;3;0
17;1;0;0;0;1;2;1;36;1;0;0;3;1;1;1; ;2;62;1;0;1;1;1;7;3;2;3;1;1;1;2;2;1;1; ;3;2;2;3;2;3;1;2;3;2;2;3;3;3;4;3;2;3;3;4;2;3;2;2;2;3;3;3;5;3;3;3;4;4;3;2;4;4;5;5;3;3;3;3;3;3;3;3;3;3;2	7;2	7;2	9;3	4;3	1;4; ; ; ; ; ; ; ; ; ; ; ; ; ; ; ; ; ; ; ; ; ; ; ; ; ; ; ; ; ; ; ; ; ; ; ; ; ; ; ; ; ; ; ; ; ; ; ; ; ; ; ; ; ; ; ; ;0;2;0;5;0;3;5;5;5;0;5;5;0;5;0;0;0;3;3;5;3;5;5;5;0;5;5;5;5;5;0;3;3;5;5;0;3;3;5;5;5;5;2;5;0;5;5;5;5;0;2	6;3	8;3	1;4	8;2;4;1;4;3;6;2; ; ; ;1;4;3;4;1;4;3;5;1;3;2;2;1;4;3;6;1;3;3;1;1;4;2;3;1;2;3;5;1;4;1;5;2;4;2;2;4;3;2;4;3;2;4;3;2;3;3;1; ; ;1; ; ;2;2;3;0;0;120;0;0;0;0;0;0;0;0;0;0;0;0;0;0;3; ;2;2;2;4;4;4;0;1;1;0;0;0;4;3;4;4;4;4;4;2;28;2;0;0;0;1;1;1;1;0;0;0; ;2;2;1;4;3;2;2;1;4;3;1;4;3;7;2; ; ; ;1;4;3;4;1;4;3;4;1;4;3;4;1;4;3;6;1;3;3;2;1;4;3;3;1;2;2;4;1;3;1;4;2;4;2;2;4;3;2;4;3;2;4;3;1; ; ;1; ; ;1; ; ;2;2;3; ; ;125; ;…	7;3	060606061;2	857142857; ; ; ; ; ; ;26;127;10;2	6;3	848484848;1	428571429; ;34;3	090909091;12;22;2	4;3	666666667;32;2	909090909;13;19;2	6;3	166666667;17;1	545454545;7;10;1	4;1	666666667; ;9;3	555555556;2	555555556;4	111111111;37;5;3	8;2	8;1;123;3	5;2;3	857142857;0;1;4;4;4;4;22;37;2	642857143;103;3	678571429;39;8341	423469;2711	892857;9;3	555555556;2	666666667;4	222222222;38;4;4;2	75;1;128;3	5;3;3	571428571;0;0;4;3;4;3	5;21;35;2	692307692;97;3	521164021;40;7963	247863;2609	65812;1;2;2;4;4;0; ; ;1; ;0	25;0;4;0;0;4;3;3;3;6;2;2;40;2	45;6;176	4;80
18;1;1;1;1;1;2;1;26;1;1;0;5;2; ;1; ;2;50;2;0;0;1;1;7;6;1;3;1;-99;1;2;2;1;2;1;5;1;2;3;1;5;2;2;1;2;2;3;0;0;2;5;2;3;2;5;3;3;3;2;1;5;2;1;3;3;5;2;1;2;1;3;3;3;4;3;5;5;3;2;3;3;5;4;3;2;4	1;2	8;2	2;2	2;2	3;1;4;2;2;3;1;4;3;2;1;2;2;4;2;2;2;1;2;3;2;4;2;3;3;2;2;4;2;1;3;3;4;3;2;2;1;3;3;3;2;2;2;2;2;2;2;2;2;2;2;2;2	8;2	6;2	2;2	1;2	1;1; ; ; ; ; ; ; ; ; ; ; ; ; ; ; ; ; ; ; ; ; ; ; ; ; ; ; ; ; ; ; ; ; ; ; ; ; ; ; ; ; ; ; ; ; ; ; ; ; ; ; ; ; ; ; ; ;2; ; ; ;2; ; ; ;1;2;2;2;1;3;2;2;2; ; ; ;2; ; ; ;2; ; ; ;1;4;2;5;1;1;0;2;1;1;0;2;1; ; ;1; ; ;1; ; ;1; ; ;1; ; ;1; ; ;1; ; ;2;2;0;0;150;180;10;0;0;300;0;20;0;0;0;0;0;0;0;0;0;0;0; ; ;0;1;0;0;1;0;0;1;0;2;1;2;1;2;3;3;2;0;1; ; ; ; ; ; ; ; ; ; ; ;2;2;4;0;3;2;2;4;0;2;1;4;1;2;2; ; ; ;1;3;1;2…	1;2	424242424;2	142857143;28;76;14;2	8;2	303030303;2; ; ; ; ; ; ; ;26;2	363636364;13;13;2	6;2	166666667;47;4	272727273;21;26;4	2;4	333333333;31;2	818181818;12;19;2	4;3	166666667; ;5;2	2;1	2;2	6;13;0; ; ;1;660;0	25;2;2;0;0;4;1;1;1;12;6;1	2;28;1	473684211;15;318	3157895;240	6315789;8;2	125;1;2	75;22;4;1	75;2;0; ;0	75;4;1	714285714;0;0;4;1;1;1;20;15;1	363636364;41;1	467857143;22;880	7142857;622	9285714;8;1	75;0	625;1	375;11;2;1;0;1; ;1	25;4;2	857142857;1;1;4;2;2;2;21;5;0	5;45;1	476190476;11;170	5;228
19;1;0;0;0;2;1;1;59;2;0;0;1;1;2; ; ;2;56;1;0;0;2;1;7;3;1;2; ;2;2;-99;-99;2;1; ;1;3;1;4;2;4;3;1;2;2;3;3;3;4;3;2;2;3;2;3;4;5;4;1;2;3;1;4;2;3;3;2;2;2;2;3;2;3;3;2;3;5;3;2;2;3;5;3;4;2;2	9;3	1;2	7;2	6;2	3;2; ; ; ; ; ; ; ; ; ; ; ; ; ; ; ; ; ; ; ; ; ; ; ; ; ; ; ; ; ; ; ; ; ; ; ; ; ; ; ; ; ; ; ; ; ; ; ; ; ; ; ; ; ; ; ; ; ; ; ; ; ; ; ; ; ; ; ; ; ; ; ; ; ; ; ; ; ; ; ; ; ; ; ; ; ; ; ; ; ; ; ; ; ; ; ; ; ; ; ; ; ; ; ; ; ; ; ; ; ; ; ; ;2; ; ; ;1;4;0;2;1;2;2;3;2; ; ; ;2; ; ; ;2; ; ; ;2; ; ; ;1;3;3;2;2; ; ; ;1;1;2;2;1; ; ;1; ; ;1; ; ;2;3;3;2;0;3;1; ; ;2;4;0;1;1; ; ; ; ; ; ; ; ; ; ; ; ; ; ; ; ; ; ; ;2400;0;…	9;2	727272727;2	428571429; ; ; ; ; ; ; ; ; ; ; ; ; ;51;4	636363636;21;30;4	2;5; ; ; ; ; ; ; ; ; ; ; ; ; ;4;2	5;1	75;2	25;9;3;2	333333333;2;0; ;0	25;0;1	285714286;0;0;1;1;0;0	5;8;13;1	857142857;28;1	4;10;208;130	2857143; ; ; ; ; ; ; ; ; ; ; ; ; ; ; ; ;-99;-99; ; ; ; ; ; ; ; ; ; ; ; ; ; ; ; ; ; ; ; ; ; ; ; ; ;-99;-99; ; ; ; ; ; ; ; ; ; ; ; ; ; ; ; ; ; ; ; ; ; ; ; ; ; ; ; ; ; ; ; ; ; ; ; ; ; ; ; ; ; ; ; ; ; ; ; ; ; ; ; ; ; ; ; ; ; ; ; ; ; ; ; ; ; ; ; ; ; ; ; ; ; ; ; ; ; ; ; ; ; ; ; ; ; ; ; ; ; ; ; ; ; ; ; ; ; ; ; ; ; ; ; ; ; ; ; ; ; ; ; ; ; ; ; ; ; ; ; ; ; ;0;1;1;1;1;1;1;1;1;-99;2	08; ; ; ; ; ;291	2;2;0	416; ; ; ; ; ; ; ; ; ; ; ; ; ; ;2;2;2;2;2;2;2;2;2;2;-99;-99;-99;2;-99;-99;-99;-99;-99;-99;-99;-99;-99;-99;-99;-99;-99;-99;-99;-99;10;7;7;6;1;9;1;29120; ; ; ; ; ; ; ; ; ; ; ; ; ; ; ; ;
20;1;1;1;1;2;1;1;65;1;0;0;4;2; ; ; ;2;61;1;0;0;2;1;7;3;1; ; ;-99;-99;-99;-99;1;1; ;0;0;5;5;0;5;5;0;5;5;5;5;0;5;5;0;5;5;5;5;0;5;5;5;5;0;0;5;0;5;0;5;5;5;5;0;0;5;5;5;5;5;5;5;5;0;5;5;5;5;1	5;3	5;4;4	5;4	5;5; ; ; ; ; ; ; ; ; ; ; ; ; ; ; ; ; ; ; ; ; ; ; ; ; ; ; ; ; ; ; ; ; ; ; ; ; ; ; ; ; ; ; ; ; ; ; ; ; ; ; ; ; ; ; ; ; ; ; ; ; ; ; ; ; ; ; ; ; ; ; ; ; ; ; ; ; ; ; ; ; ; ; ; ; ; ; ; ; ; ; ; ; ; ; ; ; ; ; ; ; ; ; ; ; ; ; ; ; ; ; ; ;1;2;0;1;1;1;0;1;1;4;2;4;2; ; ; ;2; ; ; ;2; ; ; ;2; ; ; ;2; ; ; ;1;1;0;1;2; ; ; ;2;2;3;2;2;2;1; ; ;2;1;2;2;0;3;1; ; ;1; ; ;1;1; ; ; ; ; ; ; ; ; ; ; ; ; ; ; ; ; ; ;2;2500;0;…	5;4	090909091;4	285714286; ; ; ; ; ; ; ; ; ; ; ; ; ;35;3	181818182;17;18;3	4;3; ; ; ; ; ; ; ; ; ; ; ; ; ;4;2;0	5;1	75;7;4;1	25;2	5;0; ;0;0;0	428571429;1;0;2;0;0;0;11;12;1	5;18;0	818181818;8;108;102; ; ; ; ; ; ; ; ; ; ; ; ; ; ; ; ;-99;-99; ; ; ; ; ; ; ; ; ; ; ; ; ; ; ; ; ; ; ; ; ; ; ; ; ;-99;-99; ; ; ; ; ; ; ; ; ; ; ; ; ; ; ; ; ; ; ; ; ; ; ; ; ; ; ; ; ; ; ; ; ; ; ; ; ; ; ; ; ; ; ; ; ; ; ; ; ; ; ; ; ; ; ; ; ; ; ; ; ; ; ; ; ; ; ; ; ; ; ; ; ; ; ; ; ; ; ; ; ; ; ; ; ; ; ; ; ; ; ; ; ; ; ; ; ; ; ; ; ; ; ; ; ; ; ; ; ; ; ; ; ; ; ; ; ; ; ; ; ; ;1;2;2;2;2;2;2;-99;2;1;1	08; ; ; ; ; ;190	08;1	6;0	216; ; ; ; ; ; ; ; ; ; ; ; ; ; ;2;2;2;2;2;2;2;2;1;2;-99;-99;-99;2;-99;-99;-99;-99;-99;-99;-99;-99;-99;-99;-99;-99;-99;-99;-99;-99;8;2;5;10;0;3;0;19008; ; ; ; ; ; ; ; ; ; ; ; ; ; ; ; ;
21;1;0;0;0;2;1;1;60;2;0;0;6;1; ; ; ;2;66;2;0;0;2;1;7;6;1;2; ;-99;2;-99;-99;2;2; ;0;2;5;5;5;4;3;3;5;3;3;3;3;3;2;2;3;3;3;3;3;3;3;3;3;0;0;0;3;3;2;3;3;3;0;3;4;3;3;3;3;3;3;3;3;0;3;3;5;5;2;2	7;2	9;3	6;3;4;0;1;4;2;5;5;2;2;5;3;5;3;2;5;3;2;5;1;3;3;5;3;4;0;5;0;1;2;3;2;3;3;4;3;3;3;5;5;3;2;5;0;3;3;2;2;2;3;3;2;3;2	5;3;3;3;5; ; ; ; ; ; ; ; ; ; ; ; ; ; ; ; ; ; ; ; ; ; ; ; ; ; ; ; ; ; ; ; ; ; ; ; ; ; ; ; ; ; ; ; ; ; ; ; ; ; ; ; ; ; ; ; ;1;1;0;1;1;4;0;2;2; ; ; ;1;3;0;2;2; ; ; ;2; ; ; ;1;4;0;1;1;2;2;1;2; ; ; ;1;0;0;1;2;0;3;2;0;0;1; ; ;2;0;0;2;0;3;1; ; ;1; ; ;1;1; ; ; ; ; ; ; ; ; ; ; ; ; ; ; ; ; ; ;0;1200;0; ; ;0;0;0;0;0;0;0;0;0;2;3;4;0;0;3;2;2;0;1; ; ; ; ; ; ; ; ; ; ;0;2;2;5;0;3;1; ; ; ; ;1;1;0;1;1;4;0;2;2; ; ;…	909090909;3	714285714;30;95;20;3;2	878787879;2	857142857; ; ; ; ; ; ; ;48;4	363636364;21;27;4	2;4	5;48;4	363636364;20;28;4;4	666666667; ; ; ; ; ; ; ;6;2	333333333;0	333333333;1	333333333;8;4;0;1	5;0; ;0;0;2;0;0;2;0;-99;0;12;8;0	8;28;1	217391304;9;105	1826087;108	9391304;3;2	333333333;0;1	333333333;4;4;0;0;0; ;0;1;1	428571429;0;0;3;1;0;0	5;11;0;0;18;0	71031746;4;0;15	62698413; ; ; ; ; ; ; ; ; ; ; ; ; ; ; ; ;-99;-99; ; ; ; ; ; ; ; ; ; ;1; ; ;-0	2; ; ;0	1; ; ;-0	6; ; ;0; ; ;10; ; ;-1; ; ;-6; ; ;0; ; ;-0	2; ; ; ; ;0	166666667;0; ; ;-1; ; ;1; ; ;-1; ; ;-8; ; ;-0	8; ; ;-10; ; ;-0	507073844; ; ;-5; ; ;-105	1826087; ; ;-93	31214631; ; ;-3; ; ;0; ; ;0; ; ;1; ; ;0; ; ;0; ; ;1; ; ;0; ; ;0; ; ;0; ; ;-0	571428571; ; ;0	5; ; ; ; ; ;-0	333333333; ; ;-1	5; ; ; ;0;1;1;1;1;1;1;1;1;-99;1	051826087;0; ;-1	051826087; ; ;241	92;1	285714286;0	15026087;1	333333333;0;0;0; ; ; ; ;-0	15026087; ; ;-241	92; ; ;2;2;2;2;2;2;2;2;1;-99;2;2;2;2;1;2;2;2;1;2;-99;-99;-99;-99;-99;-99;-99;2;-99;-99;14;2;0;6;0;14;0;24192;7;0;0;0;0;10;1;0; ; ; ; ; ; ; ; ;0
22;1;0;0;0;2;1;2;54;1;0;0;2;2; ; ; ;1;59;1;0;0;2;1;7;4;1; ; ;-99;-99;-99;-99;1;1; ;5;2;3;3;4;5;3;2;4;2;4;5;4;5;5;2;3;3;2;3;3;4;2;4;4;5;4;4;5;2;5;3;4;2;2;3;4;2;4;4;3;4;2;2;2;3;4;3;3;2;3	8;3	6;2	9;3	4;3;1; ; ; ; ; ; ; ; ; ; ; ; ; ; ; ; ; ; ; ; ; ; ; ; ; ; ; ; ; ; ; ; ; ; ; ; ; ; ; ; ; ; ; ; ; ; ; ; ; ; ; ; ; ; ; ; ; ; ; ; ; ; ; ; ; ; ; ; ; ; ; ; ; ; ; ; ; ; ; ; ; ; ; ; ; ; ; ; ; ; ; ; ; ; ; ; ; ; ; ; ; ; ; ; ; ; ; ; ; ; ; ; ;1;4;0;3;1;4;1;1;2; ; ; ;1;2;0;2;1;2;0;3;1;0;0;1;1;4;3;2;1;4;3;6;1;2;0;1;1;0;0;1;2;0;3;1; ; ;1; ; ;2;0;3;2;0;3;1; ; ;1; ; ;1;1; ; ; ; ; ; ; ; ; ; ; ; ; ; ; ; ; ; ;2;2500;…	8;3	303030303;2	857142857; ; ; ; ; ; ; ; ; ; ; ; ; ;19;1	727272727;11;8;2	2;1	333333333; ; ; ; ; ; ; ; ; ; ; ; ; ;9;2	444444444;0	777777778;2	222222222;20;3;0;3;0; ;0	5;6;2	857142857;1;0;4;4;0;2;23;16;1	333333333;50;1	923076923;21;1238	461538;786	4230769; ; ; ; ; ; ; ; ; ; ; ; ; ; ; ; ;-99;-99; ; ; ; ; ; ; ; ; ; ; ; ; ; ; ; ; ; ; ; ; ; ; ; ; ;-99;-99; ; ; ; ; ; ; ; ; ; ; ; ; ; ; ; ; ; ; ; ; ; ; ; ; ; ; ; ; ; ; ; ; ; ; ; ; ; ; ; ; ; ; ; ; ; ; ; ; ; ; ; ; ; ; ; ; ; ; ; ; ; ; ; ; ; ; ; ; ; ; ; ; ; ; ; ; ; ; ; ; ; ; ; ; ; ; ; ; ; ; ; ; ; ; ; ; ; ; ; ; ; ; ; ; ; ; ; ; ; ; ; ; ; ; ; ; ; ; ; ; ; ;0;1;1;1;1;1;1;1;1;-99;12	38461538; ; ; ; ; ;3864;2	1;1	238461538; ; ; ; ; ; ; ; ; ; ; ; ; ; ;2;1;1;1;1;1;1;2;1;1;-99;-99;-99;1;-99;-99;-99;-99;-99;-99;-99;-99;-99;-99;-99;-99;-99;-99;-99;-99;22;7;0;9;2;20;4;386400; ; ; ; ; ; ; ; ; ; ; ; ; ; ; ; ;
23;1;1;1;1;2;1;2;33;2;1;1;1;1;1;3; ;2;60;2;0;1;1;1;7;6;1;3;3;1;1;1;1;2;2; ;0;0;3;5;2;2;5;5;3;2;3;3;3;3;3;3;3;3;4;5;0;3;3;3;3;3;5;5;3;5;2;3;5;5;5;2;3;3;5;5;2;5;3;2;3;2;5;5;5;3;1	9;3	5;3	8;3	8;3	6;4;0;3;5;5;5;3;5;5;5;4;1;5;5;5;5;0;5;5;5;5;0;5;5;5;5;3;0;5;5;5;0;5;5;5;5;0;5;5;5;5;1;5;5;5;5;0;5;5;5;5;0	8;4	3;5;5;4	9;4;0;4;5;5;5;3;5;5;5;4;0;5;5;5;5;0;5;5;5;5;0;5;5;5;5;3;0;5;5;5;0;5;5;5;5;0;5;5;5;5;1;5;5;5;5;0;5;5;5;5;0	7;4	4;5;5;4	9;4;1;2;1;1;1;2;1;2;1;3;3;4;2; ; ; ;2; ; ; ;2; ; ; ;2; ; ; ;1;3;2;2;2; ; ; ;2; ; ; ;2;0;0;2;3;2;1; ; ;2;3;3;2;1;2;2;0;0;2;0;0;2;1; ; ; ; ; ; ; ; ; ; ; ; ; ; ; ; ; ; ;0;200;0; ; ;0;0;0;0;0;1;0;1;0;2;0;4;4;3;0;3;2;20;1; ; ; ; ; ; ; ; ; ; ; ;2;2;3;3;4;1;2;4;0;1;2; ; ; ;2; ; ; ;2; ; ; ;2; ; ; ;2; ; ; ;2; ; ; ;2; ; ; ;2; ; ; ;2; ; ; ;2; ; ; ;2;0;0;2;3;2;1; ; ;2;2;3;2;0;2;1; ; ;1; ; ;1;1; ; ; ; ; ; ; ;…	9;3	848484848;2	857142857;8;158;34;0	8;4	787878788;4	857142857;7;159;34;0	7;4	818181818;4	857142857; ;50;4	545454545;22;28;4	4;4	666666667;41;3	727272727;21;20;4	2;3	333333333;45;4	090909091;21;24;4	2;4; ;4;2	5;1	75;2	25;9;6;1	166666667;1	166666667;0; ;0;2;2	285714286;0;0;3;2;1;1	5;15;14;1	4;36;1	5;11;346	5;239	25;0; ; ; ; ;4;1	25;1	75;0; ;0;2;2	285714286;0;0;3;2;1;1	5;9;7;1	75;24;1	007142857;1;15	8625;12	40714286;0; ; ; ; ;4;1	333333333;2;0; ;0;2;2	571428571;0;0;4;2;2;2;10;6;2;26;1
24;1;1;1;1;2;1;1;58;2;0;0;4;2;2;2; ;2;65;0;0;0;2;1;7;4;1;2; ;2;2;1;-99;2;1; ;3;2;3;3;3;2;3;4;3;3;2;3;3;3;4;1;3;3;3;3;2;3;3;2;3;3;2;3;3;4;2;3;3;4;4;2;3;3;3;3;4;4;3;3;3;1;4;3;4;4;2	2;3;3	1;3	1;3	4;5;0;4;5;5;5;0;4;5;4;5;0;4;4;3;5;0;4;5;5;5;0;4;4;4;5;1;2;3;4;5;0;2;4;4;5;0;4;5;4;5;3;4;4;5;5;0;4;4;4;4;0	4;3	6;4	3;4	2;4	9;5; ; ; ; ; ; ; ; ; ; ; ; ; ; ; ; ; ; ; ; ; ; ; ; ; ; ; ; ; ; ; ; ; ; ; ; ; ; ; ; ; ; ; ; ; ; ; ; ; ; ; ; ; ; ; ; ;2; ; ; ;2; ; ; ;2; ; ; ;2; ; ; ;2; ; ; ;2; ; ; ;2; ; ; ;1;4;3;2;1;1;0;1;1;1;0;1;2;2;3;2;3;3;1; ; ;1; ; ;1; ; ;1; ; ;1; ; ; ;1; ; ; ; ; ; ; ; ; ; ; ; ; ; ; ; ; ; ;0;1430;0; ; ;1;1;2;0;0;1;1;1;0;3;0;3;2;4;4;4;2; ;1; ; ; ; ; ; ; ; ; ; ; ;2;2;3;2;2;1;1;5;0;0;2; ; ; ;2; ; ; ;2; ; ; ;2; ;…	2;3	121212121;3	285714286;4;136;34;0	4;4	121212121;4	857142857; ; ; ; ; ; ; ;19;1	727272727;10;9;2;1	5;38;3	454545455;15;23;3;3	833333333; ; ; ; ; ; ; ;3;2;1;1	333333333;4;2;2	5;3;0; ;1;3;2	857142857;0;0;2;2;0;1;10;9;1	8;37;1	947368421;4;140	2105263;74	94736842;1;1;0;1;1;2;2;2	5;0; ;0;3;2	142857143;0;0;2;2;0;1;8;5;1	666666667;22;1	023809524;2;27	3015873;21	52380952; ; ; ; ; ; ; ; ; ; ; ; ; ; ; ; ;-99;-99; ; ; ; ; ; ; ; ; ; ;-1	8; ; ;0	6; ; ;1	2; ; ;1	1; ; ;1	5; ; ;-18; ; ;33; ; ;11; ; ;1	727272727; ; ;1; ; ; ; ;2	333333333;19; ; ;5; ; ;14; ; ;-2; ; ;-4; ; ;-0	133333333; ; ;-15; ; ;-0	923558897; ; ;-2; ; ;-112	908939; ; ;-53	4235589; ; ;-2; ; ;0; ; ;0; ; ;0; ; ;0; ; ;0; ; ;0; ; ;-1; ; ;-0	5; ; ;-1; ; ;-0	714285714; ; ;0; ; ; ; ; ;-1; ; ;-0	5; ; ; ;1;2;2;2;2;2;2;-99;2;1;1	402105263;0	204761905; ;-1	12908939; ; ;133
25;1;0;0;0;2;1;2;58;1;0;0;2;2; ; ; ;1;60;3;0;1;2;1;7;5;2; ; ;-99;-99;-99;-99;1;2; ;0;0;3;5;3;5;4;0;4;3;0;5;5;5;3;0;0;0;3;0;3;3;4;4;3;5;0;1;0;4;0;0;5;5;0;0;5;5;5;5;0;5;4;4;4;0;5;5;5;5;1	3;2	7;3	2;4;3;4; ; ; ; ; ; ; ; ; ; ; ; ; ; ; ; ; ; ; ; ; ; ; ; ; ; ; ; ; ; ; ; ; ; ; ; ; ; ; ; ; ; ; ; ; ; ; ; ; ; ; ; ; ; ; ; ; ; ; ; ; ; ; ; ; ; ; ; ; ; ; ; ; ; ; ; ; ; ; ; ; ; ; ; ; ; ; ; ; ; ; ; ; ; ; ; ; ; ; ; ; ; ; ; ; ; ; ; ; ; ; ; ;2; ; ; ;2; ; ; ;2; ; ; ;1;2;0;4;2; ; ; ;1;2;0;2;1;3;0;3;1;4;1;5;1;2;0;1;1;1;0;2;2;0;0;2;0;2;1; ; ;1; ; ;2;0;3;1; ; ;1; ; ;1;1; ; ; ; ; ; ; ; ; ; ; ; ; ; ; ; ; ; ;0; ;0…	3;3	090909091;3	857142857; ; ; ; ; ; ; ; ; ; ; ; ; ;54;4	909090909;24;30;4	8;5; ; ; ; ; ; ; ; ; ; ; ; ; ;6;2	333333333;0	166666667;2	833333333;17;3;0;1	666666667;0; ;0;3;1	857142857;0;0;2;0;0;0;14;6;0	666666667;27;1	173913043;18;197	2173913;231	9130435; ; ; ; ; ; ; ; ; ; ; ; ; ; ; ; ;-99;-99; ; ; ; ; ; ; ; ; ; ; ; ; ; ; ; ; ; ; ; ; ; ; ; ; ;-99;-99; ; ; ; ; ; ; ; ; ; ; ; ; ; ; ; ; ; ; ; ; ; ; ; ; ; ; ; ; ; ; ; ; ; ; ; ; ; ; ; ; ; ; ; ; ; ; ; ; ; ; ; ; ; ; ; ; ; ; ; ; ; ; ; ; ; ; ; ; ; ; ; ; ; ; ; ; ; ; ; ; ; ; ; ; ; ; ; ; ; ; ; ; ; ; ; ; ; ; ; ; ; ; ; ; ; ; ; ; ; ; ; ; ; ; ; ; ; ; ; ; ; ;0;1;1;1;1;1;1;1;1;-99;1	972173913; ; ; ; ; ;408	24;2	571428571;0	28173913; ; ; ; ; ; ; ; ; ; ; ; ; ; ;2;2;2;1;1;2;1;2;1;2;-99;-99;-99;1;-99;-99;-99;-99;-99;-99;-99;-99;-99;-99;-99;-99;-99;-99;-99;-99;14;1;0;5;0;13;0;40824; ; ; ; ; ; ; ; ; ; ; ; ; ; ; ; ;
26;1;0;0;0;2;1;1;55;0;0;0;7;1; ; ; ;2;50;3;0;0;2;1;7;1;1; ; ;-99;-99;-99;-99;1;2; ;3;5;5;5;3;4;4;5;5;5;5;5;5;5;0;0;5;5;4;5;3;5;5;1;3;4;2;5;2;5;0;4;3;1;1;1;4;5;0;4;4;5;2;4;3;1;5;4;4;1;2	5;4	4;4	4;3	1;3;3;2;5;3;3;3;3;3;5;3;3;2;3;3;4;5;3;3;3;3;5;3;4;3;3;3;2;2;2;5;5;3;3;3;3;5;2;3;3;5;5;3;3;4;4;5;3;3;3;3;5;2	6;3	2;3	2;3	6;4	4;5;4;5;3;4;5;3;3;5;5;5;3;5;5;5;5;3;5;5;5;5;3;5;5;5;5;3;3;5;5;5;5;5;5;3;5;3;5;5;5;5;3;5;5;5;5;3;5;5;5;5;3	3;4	6;4	8;4	7;5;5;1;2;3;3;2; ; ; ;1;4;3;6;1;3;1;4;2; ; ; ;1;3;1;2;1;4;2;2;1;4;2;7;2; ; ; ;1;3;0;2;2;2;2;1; ; ;1; ; ;2;0;3;1; ; ;1; ; ;1; ; ;1;1; ; ; ; ; ; ; ; ; ; ; ; ; ; ; ; ; ; ;0;1300;0; ; ;0;0;0;0;0;1;1;1;0;2;0;3;3;4;4;4;2;20;1; ; ; ; ; ; ; ; ; ; ;0;2;2;1;4;2;2;1;5;0;2;1;4;3;5;2; ; ; ;1;4;3;5;2; ; ; ;2; ; ; ;2; ; ; ;1;3;1;4;1;4;3;5;1;1;3;2;1;1;1;3;2;0;0;2;0;0;2;2;3;1; ; ;1; ; ;1; ; ;1; ; ;1;1; ; ; ; ; ; …	5;3	878787879;3;26;116;28;2	6;3	515151515;4;33;157;34;3	3;4	757575758;4	857142857; ;31;2	818181818;16;15;3	2;2	5;40;3	636363636;15;25;3;4	166666667;37;3	363636364;15;22;3;3	666666667; ;7;3	285714286;1	714285714;3	714285714;26;2;1;2	5;0; ;0;3;2	857142857;0;0;3;4;0;2;15;17;1	888888889;49;2	130434783;27;1629	782609;813	9130435;6;2	833333333;2	333333333;4;24;3;0	666666667;1;0; ;0	75;4;2	714285714;1;0;3;3;0;1	5;17;17;1	888888889;44;1	410714286;25;1132	490079;701	1656746;4;2	75;2;3	5;14;2;0;0;0; ;0;4;1	714285714;1;0;3;0;0;0;14;8;1
27;1;1;1;1;2;1;2;35;3;1;0;1;1;1;1; ;2;67;2;0;0;1;1;7;6;1; ;6;1;-99;2;2;2;2; ;1;1;3;5;4;3;3;2;4;4;2;4;4;4;4;0;3;3;4;4;3;4;4;4;4;4;4;4;3;4;0;3;4;4;4;2;4;4;4;4;1;4;4;4;4;0;4;4;4;4;1	6;3	4;3	6;4;4;5;1;4;4;4;4;3;4;4;4;4;1;4;4;4;4;1;4;4;4;4;2;4;4;4;5;1;4;4;4;4;1;4;4;4;5;1;4;4;4;5;2;4;4;4;4;2;4;4;4;4;1	5;4;4;4;4	3;5;0;5;5;5;5;2;4;4;4;5;0;5;5;5;5;0;5;5;5;5;0;5;5;5;5;3;4;4;5;5;0;5;5;5;5;0;5;5;5;5;3;4;5;5;5;1;5;5;5;3;0	9;4	7;4	8;4	9;4	8;4;2; ; ; ;2; ; ; ;2; ; ; ;2; ; ; ;2; ; ; ;2; ; ; ;2; ; ; ;2; ; ; ;1;3;1;3;2; ; ; ;2;0;3;1; ; ;1; ; ;1; ; ;2;0;1;1; ; ;1; ; ;1;2;0;0;0;150;300;0;0;0;0;0;0;0;0;0;0;0;0;0;4;0;0; ; ;0;0;0;1;0;0;1;1;0;0;1;0;4;3;0;1;2;1;1; ; ; ; ; ; ; ; ; ; ;0;2;2;2;1;3;2;2;4;1;3;2; ; ; ;2; ; ; ;1;2;0;1;1;2;0;2;2; ; ; ;2; ; ; ;2; ; ; ;2; ; ; ;2; ; ; ;2; ; ; ;1; ; ;1; ; ;1; ; ;1; ; ;1; ; ;1; ; ;1; ; ; ;2; ;100; ;150; …	6;3	666666667;4	142857143;15;135;28;1	5;4	090909091;4;9;159;33;0	9;4	818181818;4	714285714; ;51;4	636363636;21;30;4	2;5;44;4;19;25;3	8;4	166666667;19;1	727272727;12;7;2	4;1	166666667; ;1;3;1;3;3;2;0;2;1;450;0;3;1	285714286;0;0;4;3;1;2;11;5;1	666666667;20;1	176470588;4;86	2745098;62	54901961;2;2;0;1	5;3;0; ; ;1;250;0	25;4;2;0;0;3;0;0;0;10;0;0;19;0	85;3;0;12	75;2;2	5;1	5;2	5;5;1;0;3;1;550;0;5;1;0;0;4;1;0;0	5;13;6;2;13;0	666666667;5;86	66666667;86	66666667; ;-0	1;-0	6;-0	7;0	6;0	7;1	3;0	4;0	8;1
28;1;0;0;0;2;1;2;32;2;0;0;4;2; ; ; ;2;38;2;0;1;3;1;7;6;3; ; ;-99;-99;-99;-99;2;2; ;2;3;2;4;2;2;3;3;2;2;2;3;3;2;2;2;2;3;2;3;2;2;2;1;4;2;1;2;2;1;2;3;3;3;2;0;1;1;2;2;2;5;3;2;3;2;5;3;2;2;1	8;2	8;2	5;2	2;2	3;2;3;2;2;1;1;3;3;1;0;1;1;2;1;0;0;2;1;0;1;2;3;0;1;0;1;1;2;1;1;0;3;0;1;1;0;3;1;2;2;1;3;3;1;0;0;3;3;0;2;0;2	5;1	7;1;0	8;0	6;1; ; ; ; ; ; ; ; ; ; ; ; ; ; ; ; ; ; ; ; ; ; ; ; ; ; ; ; ; ; ; ; ; ; ; ; ; ; ; ; ; ; ; ; ; ; ; ; ; ; ; ; ; ; ; ; ;2; ; ; ;2; ; ; ;2; ; ; ;2; ; ; ;2; ; ; ;2; ; ; ;2; ; ; ;1;3;1;2;1;0;0;1;1;1;0;1;1; ; ;2;0;1;1; ; ;1; ; ;2;0;3;1; ; ;1; ; ;1;1; ; ; ; ; ; ; ; ; ; ; ; ; ; ; ; ; ; ;2;150;0; ; ;1;0;0;0;0;1;1;0;0;0;0;1;0;2;0;2;1; ;1; ; ; ; ; ; ; ; ; ; ;0;2;2;5;0;4;1;2;5;0;3;2; ; ; ;2; ; ; ;2; ; ; ;2; ; …	8;2	454545455;2	428571429;25;38;3;2	5;1	151515152;0	428571429; ; ; ; ; ; ; ;51;4	636363636;25;26;5;4	333333333;45;4	090909091;20;25;4;4	166666667; ; ; ; ; ; ; ;3;1	333333333;0	333333333;1	333333333;4;2;0;2;0; ;0	25;2;0	714285714;1;0;3;0;0;0;11;5;1;12;0	631578947;5;34	73684211;44	86842105;3;2;0	333333333;1	666666667;5;1;0;2;0; ;0;0;1	714285714;0;0;2;0;1;0	5;6;3;0	75;19;0	702380952;6;18	96428571;26	14285714; ; ; ; ; ; ; ; ; ; ; ; ; ; ; ; ;-99;-99; ; ; ; ; ; ; ; ; ; ;0	7; ; ;-1	1; ; ;-1	5; ; ;-1	4; ; ;-1	7; ; ;7; ; ;-43; ; ;-14; ; ;-0	545454545; ; ;-1; ; ; ; ;-0	166666667;-6; ; ;-5; ; ;-1; ; ;-5; ; ;-2; ; ;-0	25; ; ;7; ; ;0	070802005; ; ;1; ; ;-15	77255639; ; ;-18	72556391; ; ;0; ; ;-1; ; ;0; ; ;-2; ; ;-1; ; ;0; ; ;-1; ; ;0	666666667; ; ;0; ; ;-0	25; ; ;1; ; ;0	5; ; ; ; ; ;0; ; ;0; ; ; ;0;1;1;1;1;1;1;1;1;-99;0
29;1;0;0;0;2;1;2;40;2;1;1;7;1;1;1; ;2;63;2;0;1;1;1;6;6;3; ; ;1;-99;2;-99;2;2; ;1;2;2;2;3;4;3;2;2;2;2;2;3;3;2;1;4;4;4;4;3;3;3;2;3;4;4;3;4;5;1;3;4;3;3;0;4;4;4;4;5;5;5;5;3;1;5;3;4;3;2	2;3	5;3	3;3	3;3	2;2;2;3;3;4;3;3;3;2;4;4;1;1;3;3;4;1;3;2;2;3;2;4;3;2;3;2;2;2;3;4;1;2;3;3;4;2;4;4;4;4;3;4;3;3;2;2;5;3;5;4;1	9;3	1;2	8;3	3;3	5;5;2;3;3;4;3;3;3;2;4;4;1;1;2;3;3;4;1;3;2;2;3;2;4;3;2;3;2;2;2;3;4;1;2;3;3;4;2;4;4;4;4;3;4;3;3;2;2;5;3;5;3;2;3	1;3	1;3	2;5;1;3;0;1;2; ; ; ;1;2;0;3;1;2;1;2;2; ; ; ;2; ; ; ;2; ; ; ;2; ; ; ;2; ; ; ;2; ; ; ;1; ; ;1; ; ;1; ; ;1; ; ;2;0;3;1; ; ;1; ; ; ;1; ; ; ; ; ; ; ; ; ; ; ; ; ; ; ; ; ; ;0;400;0; ; ;0;0;0;1;0;0;0;0;0;0;0;3;2;0;0;2;2;0;1; ; ; ; ; ; ; ; ; ; ;0;2;2;5;0;2;1;1;5;0;0;1;1;1;2;2; ; ; ;2; ; ; ;2; ; ; ;2; ; ; ;2; ; ; ;2; ; ; ;2; ; ; ;2; ; ; ;2; ; ; ;2;0;0;1; ; ;1; ; ;1; ; ;2;0;0;1; ; ;1; ; ; ;1; ; ; ; ; ; ; ; …	2;3	424242424;2	857142857;19;103;24;1	9;3	121212121;3	428571429;30;89;25;3;2	696969697;3	571428571; ;26;2	363636364;13;13;2	6;2	166666667;34;3	090909091;12;22;2	4;3	666666667;33;3;11;22;2	2;3	666666667; ;3;2	333333333;0	333333333;2;6;1;0;3;0; ;0;1;1;0;0;2;0;0;0;7;4;1;14;0	777777778;6;32	66666667;37	33333333;1;1;1;2;2;2;0;0;0; ;0;2;0	285714286;1;0;3;0;0;0;9;1;0	333333333;3;0	214285714;2;1	285714286;4	928571429;1;1;1;2;2;2;0;0;0; ;0;2;0	285714286;1;0;3;0;0;0;9;1;0	333333333;3;0	214285714;3;1	928571429;7	392857143; ;-0	3;1	1;0	8;-0	4;-1	1;-1
30;1;0;0;0;2;1;1;45;2;0;0;1;1;2;2; ;2;76;1;0;0;1;1;5;4;1;2; ;2;2;1;-99;2;1; ;3;3;3;3;3;2;3;3;3;3;2;3;3;3;3;2;3;3;3;3;2;3;2;3;3;3;3;3;3;3;2;3;3;3;3;2;3;3;3;3;3;3;3;3;3;2;3;3;3;3;2	3;3;2	9;3;3;5;1;4;3;1;4;2;4;1;4;1;2;2;3;2;4;3;2;3;2;2;4;4;2;2;2;4;1;4;4;1;4;3;3;2;2;3;3;3;2;2;4;4;2;2;2;4;2;2;2;3;3	1;2	9;2	6;2	3;2	3;1;0;3;3;2;2;4;2;2;3;2;2;2;2;3;3;2;2;3;3;3;4;3;3;2;2;1;1;1;1;2;2;3;3;2;2;3;3;3;2;2;3;3;3;3;3;3;3;2;3;3;2	4;2	5;2	5;2	4;2	4;3;2; ; ; ;1;2;0;1;1;2;2;2;2; ; ; ;2; ; ; ;2; ; ; ;2; ; ; ;1;3;3;3;2; ; ; ;2; ; ; ;2;3;3;1; ; ;2;2;3;1; ; ;1; ; ;2;0;3;1; ; ;1;1; ; ; ; ; ; ; ; ; ; ; ; ; ; ; ; ; ; ;0;150;0; ; ;0;0;0;0;0;0;0;0;0;3;0;3;1;3;3;4;1; ;2;0;0;0;0;0;0;1;0;0;0;0;2;2;2;2;3;2;2;4;2;1;2; ; ; ;1;2;0;2;1;2;2;3;1;0;0;3;2; ; ; ;2; ; ; ;1;2;1;1;2; ; ; ;2; ; ; ;2; ; ; ;1; ; ;1; ; ;1; ; ;2;0;0;1; ; ;2;0;2;1; ; ;2;1; ; ; ; ; ; ; ; …	3;2	96969697;3;31;84;17;3	1;2	545454545;2	428571429;24;80;18;2	4;2	424242424;2	571428571; ;39;3	545454545;13;26;2	6;4	333333333;53;4	818181818;25;28;5;4	666666667;53;4	818181818;25;28;5;4	666666667; ;3;2	333333333;1	666666667;2;6;3;1	666666667;3;0; ;0;0;2	428571429;1;1;4;3;1;2;12;14;2	333333333;33;1	65;7;323	4;167	3;4;1	5;0	75;2	25;9;2;0;1;0; ;0;0;3	142857143;1;0;3;1;0;0	5;10;5;0	833333333;29;0	857142857;11;78	57142857;92	97619048;4;1	5;0	5;1	75;7;2;0;1;0; ;0;0;3	142857143;1;0;3;1;0;0	5;10;4;0
31;1;1;1;1;2;1;2;34;2;1;0;7;1;1;1; ;2;59;3;0;1;1;1;6;6;3;3;6;1;1;2;2;2;2; ;0;3;5;3;0;2;1;5;0;2;1;4;2;0;5;0;2;2;2;1;2;2;4;0;3;1;4;3;2;5;0;4;4;4;3;0;0;3;0;3;2;5;4;0;2;2;4;1;3;4;1;2	9;3	3;1	4;2	8;3;2;3;5;3;2;2;3;3;3;1;0;3;2;2;2;3;3;3;3;4;5;3;3;3;3;5;2;3;3;5;2;5;5;5;5;3;3;3;0;3;2;5;3;3;3;2;3;3;3;2;2	6;3	3;3	3;2	8;3;3;2;3;5;3;2;2;4;4;3;1;0;3;2;2;2;3;3;3;3;4;5;3;3;3;3;5;2;1;3;5;2;5;5;5;5;3;3;3;0;3;2;5;3;3;3;2;3;2;3;2;2	6;3	4;3	1;2	8;3;2;2; ; ; ;2; ; ; ;2; ; ; ;2; ; ; ;1;2;1;1;2; ; ; ;1;1;1;1;1;0;0;4;1;0;0;1;1;1;1;1;2;0;0;1; ; ;2;1;0;2;0;0;2;0;3;1; ; ;1; ; ;1;2; ; ; ; ; ; ; ; ; ; ; ; ; ; ; ; ; ; ; ; ;0; ; ;3;0;0;0;1;0;0;1;0;0;2;4;3;1;1;4;2;0;1; ; ; ; ; ; ; ; ; ; ;0;2;2;4;0;2;2;1;5;0;0;2; ; ; ;2; ; ; ;1;2;1;1;2; ; ; ;2; ; ; ;2; ; ; ;2; ; ; ;2; ; ; ;2; ; ; ;2; ; ; ;2;0;0;1; ; ;1; ; ;2;0;0;2;0;0;1; ; ;1; ; ;1;2;50;50; ;200; ;5…	666666667;2	285714286;26;108;16;2	6;3	272727273;2	285714286;26;107;16;2	6;3	242424242;2	285714286; ;49;4	454545455;23;26;4	6;4	333333333;43;3	909090909;19;24;3	8;4;43;3	909090909;19;24;3	8;4; ;5;0	8;0	6;1	6;8;4;0	25;0	75;1; ;0	75;2;2	142857143;0;0;3;1;0;0	5;15;6;0	666666667;24;1	090909091;9;98	18181818;118	6363636;1;2;1;1;1;3;0;0;1;810;0	25;2;2	428571429;0;0;2;0;0;0;9;1;0	25;20;0	779761905;2;3	508928571;9	267857143;1;2;1;1;1;3;0;0;1;630;0;2;2	428571429;0;0;2;0;0;0;9;1;0	25;19;0	738095238;2;3	321428571;8
32;1;0;0;0;2;1;2;46;2;0;0;2;2; ; ; ;1;73;2;0;0;1;0;7;5;1; ; ;-99;-99;-99;-99;2;2; ;3;3;3;3;2;5;3;3;3;2;3;3;2;3;2;2;2;3;3;2;3;3;3;2;3;5;4;3;3;3;2;3;3;3;2;2;3;3;3;3;4;5;3;3;2;2;5;3;3;2;3	1;3	4;2	9;2	9;2	3;2; ; ; ; ; ; ; ; ; ; ; ; ; ; ; ; ; ; ; ; ; ; ; ; ; ; ; ; ; ; ; ; ; ; ; ; ; ; ; ; ; ; ; ; ; ; ; ; ; ; ; ; ; ; ; ; ; ; ; ; ; ; ; ; ; ; ; ; ; ; ; ; ; ; ; ; ; ; ; ; ; ; ; ; ; ; ; ; ; ; ; ; ; ; ; ; ; ; ; ; ; ; ; ; ; ; ; ; ; ; ; ; ;2; ; ; ;1;4;2;3;2; ; ; ;2; ; ; ;2; ; ; ;2; ; ; ;1;4;3;3;1;1;0;4;2; ; ; ;1;1;1;2;2;0;3;1; ; ;1; ; ;2;0;2;2;1;3;1; ; ;1; ; ;2;2;0;0;0;0;0;10;0;850;0;0;0;0;0;0;0;0;0;0;0;1600…	1;3;2	285714286; ; ; ; ; ; ; ; ; ; ; ; ; ;54;4	909090909;25;29;5;4	833333333; ; ; ; ; ; ; ; ; ; ; ; ; ;4;2	5;1	5;3;12;3;0	333333333;2	666666667;1;860;0	25;1;3	571428571;1;0;2;3;1;2;12;14;2;41;1	952380952;14;656;332; ; ; ; ; ; ; ; ; ; ; ; ; ; ; ; ;-99;-99; ; ; ; ; ; ; ; ; ; ; ; ; ; ; ; ; ; ; ; ; ; ; ; ; ;-99;-99; ; ; ; ; ; ; ; ; ; ; ; ; ; ; ; ; ; ; ; ; ; ; ; ; ; ; ; ; ; ; ; ; ; ; ; ; ; ; ; ; ; ; ; ; ; ; ; ; ; ; ; ; ; ; ; ; ; ; ; ; ; ; ; ; ; ; ; ; ; ; ; ; ; ; ; ; ; ; ; ; ; ; ; ; ; ; ; ; ; ; ; ; ; ; ; ; ; ; ; ; ; ; ; ; ; ; ; ; ; ; ; ; ; ; ; ; ; ; ; ; ; ;0;1;1;1;1;1;1;1;1;-99;6	56; ; ; ; ; ;964	32;2	8;1	312; ; ; ; ; ; ; ; ; ; ; ; ; ; ;1;2;2;2;2;1;2;2;2;2;-99;-99;-99;2;-99;-99;-99;-99;-99;-99;-99;-99;-99;-99;-99;-99;-99;-99;-99;-99;10;6;1;8;1;25;4;96432; ; ; ; ; ; ; ; ; ; ; ; ; ; ; ; ;
33;1;1;1;1;2;1;1;43;1;0;0;7;1;2;5; ;2;41;2;0;0;2;1;7;5;1; ; ;2;-99;1;-99;1;2; ;3;0;3;5;3;5;3;4;3;5;0;3;3;3;3;0;1;5;5;5;3;5;5;5;5;3;3;4;5;5;3;4;4;4;5;2;5;5;5;5;2;5;5;5;5;0;5;5;5;5;2	1;3	4;4	3;4	5;4	6;5; ; ; ; ; ; ; ; ; ; ; ; ; ; ; ; ; ; ; ; ; ; ; ; ; ; ; ; ; ; ; ; ; ; ; ; ; ; ; ; ; ; ; ; ; ; ; ; ; ; ; ; ; ; ; ; ; ; ; ; ; ; ; ; ; ; ; ; ; ; ; ; ; ; ; ; ; ; ; ; ; ; ; ; ; ; ; ; ; ; ; ; ; ; ; ; ; ; ; ; ; ; ; ; ; ; ; ; ; ; ; ; ;2; ; ; ;2; ; ; ;1;4;1;4;1;4;1;2;2; ; ; ;2; ; ; ;1;2;2;2;1;4;2;5;1;3;0;2;1;0;0;1;2;3;2;1; ; ;1; ; ;2;0;3;1; ; ;1; ; ;1; ; ;2;2;40;0;0;0;600;0;0;0;0;0;0;0;0;0;0;0;0;0;1;900;…	1;4	151515152;4	428571429; ; ; ; ; ; ; ; ; ; ; ; ; ;18;1	636363636;8;10;1	6;1	666666667; ; ; ; ; ; ; ; ; ; ; ; ; ;6;2	833333333;1;2	666666667;16;2;1	5;2	5;1;640;2	25;5;2	571428571;1;0;4;2;0;1;19;11;1	375;50;2	272727273;18;1068	75;623	7613636; ; ; ; ; ; ; ; ; ; ; ; ; ; ; ; ;-99;-99; ; ; ; ; ; ; ; ; ; ; ; ; ; ; ; ; ; ; ; ; ; ; ; ; ;-99;-99; ; ; ; ; ; ; ; ; ; ; ; ; ; ; ; ; ; ; ; ; ; ; ; ; ; ; ; ; ; ; ; ; ; ; ; ; ; ; ; ; ; ; ; ; ; ; ; ; ; ; ; ; ; ; ; ; ; ; ; ; ; ; ; ; ; ; ; ; ; ; ; ; ; ; ; ; ; ; ; ; ; ; ; ; ; ; ; ; ; ; ; ; ; ; ; ; ; ; ; ; ; ; ; ; ; ; ; ; ; ; ; ; ; ; ; ; ; ; ; ; ; ;1;2;2;2;2;2;2;-99;2;1;10	6875; ; ; ; ; ;1881;2	571428571;1	526785714; ; ; ; ; ; ; ; ; ; ; ; ; ; ;1;1;1;1;1;1;2;2;1;1;-99;-99;-99;1;-99;-99;-99;-99;-99;-99;-99;-99;-99;-99;-99;-99;-99;-99;-99;-99;17;6;3;5;9;18;2;188100; ; ; ; ; ; ; ; ; ; ; ; ; ; ; ; ;
34;1;0;0;0;2;1;1;44;2;0;0;7;1; ; ; ;2;44;2;0;1;2;1;7;6;3; ; ;-99;-99;-99;-99;2;2; ;0;5;3;5;5;0;5;5;5;5;0;5;3;5;5;0;5;0;5;5;0;3;3;4;5;0;4;3;3;5;0;5;5;4;3;0;5;5;5;5;0;5;5;5;5;0;5;5;5;5;0;4	7;3	7;4	6;4	8;5;0;5;5;3;5;0;5;3;5;5;5;5;5;5;5;0;3;5;5;5;0;5;5;5;4;1;5;5;5;5;0;5;5;5;5;0;5;5;5;5;0;5;5;5;5;0;5;5;5;5;0	6;4	8;4	8;4	8;4	9;5; ; ; ; ; ; ; ; ; ; ; ; ; ; ; ; ; ; ; ; ; ; ; ; ; ; ; ; ; ; ; ; ; ; ; ; ; ; ; ; ; ; ; ; ; ; ; ; ; ; ; ; ; ; ; ; ;2; ; ; ;2; ; ; ;2; ; ; ;2; ; ; ;2; ; ; ;2; ; ; ;2; ; ; ;1;3;2;1;2; ; ; ;2; ; ; ;2;2;2;1; ; ;1; ; ;1; ; ;2;0;3;1; ; ;1; ; ;2;1; ; ; ; ; ; ; ; ; ; ; ; ; ; ; ; ; ; ;0;1270;0; ; ;0;0;0;0;0;0;0;0;0;4;0;0;4;0;0;4;2;0;1; ; ; ; ; ; ; ; ; ; ;0;1;2;2;3;3;1;1;5;0;0;2; ; ; ;2; ; ; ;2; ; ; ;2; ;…	333333333;5;6;160;33;0	6;4	848484848;4	714285714; ; ; ; ; ; ; ;55;5;25;30;5;5;55;5;25;30;5;5;55;5;25;30;5;5; ;1;3;2;1;1;2;1;2	5;0; ;0;0;1	714285714;0;0;1;3;0;1	5;4;7;2	333333333;20;1	176470588;3;32	94117647;21	05882353;0; ; ; ; ;2;0;2	5;0; ;0;0;1;0;0;0;0;0;0;2;5;2	5;7;0	2; ; ; ;0; ; ; ; ;2;0;2	5;0; ;0;0;1;0;0;0;0;0;0;2;5;2	5;7;0	2;1;1;2	7; ;0	6; ; ;0	1; ; ;1	1; ; ;0	2; ; ;0	1; ; ;6; ; ;17; ; ;-2; ; ;0;0;0;0;0;0;0;0;0;0;0;0;0;0;0;0;0;0;-2;0;-2;-2;0;-2;0	166666667;0;0	166666667;-13;0;-13;-0	976470588;0;-0	976470588; ; ;-2; ; ;-31	94117647; ; ;-18	35882353;-1;0;-1;0;0;0;0;0;0;0;0;0;0;0;0;0;0;0;-1;0;-1; ; ; ;-1;0;-1;0;0;0;-0	714285714;0;-0	714285714;-1	5;0;-1	5; ; ; ; ; ; ;0;0;0; ;0;1;1;1;1;1;1;1;1;-99;0	329411765; ;0	01; ; ;-0	319411765;16	8;1	5;0	164705882; ; ; ; ;1;0	01;0
35;1;0;0;0;2;1;1;34;1;1;0;7;1; ; ; ;2;61;0;0;1;1;1;7;2;2; ; ;-99;-99;-99;-99;1;1; ;3;4;1;2;5;5;2;2;0;1;3;2;2;5;3;0;4;5;2;2;5;5;1;0;0;5;0;1;2;0;4;1;3;4;0;4;4;0;3;4;0;5;2;1;0;3;5;3;0;0;3	2;3	2;2;1	9;1	5;2; ; ; ; ; ; ; ; ; ; ; ; ; ; ; ; ; ; ; ; ; ; ; ; ; ; ; ; ; ; ; ; ; ; ; ; ; ; ; ; ; ; ; ; ; ; ; ; ; ; ; ; ; ; ; ; ; ; ; ; ; ; ; ; ; ; ; ; ; ; ; ; ; ; ; ; ; ; ; ; ; ; ; ; ; ; ; ; ; ; ; ; ; ; ; ; ; ; ; ; ; ; ; ; ; ; ; ; ; ; ; ; ;2; ; ; ;1;3;3;3;1;4;3;3;1;4;2;3;1;1;2;2;1;1;1;2;2; ; ; ;1;3;2;2;2; ; ; ;1;2;1;2;1; ; ;1; ; ;2;4;3;2;0;3;2;0; ;1; ; ;1; ; ;1;2;0;0;0;250;0;0;0;0;0;0;0;0;0;0;0;0;0;0;0;0;0; …	2;2	242424242;1	714285714; ; ; ; ; ; ; ; ; ; ; ; ; ;46;4	181818182;18;28;3	6;4	666666667; ; ; ; ; ; ; ; ; ; ; ; ; ;7;2	571428571;2;2	428571429;17;3;1	333333333;3;1;250;0;3;3	285714286;0;1;4;4;4;4;19;20;2	222222222;53;2	208333333;18;1678	333333;757	625; ; ; ; ; ; ; ; ; ; ; ; ; ; ; ; ;-99;-99; ; ; ; ; ; ; ; ; ; ; ; ; ; ; ; ; ; ; ; ; ; ; ; ; ;-99;-99; ; ; ; ; ; ; ; ; ; ; ; ; ; ; ; ; ; ; ; ; ; ; ; ; ; ; ; ; ; ; ; ; ; ; ; ; ; ; ; ; ; ; ; ; ; ; ; ; ; ; ; ; ; ; ; ; ; ; ; ; ; ; ; ; ; ; ; ; ; ; ; ; ; ; ; ; ; ; ; ; ; ; ; ; ; ; ; ; ; ; ; ; ; ; ; ; ; ; ; ; ; ; ; ; ; ; ; ; ; ; ; ; ; ; ; ; ; ; ; ; ; ;0;1;1;1;1;1;1;1;1;-99;16	78333333; ; ; ; ; ;3625	2;2	25;2	097916667; ; ; ; ; ; ; ; ; ; ; ; ; ; ;1;1;1;2;2;1;2;1;1;1;-99;-99;-99;2;-99;-99;-99;-99;-99;-99;-99;-99;-99;-99;-99;-99;-99;-99;-99;-99;18;14;4;6;0;23;8;362520; ; ; ; ; ; ; ; ; ; ; ; ; ; ; ; ;
36;1;1;1;1;2;1;1;32;1;0;0;1;1;1;1; ;2;56;0;0;1;1;1;6;6;2; ;5;1;-99;2;1;1;1; ;2;3;3;4;3;3;2;3;2;4;1;3;3;3;2;3;3;4;4;3;3;4;3;3;3;4;2;3;3;3;4;3;3;3;4;4;3;4;4;3;3;4;3;3;4;3;3;3;4;4;3;3;3	2;3	3;3	3;5; ; ; ; ; ; ; ; ; ; ; ; ; ; ; ; ; ; ; ; ; ; ; ; ; ; ; ; ; ; ; ; ; ; ; ; ; ; ; ; ; ; ; ; ; ; ; ; ; ; ; ; ; ; ; ; ; ; ; ; ; ; ; ; ; ; ; ; ; ; ; ; ; ; ; ; ; ; ; ; ; ; ; ; ; ; ; ; ; ; ; ; ; ; ; ; ; ; ; ; ; ; ; ; ; ; ; ; ; ; ; ; ;1;4;3;2;2; ; ; ;1;4;3;2;1;2;0;2;2; ; ; ;2; ; ; ;1;4;0;2;2; ; ; ;2; ; ; ;1;0;0;1;1; ; ;1; ; ;1; ; ;1; ; ;2;0;3;1; ; ;1; ; ; ;2;84;0;0;0;0;0;0;0;0;0;0;0;0;0;0;0;0;0;0;350;0;…	151515152;3	428571429; ; ; ; ; ; ; ; ; ; ; ; ; ;47;4	272727273;22;25;4	4;4	166666667;53;4	818181818;23;30;4	6;5; ; ; ; ; ; ; ;5;2	8;1	2;1	8;9;1;0;3;1;84;0;0;2	571428571;0;0;3;0;0;0;10;9;1	5;32;1	6;9;216;139	5;6;3;2	166666667;1	833333333;11;1;0;3;1;540;0;0;2	428571429;0;0;3;0;0;0;11;16;2	285714286;35;0	904761905;12;272	9795918;210	5714286; ; ; ; ; ; ; ; ; ; ; ; ; ; ; ; ;-99;-99; ; ; ; ; ; ; ; ; ; ; ; ; ; ; ; ; ; ; ; ; ; ; ; ; ; ; ; ; ; ; ; ; ; ;0	545454545; ; ;0	2; ; ; ; ;0	833333333;6; ; ;1; ; ;5; ; ;1; ; ;7; ; ;0	785714286; ; ;3; ; ;-0	695238095; ; ;3; ; ;56	97959184; ; ;71	07142857; ; ;1; ; ;0; ; ;0; ; ;0; ; ;0; ; ;0; ; ;0; ; ;0	2; ; ;0; ; ;0; ; ;-0	142857143; ; ;0; ; ;456; ; ;0	966666667; ; ;0; ; ; ;1;2;2;2;2;2;2;-99;2;1;2	16;3	085238095; ;0	569795918; ; ;259	2;1	8;0	432;1	714285714;0	389970845;739	2;2	729795918; ; ; ; ;-0	042029155; ; ;480; ; ;1;2;2;2;2;2;2;2;1;2;1;2;2;2;2;2;2;2;1;2;-99;-99;-99;-99;-99;-99;-99;2;-99;-99;14;6;0;3;0;18;0;25920;18;13;0;3;0;17;0;73920; ; ; ; ; ; ; ; ;2	583333333
37;1;1;1;1;2;1;2;43;1;0;0;1;1;1;1; ;2;75;0;0;0;1;1;7;3; ;4;6;1;1;2;2;1;1; ;0;0;0;0;3;3;3;0;0;0;4;3;5;3;0;0;0;1;1;0;3;3;0;1;0;5;0;0;0;1;4;3;0;0;0;4;1;1;4;0;0;5;0;0;0;4;5;1;0;0;2	7;2	3;0	8;0	9;0	4;1; ; ; ; ; ; ; ; ; ; ; ; ; ; ; ; ; ; ; ; ; ; ; ; ; ; ; ; ; ; ; ; ; ; ; ; ; ; ; ; ; ; ; ; ; ; ; ; ; ; ; ; ; ; ; ; ; ; ; ; ; ; ; ; ; ; ; ; ; ; ; ; ; ; ; ; ; ; ; ; ; ; ; ; ; ; ; ; ; ; ; ; ; ; ; ; ; ; ; ; ; ; ; ; ; ; ; ; ; ; ; ; ;1;4;2;3;1;4;0;2;1;2;3;4;1;2;0;2;2; ; ; ;2; ; ; ;1;4;1;2;1;4;3;3;2; ; ; ;1;1;1;1;2;4;3;1; ; ;1; ; ;2;2;3;2;1;3;1; ; ;1; ; ;2;1; ; ; ; ; ; ; ; ; ; ; ; ; ; ; ; ; ; ;0;700;0; …	7;1	242424242;0	428571429; ; ; ; ; ; ; ; ; ; ; ; ; ;46;4	181818182;22;24;4	4;4; ; ; ; ; ; ; ; ; ; ; ; ; ;7;3;1	428571429;2	428571429;17;3;2	333333333;3;0; ;0	75;0;2	285714286;1;0;3;2;0;1;14;19;1	9;49;2	041666667;19;1031	858333;524	2416667; ; ; ; ; ; ; ; ; ; ; ; ; ; ; ; ;-99;-99; ; ; ; ; ; ; ; ; ; ; ; ; ; ; ; ; ; ; ; ; ; ; ; ; ;-99;-99; ; ; ; ; ; ; ; ; ; ; ; ; ; ; ; ; ; ; ; ; ; ; ; ; ; ; ; ; ; ; ; ; ; ; ; ; ; ; ; ; ; ; ; ; ; ; ; ; ; ; ; ; ; ; ; ; ; ; ; ; ; ; ; ; ; ; ; ; ; ; ; ; ; ; ; ; ; ; ; ; ; ; ; ; ; ; ; ; ; ; ; ; ; ; ; ; ; ; ; ; ; ; ; ; ; ; ; ; ; ; ; ; ; ; ; ; ; ; ; ; ; ;1;2;2;2;2;2;2;-99;2;1;10	31858333; ; ; ; ; ;2476	46;2	375;1	289822917; ; ; ; ; ; ; ; ; ; ; ; ; ; ;2;2;2;2;2;2;2;2;1;2;-99;-99;-99;2;-99;-99;-99;-99;-99;-99;-99;-99;-99;-99;-99;-99;-99;-99;-99;-99;21;10;7;9;3;16;2;247646; ; ; ; ; ; ; ; ; ; ; ; ; ; ; ; ;
38;1;1;1;1;2;1;1;35;1;0;0;1;1;3;3; ;2;56;2;0;1;1;0;6;5;2;2;2;1;2;1;1;1;2; ;3;3;3;4;3;3;3;3;3;2;3;4;3;3;3;2;2;3;3;3;3;3;2;2;4;2;2;3;2;3;2;3;2;2;3;2;3;3;3;2;2;3;3;2;3;2;3;3;3;3;2	4;2	9;2	8;2	7;2	9;5;0;4;4;3;4;3;4;3;3;3;3;4;3;3;3;1;3;3;3;3;1;3;3;3;3;1;3;1;1;3;3;1;3;3;3;1;3;3;3;1;1;3;3;3;3;1;3;3;3;3;1	5;3	1;2	9;2	8;2	9;2;1;4;3;3;3;3;3;3;3;0;0;3;3;3;3;0;3;3;3;3;0;3;3;0;3;0;3;3;3;3;0;3;3;3;3;0;3;3;3;0;0;3;3;3;3;0;3;3;3;3;0	4;3	1;3;2	7;2	4;2;2; ; ; ;2; ; ; ;2; ; ; ;2; ; ; ;2; ; ; ;2; ; ; ;2; ; ; ;1; ;1;1;2; ; ; ;2; ; ; ;1; ; ;1; ; ;1; ; ;1; ; ;1; ; ;1; ; ;1; ; ;1;2;30;0;0;70;0;0;0;0;0;0;0;0;0;0;0;0;0;0;0;0;0; ; ;0;0;1;0;0;0;0;0;0;0;0;2;0;1;0;2;1; ;1; ; ; ; ; ; ; ; ; ; ;0;1;1;5;0;0;1;1;5;0;0;2; ; ; ;2; ; ; ;2; ; ; ;2; ; ; ;2; ; ; ;2; ; ; ;2; ; ; ;1;0;1;1;2; ; ; ;2; ; ; ;1; ; ;1; ; ;1; ; ;1; ; ;1; ; ;1; ; ;1; ; ; ;2;45; ;10;100; ;9…	4;2	818181818;2	857142857;15;95;22;1	5;2	878787879;3	142857143;4;94;18;0	4;2	848484848;2	571428571; ;32;2	909090909;12;20;2	4;3	333333333;40;3	636363636;17;23;3	4;3	833333333;18;1	636363636;10;8;2;1	333333333; ;1; ;1;1;1;0; ; ;1;100;0	25;0;0	714285714;1;0;0;0;0;0;3;1;1;6;0	428571429;2;2	571428571;4	285714286;1;0;1;1;1;0; ; ;1;314;0;2;2	857142857;0;0;1;0;0;0;5;1;1;20;0	571428571;1;2	857142857;3	928571429;0; ; ; ; ;1;0;0;1;100;0;0;1;0;0;0;0;-99;0;2;0;0;7;0	2;1;0;0	2; ;-0	9;-1	1;-2;0	2;0;0	2;0	1;0	1;0	2;0
39;1;0;0;0;2;1;2;36;2;1;1;7;1;1;1; ;1;61;1;0;0;1;1;7;5;1;2;5;1;2;2;1;2;1; ;2;3;4;5;5;2;4;4;5;4;3;4;5;4;3;2;4;5;5;5;3;5;5;4;4;1;4;5;2;2;3;4;5;4;5;3;4;3;3;5;1;4;3;2;2;5;5;5;3;2;2	5;4	1;4	4;3	7;3	7;3;4;2;4;5;2;2;3;2;2;2;4;4;5;3;3;3;2;3;2;2;4;3;4;3;4;3;4;4;4;3;2;4;4;4;5;5;4;3;3;4;1;5;3;3;2;4;5;3;4;2;3	2;3	6;3	5;3	3;2	9;2; ; ; ; ; ; ; ; ; ; ; ; ; ; ; ; ; ; ; ; ; ; ; ; ; ; ; ; ; ; ; ; ; ; ; ; ; ; ; ; ; ; ; ; ; ; ; ; ; ; ; ; ; ; ; ; ;2; ; ; ;2; ; ; ;1;2;2;2;2; ; ; ;1;2;2;2;2; ; ; ;2; ; ; ;1;3;2;2;2; ; ; ;2; ; ; ;1; ; ;1; ; ;1; ; ;1; ; ;2;0;0;1; ; ;1; ; ;1;2;0;0;0;0;0;0;0;0;0;0;0;0;0;0;0;0;0;0;1;0;0; ; ;1;0;0;0;0;0;0;1;0;1;3;4;2;3;3;4;2;0;1; ; ; ; ; ; ; ; ; ; ;0;2;2;5;0;3;1;1;5;0;0;2; ; ; ;2; ; ; ;1;1;2;1;2; ; ; …	5;4	121212121;3	285714286;32;114;19;3	2;3	454545455;2	714285714; ; ; ; ; ; ; ;31;2	818181818;16;15;3	2;2	5;28;2	545454545;13;15;2	6;2	5;28;2	545454545;13;15;2	6;2	5; ;3;2	333333333;2;2;6;1;0;0;1;0;0	25;1;2	857142857;0;0;2;0;0;0;8;6;1	5;29;1	611111111;7;135	3333333;87	11111111;3;1	666666667;1	333333333;1	333333333;4;0; ; ;1;370;0	25;0;2	428571429;0;0;2;0;0;0;6;4;1	333333333;23;0	869047619;4;27	80952381;26	42857143;5;2	8;1	4;1	8;9;0; ; ;1;370;0	333333333;0;2	714285714;0;0;2;0;0;0;8;7;1	4;34;1	16952381;9;117	888;92
40;1;1;1;1;2;1;2;38;1;0;0;1;1;1;1; ;1;70;2;0;0;1;1;7;5;1;3;6;1;1;2;2;1;2; ;4;2;3;3;3;1;2;4;2;0;2;3;3;4;3;0;3;4;5;4;2;4;2;4;3;1;3;3;3;4;3;3;5;5;5;2;5;4;4;3;3;3;5;4;4;4;3;4;4;3;2	2;3	1;3	7;3	8;3	2;4;4;0;3;4;3;4;3;3;4;3;2;4;3;2;3;3;3;4;4;3;2;5;4;4;4;2;2;3;4;4;4;1;1;2;2;2;3;3;2;3;2;3;2;3;4;4;2;2;3;4;2	9;2	6;2	8;3	2;3	3;5;5;1;3;4;2;4;2;2;3;2;3;4;3;3;5;4;3;3;4;4;3;3;3;3;4;2;3;3;3;3;2;3;3;4;5;2;2;3;3;4;4;4;4;4;5;2;3;5;5;5;3	1;2	8;3	2;3	6;3	9;5;2; ; ; ;2; ; ; ;2; ; ; ;2; ; ; ;2; ; ; ;2; ; ; ;1;4;1;2;2; ; ; ;1;1;0;1;1;0;0;1;2;1;1;1; ; ;1; ; ;1; ; ;1; ; ;1; ; ;1; ; ;1;2;0;80;150;0;0;0;0;0;0;0;0;0;0;0;0;0;0;0;2;400;0; ; ;0;0;0;0;0;0;0;1;1;0;0;2;4;3;4;4;1; ;1; ; ; ; ; ; ; ; ; ; ;0;2;2;3;3;2;2;1;5;0;0;1;4;0;2;1;4;0;1;2; ; ; ;2; ; ; ;2; ; ; ;2; ; ; ;1;3;1;2;2; ; ; ;2; ; ; ;1;0;0;1;1; ; ;1; ; ;1; ; ;1; ; ;1; ; ;1; ; ;1; ; ; ;2; ;100; ;300;…	2;3	575757576;2	857142857;29;95;24;2	9;2	878787879;3	428571429;31;108;27;3	1;3	272727273;3	857142857; ;27;2	454545455;13;14;2	6;2	333333333;41;3	727272727;19;22;3	8;3	666666667;53;4	818181818;25;28;5;4	666666667; ;3;1	666666667;0	333333333;1	333333333;4;1;1;1;1;230;0;2;2	428571429;1;0;3;2;0;1;11;2;0	5;27;1	5;5;41	25;55;4;2	75;0	25;1	5;6;0; ; ;1;400;0;0;1	857142857;0;0;3;0;0;0;8;1;0	25;24;0	921428571;6;11	05714286;28	11428571;2;1	5;0	5;1;2;0; ; ;0; ;0;0;1
41;1;1;1;1;2;1;1;31;1;0;0;1;1;2;2; ;2;30;2;0;1;6;1;5;6;3;2;2;2;2;1;1;1;2; ;1;5;3;4;3;3;4;2;4;3;2;4;1;3;3;2;2;3;3;4;4;4;1;3;4;4;0;3;3;2;2;4;4;3;2;2;3;3;3;3;4;4;3;3;3;2;4;3;4;3;2	6;3	4;2	6;3	3;3;2; ; ; ; ; ; ; ; ; ; ; ; ; ; ; ; ; ; ; ; ; ; ; ; ; ; ; ; ; ; ; ; ; ; ; ; ; ; ; ; ; ; ; ; ; ; ; ; ; ; ; ; ; ; ; ; ; ; ; ; ; ; ; ; ; ; ; ; ; ; ; ; ; ; ; ; ; ; ; ; ; ; ; ; ; ; ; ; ; ; ; ; ; ; ; ; ; ; ; ; ; ; ; ; ; ; ; ; ; ; ; ; ;1;4;2;2;1;4;2;2;1;4;2;4;1;2;2;5;2; ; ; ;2; ; ; ;1;4;3;2;1;2;2; ;1;1;0;1;1;1;0;1;1; ; ;1; ; ;2;2;3;2;0;3;1; ; ;1; ; ;2;4;2;4;2;30;0;60;0;0;0;0;0;0;0;0;0;0;0;0;0;0;0;0;350…	6;3	060606061;3	142857143; ; ; ; ; ; ; ; ; ; ; ; ; ;46;4	181818182;22;24;4	4;4; ; ; ; ; ; ; ; ; ; ; ; ; ;8;2	75;1	625;2	428571429;17;3;2;2	666666667;1;90;0	25;0;2;0;0;0;3;0;1	5;12;21;1	909090909;46;1	84;21;885	2072727;472	3854545; ; ; ; ; ; ; ; ; ; ; ; ; ; ; ; ;-99;-99; ; ; ; ; ; ; ; ; ; ; ; ; ; ; ; ; ; ; ; ; ; ; ; ; ;-99;-99; ; ; ; ; ; ; ; ; ; ; ; ; ; ; ; ; ; ; ; ; ; ; ; ; ; ; ; ; ; ; ; ; ; ; ; ; ; ; ; ; ; ; ; ; ; ; ; ; ; ; ; ; ; ; ; ; ; ; ; ; ; ; ; ; ; ; ; ; ; ; ; ; ; ; ; ; ; ; ; ; ; ; ; ; ; ; ; ; ; ; ; ; ; ; ; ; ; ; ; ; ; ; ; ; ; ; ; ; ; ; ; ; ; ; ; ; ; ; ; ; ; ;1;2;2;2;3;3;3;2;-99;2;8	852072727; ; ; ; ; ;2434	32;2	625;1	106509091; ; ; ; ; ; ; ; ; ; ; ; ; ; ;1;2;2;2;2;2;2;2;2;2;-99;-99;-99;2;-99;-99;-99;-99;-99;-99;-99;-99;-99;-99;-99;-99;-99;-99;-99;-99;22;13;6;8;1;14;3;243432; ; ; ; ; ; ; ; ; ; ; ; ; ; ; ; ;
42;1;1;1;1;2;1;1;58;2;0;0;2;2;2; ; ;2;58;2;0;0;2;1;7;3;1;2;2;2;2;-99;1;2;2; ;1;2;2;3;2;4;3;2;3;2;2;3;2;4;2;0;3;3;3;3;5;4;5;2;2;5;3;3;2;1;3;3;3;2;1;2;3;3;2;3;4;4;3;2;3;3;3;2;3;3;2	9;3	1;2	8;2	6;2	2;2;2;3;3;3;2;4;3;4;3;2;2;3;3;3;2;2;2;3;3;3;4;4;3;2;2;4;3;3;2;2;2;2;2;2;2;3;4;3;3;2;3;2;3;3;3;1;3;3;4;4;2	7;2	9;3;2	8;2	4;3;3;3;2;4;3;1;3;3;3;3;1;3;3;3;2;1;3;3;2;3;2;3;2;3;2;3;2;3;2;2;2;3;3;2;2;3;3;3;2;2;3;3;3;3;3;1;3;3;3;2;2;2	9;2	8;2	7;2	4;2;1;4;0;1;1;4;0;1;1;4;2;1;1;4;3;2;2; ; ; ;2; ; ; ;2; ; ; ;1;4;1;7;1;4;0;1;2; ; ; ;2;1;3;1; ; ;1; ; ;2;3;3;2;0;1;1; ; ;1; ; ;1;1; ; ; ; ; ; ; ; ; ; ; ; ; ; ; ; ; ; ;0;1100;0; ; ;1;0;0;0;0;0;0;0;0;3;4;4;3;0;0;3;1; ;1; ; ; ; ; ; ; ; ; ; ;0;2;2;1;1;2;2;2;1;0;0;2; ; ; ;1;4;0;1;1;3;3;4;1;3;2;2;2; ; ; ;2; ; ; ;2; ; ; ;1;4;2;1;1;1;0;1;2; ; ; ;1; ; ;1; ; ;2;3;2;1; ; ;1; ; ;1; ; ;1;3;2;1;1; ; ; ; ; ; ; ;…	9;2	727272727;2	428571429;27;92;19;2	7;2	787878788;2	714285714;20;88;20;2;2	666666667;2	857142857; ;21;1	909090909;9;12;1	8;2;15;1	363636364;7;8;1	4;1	333333333;15;1	363636364;7;8;1	4;1	333333333; ;6;4;1;2	166666667;13;3;1	333333333;2	333333333;0; ;0	25;0;2	428571429;1;0;4;4;4;4;14;13;1	444444444;54;2	347826087;14;664	6956522;371	6425121;5;3;1	4;1	8;9;1;3;2;0; ;1	75;5;2	428571429;1;0;3;3;0;1	5;15;11;1	571428571;48;1	946428571;10;458	8010204;263	8392857;4;2	75;0	75;1
43;1;1;1;1;2;1;2;58;3;0;0;2;2;2;2; ;1;61;3;0;1;2;1;7;5;3;2;2;2;2;1;1;2;2; ;0;0;0;0;5;0;5;0;5;5;0;5;5;5;5;0;0;0;5;5;0;5;5;5;5;0;0;0;5;5;0;0;0;5;5;0;0;5;5;5;0;0;0;5;5;0;0;5;5;5;0;1	5;2;4	5;5;5;0;0;0;0;5;3;5;0;5;5;0;5;2;0;5;0;0;0;5;5;0;0;0;0;5;0;0;0;4;4;0;0;0;0;0;0;5;5;5;5;0;5;0;5;5;0;0;0;5;5;0	3;2;0	7;2	9;4	4;5; ; ; ; ; ; ; ; ; ; ; ; ; ; ; ; ; ; ; ; ; ; ; ; ; ; ; ; ; ; ; ; ; ; ; ; ; ; ; ; ; ; ; ; ; ; ; ; ; ; ; ; ; ; ; ; ;2; ; ; ;1;4;0;1;2; ; ; ;2; ; ; ;2; ; ; ;2; ; ; ;1;2;0;1;2; ; ; ;2; ; ; ;1;1;0;1;2;0;3;2;1;1;1; ; ;2;0;3;2;0;3;1; ; ;1; ; ;1;2;0;150;200;0;0;25;0;0;0;0;0;0;0;0;0;0;0;0;0;0;0; ; ;0;0;0;0;0;1;1;0;0;0;0;1;3;1;0;1;2;0;2;0;1;0;0;0;0;0;0;0;0;0;2;1;5;1;1;2;1;5;0;0;2; ; ; ;1;4;0;2;1;0;0;4;1;…	03030303;4	285714286;3;70;30;0	3;2	121212121;4	285714286; ; ; ; ; ; ; ;38;3	454545455;17;21;3	4;3	5;35;3	181818182;15;20;3;3	333333333; ; ; ; ; ; ; ;3;2	333333333;0;1;3;4;0	25;2	5;1;375;0;2;0	857142857;0;1;2;0;0;0;13;10;1	428571429;14;0	666666667;4;49	52380952;54	47619048;7;1	285714286;0	285714286;1	857142857;13;0; ; ;1;355;0	25;2;1	857142857;1;0;3;1;0;0	5;14;2;0	285714286;24;0	778571429;14;43	6;104	3; ; ; ; ; ; ; ; ; ; ; ; ; ; ; ; ;-99;-99; ; ; ; ; ; ; ; ; ; ;0	3; ; ;0	5; ; ;-1	3; ; ;-1	6; ; ;-0	6; ; ;3; ; ;-30; ; ;0; ; ;-0	272727273; ; ;-0	4; ; ; ; ;-0	166666667;-3; ; ;-2; ; ;-1; ; ;1; ; ;-8; ; ;-1	142857143; ; ;10; ; ;0	111904762; ; ;10; ; ;-5	923809524; ; ;49	82380952; ; ;4; ; ;-4; ; ;0; ; ;0; ; ;1; ; ;-1; ; ;1; ; ;-1	047619048; ; ; ; ; ;0	25; ; ;1; ; ;0	5; ; ;-20; ; ;0
44;1;1;1;1;2;1;1;53;1;0;0;1;1;2;5; ;2;55;2;0;0;2;1;7;5;1;2;5;2;2;1;1;1;2; ;0;1;2;1;5;1;4;0;5;4;1;4;1;4;5;1;2;3;0;0;0;5;1;2;2;4;3;0;4;2;0;3;3;0;0;5;3;5;4;4;5;5;4;1;1;4;5;2;5;2;2	1;3	5;2	1;2	6;2	5;2; ; ; ; ; ; ; ; ; ; ; ; ; ; ; ; ; ; ; ; ; ; ; ; ; ; ; ; ; ; ; ; ; ; ; ; ; ; ; ; ; ; ; ; ; ; ; ; ; ; ; ; ; ; ; ; ; ; ; ; ; ; ; ; ; ; ; ; ; ; ; ; ; ; ; ; ; ; ; ; ; ; ; ; ; ; ; ; ; ; ; ; ; ; ; ; ; ; ; ; ; ; ; ; ; ; ; ; ; ; ; ; ;1;4;2;4;2; ; ; ;1;4;2;4;1;2;0;1;2; ; ; ;2; ; ; ;1;1;1;1;1;1;0;1;2; ; ; ;1;0;0;1;2;3;2;2;1;1;1; ; ;2;3;2;1; ; ;1; ; ;1; ; ;1;1; ; ; ; ; ; ; ; ; ; ; ; ; ; ; ; ; ; ;0;700;0; …	1;2	666666667;2	714285714; ; ; ; ; ; ; ; ; ; ; ; ; ;39;3	545454545;16;23;3	2;3	833333333; ; ; ; ; ; ; ; ; ; ; ; ; ;6;2;0	833333333;2;12;3;2	333333333;1	666666667;0; ;0	75;3;2;1;0;3;3;2;2	5;16;10;1	111111111;41;1	782608696;13;411	9806763;300	9468599; ; ; ; ; ; ; ; ; ; ; ; ; ; ; ; ;-99;-99; ; ; ; ; ; ; ; ; ; ; ; ; ; ; ; ; ; ; ; ; ; ; ; ; ;-99;-99; ; ; ; ; ; ; ; ; ; ; ; ; ; ; ; ; ; ; ; ; ; ; ; ; ; ; ; ; ; ; ; ; ; ; ; ; ; ; ; ; ; ; ; ; ; ; ; ; ; ; ; ; ; ; ; ; ; ; ; ; ; ; ; ; ; ; ; ; ; ; ; ; ; ; ; ; ; ; ; ; ; ; ; ; ; ; ; ; ; ; ; ; ; ; ; ; ; ; ; ; ; ; ; ; ; ; ; ; ; ; ; ; ; ; ; ; ; ; ; ; ; ;1;2;2;2;2;2;2;-99;2;1;4	119806763; ; ; ; ; ;852	8;1	857142857;0	588543823; ; ; ; ; ; ; ; ; ; ; ; ; ; ;2;1;1;1;2;2;2;2;1;2;-99;-99;-99;1;-99;-99;-99;-99;-99;-99;-99;-99;-99;-99;-99;-99;-99;-99;-99;-99;12;5;7;5;3;14;5;85280; ; ; ; ; ; ; ; ; ; ; ; ; ; ; ; ;
45;1;0;0;0;2;1;1;40;3;0;1;1;1;2;5; ;2;34;2;0;1;2;1;7;5;3;2; ;2;2;1;-99;2;2; ;4;5;4;4;5;2;4;5;2;0;3;3;1;4;2;4;5;5;3;2;5;3;3;2;4;5;2;5;4;4;5;3;2;5;4;3;3;4;4;4;3;3;2;3;3;4;5;5;5;2;3	8;3	6;3	6;3	6;3;1;3;4;4;4;4;5;3;2;2;3;2;3;1;2;4;3;3;3;2;3;3;3;2;2;3;5;5;2;3;3;2;3;3;2;3;3;3;1;3;3;3;5;4;2;3;3;5;4;4;4;3	2;3	7;2	6;2	6;3	3;2; ; ; ; ; ; ; ; ; ; ; ; ; ; ; ; ; ; ; ; ; ; ; ; ; ; ; ; ; ; ; ; ; ; ; ; ; ; ; ; ; ; ; ; ; ; ; ; ; ; ; ; ; ; ; ; ;2; ; ; ;2; ; ; ;2; ; ; ;2; ; ; ;2; ; ; ;2; ; ; ;2; ; ; ;1;3;0;2;2; ; ; ;2; ; ; ;2;3;2;1; ; ;1; ; ;1; ; ;1; ; ;1; ; ;1; ; ; ;1; ; ; ; ; ; ; ; ; ; ; ; ; ; ; ; ; ; ;0;900;4;3;1;0;0;2;0;0;1;1;1;0;0;0;3;3;4;0;4;1; ;1; ; ; ; ; ; ; ; ; ; ; ;2;2;3;0;2;1;1;5;0;0;2; ; ; ;2; ; ; ;2; ; ; ;2; ; …	8;3	606060606;2	714285714;32;98;24;3	2;2	96969697;3	428571429; ; ; ; ; ; ; ;38;3	454545455;17;21;3	4;3	5;38;3	454545455;22;16;4	4;2	666666667;38;3	454545455;22;16;4	4;2	666666667; ;1;3;0;2;2;1;3;2;0; ;1	5;3;2;1;0;2;2;0;1;8;2;1;28;1	75;2;28;22;1;3;2;4;4;2;1;1;0; ;1	5;3;0	857142857;1;0;2;2;0;1;9;4;1	333333333;19;1	226190476;4;58	85714286;46	07142857;1;2;2;3;3;2;1;1;0; ;1	5;3;0	714285714;1;0;2;1;0;0	5;9;4;1	333333333;16;0	952380952;3;34	28571429;30	85714286; ;-0	6; ; ;0	1; ; ;-1; ; ;-1; ; ;0	3; ; ;-6; ; ;-21; ; ;5; ; ;0;0;0;1;0;1;0;-0	833333333;-0	833333333;0;0;0;5;0;5;-5;0;-5;1;0;1;2;0;2;0	333333333;0;0	333333333;-9;-3;-12;-0	523809524;-0	273809524;-0	797619048;2;-1;1;30
46;1;1;1;1;3;1;2;56;1;0;0;4;2;2;1; ;2;24;2;1;0;4;1;7;6;1;1;1;2;1;2;2;1;2; ;5;0;0;1;0;5;0;0;2;0;5;0;5;0;0;5;0;0;5;5;5;0;5;5;3;5;3;5;5;0;5;1;5;0;0;0;0;0;5;5;5;5;0;0;0;0;5;0;0;0;4;1	4;2;2	3;1	3;1; ; ; ; ; ; ; ; ; ; ; ; ; ; ; ; ; ; ; ; ; ; ; ; ; ; ; ; ; ; ; ; ; ; ; ; ; ; ; ; ; ; ; ; ; ; ; ; ; ; ; ; ; ; ; ; ; ; ; ; ; ; ; ; ; ; ; ; ; ; ; ; ; ; ; ; ; ; ; ; ; ; ; ; ; ; ; ; ; ; ; ; ; ; ; ; ; ; ; ; ; ; ; ; ; ; ; ; ; ; ; ; ;1;2;0;3;1;2;0;2;1;3;0;7;1;3;0;2;1;4;0;3;1;4;0;3;1;4;0;6;1;4;0;7;1;4;0;6;1;4;0;6;1; ; ;2;3;1;1; ; ;1; ; ;1; ; ;1; ; ;1; ; ;1;1; ; ; ; ; ; ; ; ; ; ; ; ; ; ; ; ; ; ;1;400;0; …	090909091;0	142857143; ; ; ; ; ; ; ; ; ; ; ; ; ;45;4	090909091;21;24;4	2;4; ; ; ; ; ; ; ; ; ; ; ; ; ;10;3	4;0;4	5;45;1;3;1;0; ;0;1;3	571428571;0;1;4;4;1;2	5;17;1;0	090909091;68;2	72;46;193	3672727;1099	065455; ; ; ; ; ; ; ; ; ; ; ; ; ; ; ; ;-99;-99; ; ; ; ; ; ; ; ; ; ; ; ; ; ; ; ; ; ; ; ; ; ; ; ; ;-99;-99; ; ; ; ; ; ; ; ; ; ; ; ; ; ; ; ; ; ; ; ; ; ; ; ; ; ; ; ; ; ; ; ; ; ; ; ; ; ; ; ; ; ; ; ; ; ; ; ; ; ; ; ; ; ; ; ; ; ; ; ; ; ; ; ; ; ; ; ; ; ; ; ; ; ; ; ; ; ; ; ; ; ; ; ; ; ; ; ; ; ; ; ; ; ; ; ; ; ; ; ; ; ; ; ; ; ; ; ; ; ; ; ; ; ; ; ; ; ; ; ; ; ;1;2;2;2;2;2;2;-99;2;1;1	933672727; ; ; ; ; ;531	76;4	181818182;0	17578843; ; ; ; ; ; ; ; ; ; ; ; ; ; ;2;2;2;2;2;2;1;1;1;1;-99;-99;-99;2;-99;-99;-99;-99;-99;-99;-99;-99;-99;-99;-99;-99;-99;-99;-99;-99;34;0;3;1;0;25;5;53176; ; ; ; ; ; ; ; ; ; ; ; ; ; ; ; ;
47;1;0;0;0;3;1;2;33;2;0;0;2;2;1;2;1;2;75;2;0;0;1;0;5; ;1;4;3;1;1;1;1;2;2;2;3;3;2;5;0;5;3;2;2;0;2;2;3;4;5;0;1;3;4;5;3;5;5;4;3;3;4;3;2;5;0;3;3;3;3;1;5;5;5;5;1;5;5;4;3;3;3;5;4;2;2	1;3	4;3	6;3	7;3	1;4; ; ; ; ; ; ; ; ; ; ; ; ; ; ; ; ; ; ; ; ; ; ; ; ; ; ; ; ; ; ; ; ; ; ; ; ; ; ; ; ; ; ; ; ; ; ; ; ; ; ; ; ; ; ; ; ;0;5;5;5;4;3;4;5;5;4;0;5;5;5;5;0;4;5;5;3;1;5;5;5;5;1;4;5;5;5;0;5;5;5;5;0;5;5;5;5;3;5;5;5;5;1;5;5;5;4;0	9;4	7;5;5;4	5;4;2; ; ; ;2; ; ; ;2; ; ; ;2; ; ; ;2; ; ; ;2; ; ; ;2; ; ; ;2; ; ; ;2; ; ; ;2; ; ; ;1; ; ;1; ; ;1; ; ;1; ; ;1; ; ;1; ; ;1; ; ;1;2; ; ; ; ; ; ; ; ; ; ; ; ; ; ; ; ; ; ;0; ;0; ; ;0;0;0;0;0;0;0;0;0;4;0;0;4;1;1;3;2;0;1; ; ; ; ; ; ; ; ; ; ; ;1; ;4;0;1;1;2;3;0;1; ; ; ; ; ; ; ; ; ; ; ; ; ; ; ; ; ; ; ; ; ; ; ; ; ; ; ; ; ; ; ; ; ; ; ; ; ; ; ; ; ; ; ; ; ; ; ; ; ; ; ; ; ; ; ; ; ; ; ; ; ; ; ; ; ; ; ; ; ; ; ; …	1;3	606060606;2	714285714; ; ; ; ; ; ;9;160;32;0	9;4	848484848;4	571428571; ;31;2	818181818;17;14;3	4;2	333333333; ; ; ; ; ; ; ; ; ; ; ; ; ;0; ; ; ; ;0; ; ;1; ;0;0;1	857142857;0;0;1;1;2;1	5;2; ; ;16;1	142857143;1; ;2	285714286; ; ; ; ; ; ; ; ; ; ; ; ; ; ; ; ;-99;-99; ; ; ; ; ; ; ; ; ; ; ; ; ; ; ; ; ; ; ; ; ; ; ; ; ;-99;-99; ; ; ; ; ; ; ; ; ; ; ; ;-1	2; ; ;1	3; ; ;1	4; ; ;1	3; ; ;1	4; ; ;-12; ; ;41; ; ;13; ; ; ; ; ; ; ; ; ; ; ; ; ; ; ; ; ; ; ; ; ; ; ; ; ; ; ; ; ; ; ; ; ; ; ; ; ; ; ; ; ; ; ; ; ; ; ; ; ; ; ; ; ; ; ; ; ; ; ; ; ; ; ; ; ; ; ; ; ; ; ; ; ; ; ; ; ; ; ; ; ; ; ; ; ; ; ; ;0;1;1;1;1;1;1;1;1;-99; ; ; ; ; ; ; ;1; ; ; ; ; ; ; ; ; ; ; ; ; ; ; ;1;2;2;2;2;2;2;2;-99;1;-99;-99;-99;2;-99;-99;-99;-99;-99;-99;-99;-99;-99;-99;-99;-99;-99;-99;-99;-99; ; ; ; ;0;13;3; ; ; ; ; ; ; ; ;…
48;1;1;1;1;3;1;2;39;1;0;0;2;2;1;1; ;2;66;1;0;0;1;1;6;6;1;2;5;1;2;2;1;1;1; ;2;3;1;2;3;4;3;1;3;1;3;2;3;3;2;2;2;3;2;3;2;5;2;2;2;3;2;2;2;2;4;3;3;3;3;2;3;3;3;3;3;3;2;2;2;2;5;3;4;3;2	7;3	1;2	3;2	6;2	4;2; ; ; ; ; ; ; ; ; ; ; ; ; ; ; ; ; ; ; ; ; ; ; ; ; ; ; ; ; ; ; ; ; ; ; ; ; ; ; ; ; ; ; ; ; ; ; ; ; ; ; ; ; ; ; ; ; ; ; ; ; ; ; ; ; ; ; ; ; ; ; ; ; ; ; ; ; ; ; ; ; ; ; ; ; ; ; ; ; ; ; ; ; ; ; ; ; ; ; ; ; ; ; ; ; ; ; ; ; ; ; ; ;2; ; ; ;2; ; ; ;2; ; ; ;1;4;0;6;2; ; ; ;2; ; ; ;2; ; ; ;1;4;0;7;2; ; ; ;1;1;0; ;1; ; ;1; ; ;1; ; ;1; ; ;1; ; ;1; ; ;1; ; ;1;1; ; ; ; ; ; ; ; ; ; ; ; ; ; ; ; ; ; ;3;0;0; ; …	7;2	696969697;2	142857143; ; ; ; ; ; ; ; ; ; ; ; ; ;37;3	363636364;16;21;3	2;3	5;36;3	272727273;16;20;3	2;3	333333333;37;3	363636364;16;21;3	2;3	5; ;3;3;0;6	5;13;0; ; ;0; ;0	75;2;3	428571429;1;1;4;4;3;3	5;11;0;0;46;2	705882353;14;0;208	3529412;0; ; ; ; ;0; ; ;0; ;0;2;2	571428571;1;0;4;4;0;2;7; ; ;22;1	523809524; ; ; ;0; ; ; ; ;1;0;3;0; ;0;1;1	142857143;0;0;4;0;0;0;6;3;3;8;0	285714286; ; ; ; ; ; ; ; ; ; ; ; ; ; ; ; ; ; ; ; ; ; ; ; ; ; ; ; ;-0	090909091;0	090909091;0;0;0;0;0	166666667;0;-0	166666667;-1;1;0;0;0;0;-1;1;0;-4;-1;-5; ; ;3; ; ;3;-24;-14;-38;-1	182072829;-1	238095238;-2	420168067; ; ; ; ; ; ; ; ; ;-3;0;-3;0;1;1;0;0;0;0;-1;-1;0;-1;-1;-1;0;-1;0;0;0; ; ; ; ; ; ;-0	75;0;-0	75;-0	857142857;-1	428571429;-2	285714286;-1	5;-2;-3	5; ; ; ; ; ; ; ; ; ; ;1;2;2;2;2;2;2;-99;2;1;0; ; ; ; ; ;0;4	666666667;0; ; ; ; ; ; ; ; ; ; ; ; ; ; ;2;2;2;1;2;1;2;1;1;1;2;2;1;1;1;2;2;2;1;1;2;1;2;2;2;2;2;2;1;1;9;0; ; ;3;24;7;0; ; ; ; ;0;18;4; ; ; ;0;3;0;8;0; ;
49;1;1;1;1;3;1;1;48;2;0;0;2;2;2;2; ;2;46;2;0;1;2;1;7;4;3;2;2;2;2;1;1;2;2; ;5;3;3;4;3;0;3;0;5;1;1;3;2;2;2;0;5;3;3;5;2;4;0;2;3;0;5;3;4;3;4;3;3;0;0;2;3;3;3;2;3;3;3;2;1;2;3;3;5;2;1	9;3	5;2	3;3;2	2;2;3;2;4;5;5;0;5;3;4;3;0;4;1;4;4;0;4;5;5;3;0;4;4;3;4;0;4;3;5;4;0;4;3;4;4;0;4;4;5;5;0;3;5;4;4;0;5;4;5;5;0	3;3	9;3	6;4	4;4	1;4;1;4;3;5;4;1;5;4;4;3;0;5;3;3;3;2;4;4;3;3;4;4;3;3;2;2;3;2;5;3;1;4;4;2;2;2;5;4;4;3;4;4;3;3;4;2;5;4;5;4;1	9;4	3;3	4;3	7;3	1;2;1;4;3;2;1;4;3;3;1;2;3;4;1;4;3;3;2; ; ; ;1;2;2;2;1;0;0;1;1;4;3;7;1;2;2;2;1;2;2;2;1; ; ;1; ; ;1; ; ;1; ; ;2;4;3;1; ; ;1; ; ;2;1; ; ; ; ; ; ; ; ; ; ; ; ; ; ; ; ; ; ;0; ;0; ; ;2;2;4;0;0;1;1;1;0;3;1;3;2;4;3;4;2;20;1; ; ; ; ; ; ; ; ; ; ;0;2;2;2;3;3;1;2;2;3;2;2; ; ; ;1;4;3;2;2; ; ; ;1;4;2;2;2; ; ; ;2; ; ; ;2; ; ; ;2; ; ; ;2; ; ; ;1;1;1;1;1; ; ;1; ; ;1; ; ;1; ; ;2;0;1;1; ; ;1; ; ;2;1; ; ; ; ; ; ; ; ;…	9;2	878787879;2	142857143;3;130;30;0	3;3	939393939;4	285714286;19;119;26;1	9;3	606060606;3	714285714; ;40;3	636363636;13;27;2	6;4	5;44;4;17;27;3	4;4	5;45;4	090909091;17;28;3	4;4	666666667; ;9;2	666666667;2	333333333;2	888888889;26;1;4;3;0; ;2;3;2	857142857;0;0;3;3;3;3;16;24;2	4;62;2	583333333;28;2777	6;1116	266667;3;3;2;1	666666667;5;1;0;1;0; ;0;1;2;0;0;3;2;1;1	5;8;7;1	75;26;1	083333333;7;106	1666667;79	33333333;5;1	4;0	8;1	4;7;0; ; ;0; ;0	25;1;0
50;1;1;1;1;3;1;2;48;1;0;0;1;1;3;3;1;2;46;2;0;1;3; ;2;5;2;2;5;1;2;1;1;1;2; ;2;5;2;5;3;5;1;5;5;4;2;4;3;5;5;2;4;5;3;5;3;5;2;4;5;3;3;4;4;5;2;2;5;5;5;2;2;2;5;5;5;2;2;2;2;2;5;3;5;5;2	8;3	3;3	3;4	3;4	4;5;2;5;2;3;5;3;5;5;5;3;2;5;5;5;4;2;2;3;5;4;2;5;4;3;5;5;2;4;4;4;2;2;5;5;4;2;5;5;5;5;2;2;5;3;3;2;5;5;5;5;2	4;3	8;4	3;4	3;4	2;4;2;2;2;5;5;5;5;5;5;3;2;5;5;5;4;2;2;4;5;5;1;2;4;5;5;3;2;5;5;5;2;2;5;5;5;2;2;2;5;5;2;2;5;3;3;2;5;2;5;5;2	3;2	9;3	9;4	8;4	5;4;2; ; ; ;2; ; ; ;2; ; ; ;2; ; ; ;2; ; ; ;2; ; ; ;2; ; ; ;1;3;2;2;2; ; ; ;1;1;1;2;1; ; ;1; ; ;1; ; ;1; ; ;2;0;0;1; ; ;1; ; ;1;1; ; ; ; ; ; ; ; ; ; ; ; ; ; ; ; ; ; ;0;0;1;0;0;0;1;2;0;0;0;0;0;0;3;3;4;4;4;2;4;1; ;1; ; ; ; ; ; ; ; ; ; ; ;2;2;1;3;2;2;2;4;0;0;2; ; ; ;2; ; ; ;2; ; ; ;2; ; ; ;2; ; ; ;2; ; ; ;2; ; ; ;1;2;2;2;2; ; ; ;1;2;1;1;1; ; ;1; ; ;1; ; ;1; ; ;2;0;2;1; ; ;1; ; ;1;1; ; ; ; ; ; ; ; ; …	8;3	848484848;3	714285714;24;140;26;2	4;4	242424242;3	714285714;23;133;28;2	3;4	03030303;4; ;32;2	909090909;19;13;3	8;2	166666667;29;2	636363636;15;14;3;2	333333333;43;3	909090909;21;22;4	2;3	666666667; ;2;2;1	5;2;4;1;0;0;0; ;1;0;3	428571429;1;0;4;4;1;2	5;8;3;1;37;2	176470588;5;87	05882353;63	52941176;2;2;1	5;1	5;3;1;0;2;0; ;0	75;0;2	714285714;0;0;3;2;-99;2;6;5;1	666666667;28;1	244047619;4;49	76190476;34	92857143;3;1	333333333;1;1	666666667;5;1;0;1;0; ;0	666666667;0;1;1;1;3;3;1;2;9;4;1;17;0	833333333;6;45;49
51;1;0;0;0;3;1;2;41;3;0;0;7;1;1;3;2;2;69;1;0;0;1;1;7;5;1;2;1;1;2;1;2;2;1;3;0;0;3;4;0;3;3;0;2;0;5;4;1;1;2;4;1;2;1;3;5;1;3;1;1;4;5;5;2;2;2;3;3;2;2;2;3;2;4;3;2;4;3;2;2;4;4;4;4;1;3	1;2	8;2	6;2	3;1	6;1;3;2;2;4;2;2;4;3;3;2;1;4;2;2;3;1;5;5;4;4;1;2;4;2;4;1;4;3;2;4;0;2;1;3;3;4;1;2;5;5;1;5;2;2;3;1;5;5;5;2;1	5;3	4;2	9;3	2;3	2;2;3;2;2;4;4;3;3;3;3;2;1;3;2;2;3;1;3;3;2;2;3;2;3;1;2;4;2;3;1;1;2;2;4;4;3;3;2;2;3;2;2;3;2;2;2;3;4;4;4;3;2	5;2	6;2	8;2	6;2	4;3;2; ; ; ;2; ; ; ;2; ; ; ;1;4;1;4;1;1;0;1;2; ; ; ;2; ; ; ;1;4;2;4;1;1;0;4;2; ; ; ;1; ; ;1; ; ;1; ; ;1; ; ;1; ; ;1; ; ;1; ; ;1;1; ; ; ; ; ; ; ; ; ; ; ; ; ; ; ; ; ; ;0;1000;0; ; ;0;2;0;0;0;0;0;1;0;4;4;4;4;4;0;4;1; ;1; ; ; ; ; ; ; ; ; ; ;0;2;1;4;1;4;1;2;4;0;1;2; ; ; ;2; ; ; ;2; ; ; ;2; ; ; ;2; ; ; ;2; ; ; ;2; ; ; ;2; ; ; ;2; ; ; ;2; ; ; ;1; ; ;1; ; ;1; ; ;1; ; ;1; ; ;1; ; ;1; ; ;1;1; ; ; ; ; ; ; ;…	1;2	484848485;1	571428571;15;109;18;1	5;3	303030303;2	571428571;25;84;20;2	5;2	545454545;2	857142857; ;31;2	818181818;14;17;2	8;2	833333333;31;2	818181818;14;17;2	8;2	833333333;36;3	272727273;16;20;3	2;3	333333333; ;4;2	5;0	75;3	25;13;0; ; ;0; ;0	5;1;3	428571429;1;0;2;1;1;1;8;3;0	75;38;2	111111111;14;177	3333333;160	2222222;0; ; ; ; ;0; ; ;0; ;0	25;0;2	714285714;0;0;3;1;1;1;3; ; ;22;1	321428571;1; ;3	964285714;3;0	666666667;0;1;2;1;0;3;1;112;0;0;2	285714286;1;0;3;1;0;0	5;9;3;0
52;1;0;0;0;3;1;1;41;1;0;0;1;1;1;1; ;1;33;2;1;1;3;1;5;5;2;1;1;1;1;2;2;1;2; ;0;4;4;4;4;0;4;4;3;3;0;4;3;3;3;0;3;5;4;4;0;2;2;3;3;0;0;0;0;0;0;0;0;0;4;0;3;3;3;5;0;3;4;4;4;0;0;4;4;3;0;2	3;2	9;2	8;3	3;5;4;4;4;4;4;1;1;1;4;4;1;4;3;3;1;1;4;5;5;5;1;1;3;4;4;1;4;4;4;4;1;3;3;3;4;1;1;4;4;4;4;4;4;4;4;1;4;3;3;3;1	6;3;3	4;3	8;3	7;4;2;4;5;4;4;0;4;4;4;5;0;4;3;3;4;1;1;4;5;5;0;3;3;5;5;0;1;3;5;5;0;3;4;4;5;0;3;4;3;5;5;5;5;4;4;1;3;3;4;5;0	9;3	1;3	8;4	1;4	7;5;2; ; ; ;2; ; ; ;1;4;2;3;1;4;1;3;2; ; ; ;2; ; ; ;1;4;1;2;2; ; ; ;2; ; ; ;1;2;1;3;2;2;1;1; ; ;1; ; ;1; ; ;1; ; ;1; ; ;1; ; ;1;1; ; ; ; ; ; ; ; ; ; ; ; ; ; ; ; ; ; ;0;0;0; ; ;0;0;0;0;0;0;0;0;0;0;0;2;2;1;2;1;2;7;1; ; ; ; ; ; ; ; ; ; ;0;1;1;4;0;3;2;2;4;2;3;1;2;1;1;2; ; ; ;1;2;1;2;1;2;0;2;2; ; ; ;2; ; ; ;1;2;0;2;2; ; ; ;2; ; ; ;2; ; ; ;2;2;1;1; ; ;1; ; ;1; ; ;1; ; ;1; ; ;1; ; ;3;2; ; ; ; ; ; ; ; ; …	666666667;3	571428571;16;115;24;1	6;3	484848485;3	428571429;9;127;30;0	9;3	848484848;4	285714286; ;41;3	727272727;18;23;3	6;3	833333333;39;3	545454545;17;22;3	4;3	666666667; ; ; ; ; ; ; ;4;3	5;1	25;2	75;11;1;2;1;0; ;0;0;1	142857143;0;0;2;1;1;1;7;6;1	2;26;1	368421053;12;137	9368421;107	8736842;4;2;0	5;1	75;7;1;2;1;1; ;0	25;1;1	428571429;0;0;1;1;1;1;8;3;0	6;23;1	113095238;10;53	42857143;68	52380952;4;1	75;0	5;2;8;0; ; ;1;7;0;1;0	857142857;0;0;0;0;1;0	5;6;2;0	5;15;0	821428571;9;22
53;1;0;0;0;3;1;1;38;2;0;0;4;2;2;5; ;2;44;3;0;1;2;1;7;2;3;2;5;2;2;1;1;2;2; ;5;1;3;3;1;5;2;0;1;0;2;2;4;5;2;3;0;1;4;5;4;5;0;0;0;5;0;3;0;3;5;4;4;0;0;3;1;3;0;1;5;1;2;0;0;1;5;4;1;1;3	8;2	1;2	4;1	4;1	3;1;4;1;1;3;1;4;3;0;0;0;4;2;0;5;3;2;2;3;1;2;3;4;4;3;3;1;1;2;3;3;5;1;0;0;0;3;1;1;1;0;1;3;4;2;2;2;4;4;2;2;2	9;2	2;1	9;2;1	6;1;4;0;0;2;2;4;3;2;2;1;1;2;0;1;2;1;1;0;1;2;1;3;1;0;3;3;0;0;1;2;4;1;2;0;0;1;1;1;0;1;3;3;4;1;1;2;5;4;0;0;2	4;1	9;1	4;0	8;1	4;1;1;1;2;1;2; ; ; ;1;4;3;7;1;4;3;7;2; ; ; ;1;4;3;7;2; ; ; ;1;4;3;6;1;1;1;2;2; ; ; ;2;1;3;2;1;2;2;4;3;2;2;2;2;0;3;1; ; ;1; ; ;2;1; ; ; ; ; ; ; ; ; ; ; ; ; ; ; ; ; ; ;0;1400;0; ; ;0;1;1;0;0;0;0;0;0;4;3;4;4;3;4;4;1; ;1; ; ; ; ; ; ; ; ; ; ;0;2;2;1;2;0;2;2;1;3;0;1;3;2;2;1;2;0;1;1;4;3;7;1;3;2;7;2; ; ; ;2; ; ; ;2; ; ; ;1;3;2;2;2; ; ; ;2; ; ; ;2;3;2;2;1;1;2;2;1;1; ; ;1; ; ;1; ; ;1; ; ;2;1; ; ; ; ; ; ; ;…	8;1	96969697;1;29;64;13;2	9;1	939393939;1	857142857;24;46;9;2	4;1	393939394;1	285714286; ;20;1	818181818;8;12;1	6;2;26;2	363636364;13;13;2	6;2	166666667;14;1	272727273;7;7;1	4;1	166666667; ;6;3;2	5;5;30;5;1	6;2	6;0; ;0	5;0;3	714285714;1;0;4;4;4;4;16;28;2	545454545;62;2	48;32;3232	116364;1286	516364;5;3;1	8;3	8;19;3;2;1	333333333;0; ;0;3;3	714285714;0;1;3;3;2;2	5;15;13;1	625;52;1	869047619;21;956	71875;550	3125;4;3	25;1;1
54;1;1;1;1;3;1;2;37;2;0;0;2;2;2;2; ;1;43;2;0;1;2;1;7;6;2;2;2;2;2;1;1;2;2; ;5;2;2;5;3;3;3;2;4;0;2;4;0;3;1;2;2;2;3;3;3;3;3;0;2;4;5;3;0;3;3;3;3;3;3;2;3;3;3;3;3;5;5;3;0;1;5;5;5;3;2	8;3	5;2	8;2	9;2	1;2;2;0;3;5;2;4;5;3;2;0;2;1;0;0;0;5;2;2;5;3;5;2;2;0;0;3;5;2;0;0;3;0;2;2;2;0;5;2;2;1;0;5;2;0;0;5;5;3;3;3;2	9;3;2	1;1	9;1	1;2;2;3;3;3;3;3;3;3;2;2;2;3;3;3;3;2;3;3;3;3;2;3;2;2;3;3;4;3;3;2;2;3;3;3;2;2;3;3;3;3;2;5;4;4;3;2;4;4;3;4;2	2;3	4;3	1;2	9;2	8;2;2; ; ; ;2; ; ; ;2; ; ; ;2; ; ; ;2; ; ; ;2; ; ; ;2; ; ; ;2; ; ; ;2; ; ; ;2; ; ; ;1; ; ;1; ; ;1; ; ;1; ; ;2;0;3;1; ; ;1; ; ;1;1; ; ; ; ; ; ; ; ; ; ; ; ; ; ; ; ; ; ;0;500;1;0;0;0;0;0;0;1;0;0;0;0;0;0;1;3;3;2;2;2;0;1; ; ; ; ; ; ; ; ; ; ;0;2;2;2;1;0;2;2;4;1;0;2; ; ; ;2; ; ; ;1;4;3;5;2; ; ; ;2; ; ; ;2; ; ; ;1;3;0;2;1;4;3;4;2; ; ; ;2; ; ; ;1; ; ;1; ; ;1; ; ;1; ; ;1; ; ;1; ; ;1; ; ;1;1; ; ; ; ; ; ; ; …	8;2	96969697;2	142857143;29;71;10;2	9;2	151515152;1	428571429;22;100;22;2	2;3	03030303;3	142857143; ;48;4	363636364;22;26;4	4;4	333333333;33;3;16;17;3	2;2	833333333;39;3	545454545;21;18;4	2;3; ;0; ; ; ; ;1;0;3;0; ;0	25;1;1	571428571;0;0;4;3;1;2;6;3;3;16;1	066666667;1;19	2;12	2;3;3	666666667;2;3	666666667;11;0; ; ;0; ;0;3;2	857142857;0;0;4;2;1;1	5;10;6;2;34;1	604761905;12;385	1428571;216	2857143;4;1;2;3	25;13;1;0;3;0; ;0	25;0;2	571428571;0;0;4;0;0;0;9;11;2	2;23;0	764285714;13;196	7271429;173	4107143; ;0
55;1;1;1;1;3;1;1;61;1;0;0;2;2;2;1;3;2;60;1;0;0;2;1;7; ;1;2;1;2;2;2;2;1;1; ;4;5;4;5;5;5;0;5;3;3;0;5;5;5;5;1;4;4;4;5;5;5;5;4;4;1;0;4;3;4;0;5;5;4;0;3;5;5;5;4;5;5;5;4;4;0;5;5;5;5;2	4;3	9;4	7;4	2;3	9;3; ; ; ; ; ; ; ; ; ; ; ; ; ; ; ; ; ; ; ; ; ; ; ; ; ; ; ; ; ; ; ; ; ; ; ; ; ; ; ; ; ; ; ; ; ; ; ; ; ; ; ; ; ; ; ; ;0;0;5;5;3;5;3;5;5;4;0;5;5;5;5;0;5;3;3;5;0;4;4;3;3;3;2;5;5;4;2;5;5;2;0;2;5;5;5;5;5;3;4;4;5;3;5;5;4;3;2;3	7;4	6;4	1;3	7;3;2; ; ; ;2; ; ; ;1;0;0;7;2; ; ; ;2; ; ; ;1;4;0;5;1;4;0;4;2; ; ; ;1;2;0;2;1;1;0;2;1; ; ;1; ; ;1; ; ;1; ; ;2;0;2;1; ; ;1; ; ;7;1; ; ; ; ; ; ; ; ; ; ; ; ; ; ; ; ; ; ;2;600;0; ; ;3;2;0;0;1;1;1;0;0;4;0;4;4;4;4;4;1; ;1; ; ; ; ; ; ; ; ; ; ; ;2;2;4;0;1;1;2;3;2;0; ; ; ; ; ; ; ; ; ; ; ; ; ; ; ; ; ; ; ; ; ; ; ; ; ; ; ; ; ; ; ; ; ; ; ; ; ; ; ; ; ; ; ; ; ; ; ; ; ; ; ; ; ; ; ; ; ; ; ; ; ; ; ; ; ; ; ; ; ; ; …	4;4	121212121;4	428571429; ; ; ; ; ; ;20;132;29;2;4;4	142857143; ;32;2	909090909;9;23;1	8;3	833333333; ; ; ; ; ; ;41;3	727272727;14;27;2	8;4	5; ;5;2	2;0;4;20;1;0;2;0; ;1	25;3;3	428571429;1;0;3;1;2;1	5;13;2;0	333333333;45;2	25;27;263	25;453	375; ; ; ; ; ; ; ; ; ; ; ; ; ; ; ; ;-99;-99; ; ; ; ; ; ; ; ; ;9;2	111111111;1;2	444444444;22;2;3;2;0; ;0	75;5;3	142857143;1;1;4;4;1;2	5;22;13;1	181818182;55;1	917328042;23;1146	562169;784	0839947; ; ; ;-0	4; ; ;-0	2; ; ;-0	1; ; ;-0	1; ; ;-0	2; ; ;-4; ; ;-4; ; ;-2; ; ;0	818181818; ; ;1; ;0	666666667; ; ; ;9; ; ;5; ; ;4; ; ;9; ; ;11; ; ;0	848484848; ; ;10; ; ;-0	332671958; ; ;-4; ; ;883	3121693; ; ;330	7089947; ; ;4; ; ;1; ; ;0; ; ;2; ; ;0; ; ;1; ; ;1; ; ;-0	088888889; ; ;3; ; ;-0	5; ; ;-0
56;1;0;0;0;3;1;2;60;1;0;0;4;2; ;1; ;2;31;2;0;0;4;0;3;6;1;1;5;-99;1;2;1;1;2; ;5;0;0;1;0;5;2;0;2;0;5;1;0;0;0;0;0;1;0;0;5;1;1;0;0;5;0;1;0;0;5;0;1;0;0;5;1;0;1;5;3;5;0;0;0;5;5;4;0;1;4	3;1	5;0	8;0	4;0	6;1; ; ; ; ; ; ; ; ; ; ; ; ; ; ; ; ; ; ; ; ; ; ; ; ; ; ; ; ; ; ; ; ; ; ; ; ; ; ; ; ; ; ; ; ; ; ; ; ; ; ; ; ; ; ; ; ;3;3;4;3;5;4;4;3;3;2;4;5;2;1;5;2;3;4;0;3;5;5;4;4;4;1;0;3;0;3;5;4;3;3;4;5;3;4;3;4;0;5;2;3;3;2;5;3;5;5;3	1;3	7;3	2;2	5;3	8;5;2; ; ; ;2; ; ; ;2; ; ; ;2; ; ; ;2; ; ; ;2; ; ; ;2; ; ; ;2; ; ; ;2; ; ; ;2; ; ; ;1; ; ;1; ; ;1; ; ;1; ; ;2;0;3;1; ; ;1; ; ;1;1; ; ; ; ; ; ; ; ; ; ; ; ; ; ; ; ; ; ;0;0;0; ; ;0;0;0;0;0;0;0;0;0;0;0;2;3;0;0;2;2;0;1; ; ; ; ; ; ; ; ; ; ;0;1;1;5;0;0;2;2;4;1;1;2; ; ; ;2; ; ; ;2; ; ; ;2; ; ; ;2; ; ; ;2; ; ; ;2; ; ; ;2; ; ; ;2; ; ; ;2; ; ; ;1; ; ;1; ; ;1; ; ;1; ; ;1; ; ;1; ; ;1; ; ;1;1; ; ; ; ; ; ; ; ; …	3;0	939393939;0	285714286; ; ; ; ; ; ;31;106;26;3	1;3	212121212;3	714285714; ;37;3	363636364;13;24;2	6;4;37;3	363636364;13;24;2	6;4;46;4	181818182;18;28;3	6;4	666666667; ;0; ; ; ; ;1;0;3;0; ;0;0;1;0;0;2;0;1;0	5;3;3;3;8;0	533333333;1;4	8;5	3;0; ; ; ; ;0; ; ;0; ;0;0;1	142857143;0;0;3;1;1;1;3; ; ;10;0	535714286;1; ;1	607142857;0; ; ; ; ;1;0;2;0; ;0;0;1	428571429;0;0;1;0;0;0;2;2;2;10;0	357142857; ; ; ; ; ; ;-1	2; ; ;2	2; ; ;2	4; ; ;2	1; ; ;3	2; ; ;-12; ; ;75; ; ;24;0;0	818181818;0	818181818;0;1;1;0	666666667;0	666666667;0;0;9;9;0;5;5;0;4;4;0;-1;-1; ; ;-1; ; ;-1;2;0;2;0	002380952;-0	178571429;-0	176190476;0; ; ; ; ; ;-3	692857143; ; ;0;0;0;-1;1;0;0;0;0;0;0;0;0;0;0;0;0;0;1;-2;-1; ; ; ; ; ;0;0;0;0;0	142857143;0	285714286;0	428571429;0	5;-1;-0
57;1;0;0;0;3;1;1;58;1;0;0;2;2;2;5; ;2;57;1;0;1;2;1;7;5;3;2;5;2;2;1;1;1;1; ;3;3;4;4;3;3;3;2;4;4;3;3;3;3;3;2;3;3;3;3;2;3;3;4;3;2;2;3;3;3;2;3;3;3;2;2;3;3;3;3;3;3;3;4;4;2;3;3;3;3;2	4;2	9;3;3	4;3	1;4;0;5;5;5;5;0;5;5;5;5;3;5;5;5;5;0;5;5;5;5;0;5;5;5;5;0;0;5;5;5;0;5;5;5;5;0;5;5;5;5;5;5;5;5;5;0;5;0;5;5;0	8;4	5;4	5;5;5;5;1;3;3;3;4;2;2;2;4;5;3;3;3;4;4;2;3;3;3;5;4;3;5;4;4;2;2;2;5;5;2;5;5;5;2;2;3;3;2;4;3;3;3;3;3;2;3;2;3;3;2	3;3;3	1;3	6;3	9;5;2; ; ; ;1;4;0;4;2; ; ; ;2; ; ; ;1;2;0;5;2; ; ; ;1;4;3;7;1;4;2;6;1;1;0;2;2; ; ; ;2;0;2;1; ; ;2;0;3;2;0;3;1; ; ;2;0;3;1; ; ;2;1; ; ; ; ; ; ; ; ; ; ; ; ; ; ; ; ; ; ;2;1200;0; ; ;0;0;0;0;0;1;1;0;0;2;1;4;4;3;0;4;1; ;1; ; ; ; ; ; ; ; ; ; ;0;2;2;4;1;4;2;2;4;1;3;2; ; ; ;1;2;2;1;2; ; ; ;1;2;1;1;2; ; ; ;2; ; ; ;1;4;2;1;1;2;1;2;1;0;0;2;2; ; ; ;1; ; ;1; ; ;1; ; ;1; ; ;1; ; ;1; ; ;1; ; ;1;1; ; ; ; ; ; ; ;…	4;3;3	571428571;8;155;35;0	8;4	696969697;5;23;111;25;2	3;3	363636364;3	571428571; ;36;3	272727273;15;21;3;3	5;41;3	727272727;17;24;3	4;4;35;3	181818182;14;21;2	8;3	5; ;5;3;1;4	8;24;4;0;2	75;0; ;0;2;2	571428571;1;0;4;1;1;1;16;16;1	777777778;37;1	608695652;26;1189	719807;704	3864734;5;2;1	2;1	4;7;0; ; ;0; ;0;1;3	142857143;1;0;4;2;1;1	5;11;6;1	2;36;1	528571429;8;161	4171429;120	0571429;6;2	333333333;0;1	166666667;7;4;1	25;1	25;1;535;0	5;1;2;1;0;4;0;0;0;17;5;0	5;37;1	347222222;7;80	15972222;109	9097222; ;-1
58;1;0;0;0;4;2;1;37;2;0;0;7;1;1;1; ;2;61;1;0;1;1;1;7;5;3; ;1;1;-99;2;2;2;1; ;1;3;3;3;4;2;4;1;3;1;1;3;2;4;3;2;2;3;3;3;3;4;3;2;3;2;2;2;3;3;2;2;2;2;2;1;2;3;3;4;3;4;3;2;2;2;4;4;4;3;1	9;3;2	6;2	9;2	8;2;2;2;3;3;3;3;3;2;4;2;3;3;2;3;3;2;3;3;2;3;2;3;3;3;2;3;2;2;2;3;1;3;3;2;2;2;3;3;3;3;2;3;3;3;3;1;4;4;3;3;2	1;2	9;2	8;2	8;2	7;2;1;3;3;3;2;3;3;2;3;1;3;3;1;3;2;1;3;3;1;2;4;3;2;1;3;3;3;1;1;2;2;3;2;1;3;2;3;2;3;2;2;4;2;2;2;2;4;3;3;2;2	3;3	2;2	1;2	1;2	1;2;2; ; ; ;2; ; ; ;2; ; ; ;2; ; ; ;2; ; ; ;2; ; ; ;2; ; ; ;2; ; ; ;2; ; ; ;2; ; ; ;1; ; ;1; ; ;1; ; ;1; ; ;1; ; ;1; ; ;1; ; ;1;1; ; ; ; ; ; ; ; ; ; ; ; ; ; ; ; ; ; ;0;0;0; ; ;0;0;0;0;0;0;0;0;0;0;2;2;4;0;2;4;2;0;1; ; ; ; ; ; ; ; ; ; ; ;2;2;4;2;4;2;2;5;0;4;2; ; ; ;2; ; ; ;2; ; ; ;2; ; ; ;2; ; ; ;2; ; ; ;2; ; ; ;2; ; ; ;1;0;0;1;2; ; ; ;1; ; ;1; ; ;1; ; ;1; ; ;1; ; ;2;1;2;1; ; ;2;1; ; ; ; ; ; ; ; ; …	9;2	878787879;2	571428571;21;92;20;2	1;2	787878788;2	857142857;23;81;14;2	3;2	454545455;2; ;43;3	909090909;18;25;3	6;4	166666667;34;3	090909091;15;19;3;3	166666667;39;3	545454545;16;23;3	2;3	833333333; ;0; ; ; ; ;0; ; ;0; ;0;0;2;0;0;4;1;0;0	5;4; ; ;15;1	071428571;1; ;4	285714286;1;0;0;1;1;1;1;2;0; ;0;0;2	571428571;0;0;4;2;2;2;6;2;1;23;0	928571429;3;16	71428571;17	35714286;0; ; ; ; ;0; ; ;0; ;0;0;1	428571429;1;0;2;0;0;0;3; ; ;10;0	357142857;1; ;1	071428571; ;0	2;0	2;0	4;-0	1;0	3;0	2;0	2;-0	7;-0	5;-0
59;1;0;0;0;4;2;1;54;1;0;0;4;2;2;5; ;2;53;1;0;1;2;1;5;3;2;2;5;2;2;1;1;1;1; ;2;3;3;5;3;3;2;3;5;2;1;4;1;3;1;3;3;4;3;3;3;4;2;1;3;4;1;1;1;3;3;4;4;2;2;4;3;3;2;1;5;5;3;1;1;3;5;4;5;5;3	1;3	4;2	8;2	8;2	4;2;1;5;3;2;2;3;4;3;3;3;3;3;2;3;2;3;2;3;3;3;2;3;2;2;2;4;2;2;2;3;4;3;2;2;2;3;3;3;2;2;4;4;3;2;2;3;4;3;3;2;3;3	3;2	6;2	4;2	3;2;3;3;4;3;2;1;3;3;3;3;3;4;1;3;1;2;2;3;3;4;2;4;2;2;3;3;4;4;2;2;3;3;2;2;2;3;4;4;3;2;4;5;2;3;3;4;4;2;4;3;2	8;3	6;2	7;2	8;2	5;2;1;4;2;3;2; ; ; ;1;4;3;5;1;4;3;2;2; ; ; ;2; ; ; ;2; ; ; ;1;4;3;7;1;1;1;7;2; ; ; ;2;4;3;2;3;2;1; ; ;1; ; ;1; ; ;1; ; ;1; ; ;2;1; ; ; ; ; ; ; ; ; ; ; ; ; ; ; ; ; ; ;4;1300;0; ; ;4;4;1;1;1;1;1;1;1;2;0;4;4;2;4;4;1; ;2;1;1;0;0;0;0;1;1;0;0;0;1;2;3;4;0;2;2;4;1;0;2; ; ; ;2; ; ; ;1;4;3;1;2; ; ; ;2; ; ; ;2; ; ; ;2; ; ; ;1;4;3;1;2; ; ; ;2; ; ; ;1; ; ;2;4;3;1; ; ;1; ; ;2;2;3;1; ; ;1; ; ;4;1; ; ; ; ; ; ; ;…	1;2	909090909;2	571428571;30;91;15;3;2	757575758;2	142857143;28;98;18;2	8;2	96969697;2	571428571; ;18;1	636363636;7;11;1	4;1	833333333;23;2	090909091;8;15;1	6;2	5;20;1	818181818;6;14;1	2;2	333333333; ;5;3	4;2	4;4	8;24;2;3	5;2	5;0; ;2	25;6;2	857142857;1;1;3;2;1;1	5;18;17;2	428571429;60;2	857142857;26;3247	346939;1236	857143;2;4;3;1;2;2;3;3;0; ;2	5;4;3	285714286;0;1;2;3;0;1	5;11;12;3;50;2	380952381;6;471	4285714;177	5714286;2;3
60;1;0;0;0;4;2;2;51;1;0;0;1;1;2;1; ;1;57;2;0;1;2;1;7;3;3;2;1;2;2;2;2;1;2; ;5;5;5;5;5;5;5;5;5;5;0;5;5;5;5;0;5;5;5;5;4;5;4;5;5;0;4;5;5;5;0;5;5;5;5;0;4;4;5;5;5;5;5;5;5;0;5;5;4;3;1	9;4	8;4	8;4	9;4	8;4;0;0;5;0;5;0;0;0;5;5;0;5;5;5;5;0;5;5;5;5;0;5;5;5;5;5;5;5;5;5;3;5;5;5;0;0;5;5;5;5;0;0;5;5;5;0;5;5;5;5;0	8;3	5;4	5;4	5;4	5;5;0;5;5;5;5;5;5;5;5;5;0;5;5;5;5;0;3;4;5;5;0;5;5;5;5;1;5;5;5;5;0;5;5;5;5;0;5;5;5;5;5;5;5;5;5;0;5;5;5;4;1	1;4	8;4	9;5;4	9;4;2; ; ; ;2; ; ; ;2; ; ; ;2; ; ; ;2; ; ; ;2; ; ; ;2; ; ; ;2; ; ; ;2; ; ; ;1;1;1;1;2;1;2;1; ; ;1; ; ;1; ; ;1; ; ;1; ; ;1; ; ;5;1; ; ; ; ; ; ; ; ; ; ; ; ; ; ; ; ; ; ;0;0;1;0;0;0;1;0;0;0;0;0;0;0;0;0;2;1;1;2;2;1; ;1; ; ; ; ; ; ; ; ; ; ;0;2;2;3;2;3;2;2;4;2;1;2; ; ; ;2; ; ; ;2; ; ; ;2; ; ; ;2; ; ; ;2; ; ; ;2; ; ; ;2; ; ; ;2; ; ; ;1;0;0;1;1; ; ;1; ; ;1; ; ;1; ; ;1; ; ;1; ; ;1; ; ;1;1; ; ; ; ; ; ; ; ; …	9;4	848484848;4	714285714;8;140;30;0	8;4	242424242;4	285714286;11;162;34;1	1;4	909090909;4	857142857; ;40;3	636363636;15;25;3;4	166666667;36;3	272727273;14;22;2	8;3	666666667;53;4	818181818;23;30;4	6;5; ;1;1;1;1;1;1;1;2;0; ;0	5;0;1	142857143;1;0;4;2;1;1	5;7;3;1	5;15;0	9375;6;59	0625;51	1875;1;0;0;1;1;0; ; ;0; ;0;0;0	857142857;0;0;1;0;0;0;2;0;0;6;0	214285714;2;0;0	428571429;1;0;0;1;1;0; ; ;0; ;0;1;3	571428571;0;0;0;0;0;0;2;0;0;25;0	714285714;2;0;1	428571429; ;-1	1;0	3;-0	8;-1	3;1	3;0;-0	3;0
61;1;1;1;1;4;2;2;49;0;0;0;1;1;1;3; ;2;54;1;0;0;3;0;2;5;1;2;1;1;2;1;2;1;1; ;5;1;2;3;5;5;5;1;5;2;2;4;4;5;5;3;3;5;5;5;5;5;3;3;4;3;1;5;5;5;2;4;4;5;0;5;5;4;3;0;3;5;4;4;4;0;4;5;5;2;3	3;3	7;3	7;4	3;3	2;4;2;0;5;5;0;5;2;2;3;0;0;5;2;5;5;0;5;0;2;0;0;5;5;2;5;0;0;5;5;3;0;3;3;5;3;3;3;5;5;3;5;5;5;5;5;0;0;5;5;5;1	5;2	8;3	7;4	2;2	9;4;0;5;5;5;0;3;5;3;5;5;3;5;5;5;3;3;5;5;3;0;0;5;4;5;3;0;0;5;4;3;0;3;0;0;0;0;3;5;5;3;5;5;5;5;5;0;0;0;5;5;1	4;3	6;3	7;4	2;2	7;4;2; ; ; ;1;4;3;7;2; ; ; ;2; ; ; ;1;4;3;7;2; ; ; ;2; ; ; ;1;4;2;4;2; ; ; ;2; ; ; ;1; ; ;1; ; ;1; ; ;1; ; ;1; ; ;1; ; ;1; ; ;1;1; ; ; ; ; ; ; ; ; ; ; ; ; ; ; ; ; ; ;1;0;0; ; ;0;0;0;0;0;0;0;0;0;1;1;4;4;2;4;4;1; ;1; ; ; ; ; ; ; ; ; ; ;0;2;2;5;0;0;2;2;5;4;3;2; ; ; ;2; ; ; ;2; ; ; ;2; ; ; ;1;2;1;1;2; ; ; ;2; ; ; ;1;1;1;1;2; ; ; ;2; ; ; ;1; ; ;1; ; ;1; ; ;1; ; ;1; ; ;1; ; ;1; ; ;1;1; ; ; ; ; ; ; ; ; …	3;3	757575758;3	571428571;15;111;25;1	5;3	363636364;3	571428571;14;114;28;1	4;3	454545455;4; ;40;3	636363636;16;24;3	2;4;47;4	272727273;18;29;3	6;4	833333333;46;4	181818182;20;26;4;4	333333333; ;3;4;2	666666667;6;18;0; ; ;0; ;0;0;2	857142857;1;0;4;0;0;0;8;8;2	666666667;33;1	941176471;19;786	8235294;350	1960784;2;1	5;1;1;2;0; ; ;0; ;0;0;0	285714286;0;0;4;0;0;0;6;2;1;5;0	357142857;3;6	428571429;12	21428571;0; ; ; ; ;0; ; ;1; ;0;0;2;0;0;4;0;0;0;5; ; ;14;0	5;1; ;2	5; ;-1	8;-0	1;-1	9;-0	9;0	8;-0	1;0;0;0;-0
62;1;1;1;1;4;2;1;41;2;0;0;2;2;2;5; ;2;45;2;0;1;2;1;7;4;3;2;5;2;2;1;1;2;2; ;2;2;2;2;2;4;2;2;2;2;3;2;2;2;2;3;2;2;2;1;4;1;1;1;1;4;2;2;2;2;4;1;1;1;1;2;3;2;1;3;4;4;2;2;2;4;4;3;2;1;3	4;2	3;1	9;1	7;1	7;1;0;5;5;4;4;1;4;4;5;5;0;4;4;4;5;0;5;5;5;5;0;4;4;4;4;0;5;5;5;5;0;5;5;4;4;0;5;5;5;4;0;5;5;4;4;0;5;5;5;4;0	1;4	7;4	7;4	5;4	4;3;0;5;4;4;3;4;5;4;5;4;0;4;4;4;5;0;0;4;4;5;0;5;5;5;5;0;4;4;4;5;0;4;4;5;5;0;5;5;5;5;0;5;5;5;5;0;5;5;5;5;0	4;4	2;4	4;4	6;4	7;5;1;2;2;3;2; ; ; ;1;4;3;4;1;4;2;4;2; ; ; ;1;4;3;4;1;4;2;3;1;4;3;7;1;2;2;4;1;1;3;3;1; ; ;2;2;3;1; ; ;1; ; ;2;1;3;1; ; ;1; ; ;1;2;0;300;170;200;0;8;0;0;0;0;0;0;60;0;120;0;0;0;4;1426;1;4;2;2;2;4;0;0;1;1;0;1;4;0;4;2;4;4;4;2;0;1; ; ; ; ; ; ; ; ; ; ; ;2;2;1;3;4;2;2;4;1;3;1;1;1;1;2; ; ; ;1;2;3;4;1;2;2;3;2; ; ; ;2; ; ; ;1;1;2;2;1;2;2;3;2; ; ; ;1;1;0;1;1; ; ;1; ; ;2;3;2;2;1;2;1; ; ;1; ; ;1; ; ;1;1; ; ; …	4;1	909090909;1	857142857;1;153;30;0	1;4	636363636;4	285714286;4;148;31;0	4;4	484848485;4	428571429; ;34;3	090909091;14;20;2	8;3	333333333;30;2	727272727;14;16;2	8;2	666666667;32;2	909090909;10;22;2;3	666666667; ;8;3	125;2	5;4;32;2;1	5;3;1;858;2	25;3;3	142857143;0;0;4;4;1;2	5;18;26;2	6;68;2	833333333;33;4375	8;1613	7;6;1	5;1	666666667;2	333333333;14;2;2;2;0; ;0;2;2	714285714;0;0;4;1;1;1;14;14;1	75;34;1	202380952;15;441	875;310;5;2
63;1;0;0;0;4;2;1;37;1;0;0;4;2;1;1; ;2;78;0;0;0;1;1;7;6;1;2;1;1;2;2;2;1;1;2;5;0;1;1;2;5;4;0;0;0;2;3;0;0;0;1;0;0;1;0;5;1;0;1;0;5;3;0;2;0;5;2;2;1;1;4;4;0;1;1;4;2;0;0;0;2;5;0;0;0;3	8;2	4;0	3;0	7;0	4;1;5;5;2;1;2;4;2;1;2;2;4;2;1;1;2;3;2;2;3;1;3;3;2;1;3;4;5;4;2;2;4;2;3;2;2;3;2;2;2;3;4;3;1;2;2;3;3;3;2;2;3	7;2	9;2	1;1	8;2	1;1;4;2;2;3;1;3;3;3;2;1;3;4;3;3;2;4;2;2;3;2;4;2;2;1;3;4;4;2;1;2;3;2;1;3;3;4;1;1;0;2;3;3;2;2;2;4;3;3;1;2;3	6;2	6;2	1;1	9;2;1;2; ; ; ;2; ; ; ;2; ; ; ;1;2;0;4;2; ; ; ;2; ; ; ;2; ; ; ;1;2;3;3;1;1;1;1;2; ; ; ;1; ; ;1; ; ;1; ; ;1; ; ;2;0;3;1; ; ;1; ; ;1;1; ; ; ; ; ; ; ; ; ; ; ; ; ; ; ; ; ; ;1;120;0; ; ;0;0;0;0;0;0;1;0;0;3;3;4;1;1;1;4;2; ;2;0;0;0;0;0;0;1;0;0;0;0;2;2;4;2;3;2;2;4;2;3;2; ; ; ;2; ; ; ;2; ; ; ;2; ; ; ;2; ; ; ;2; ; ; ;2; ; ; ;2; ; ; ;2; ; ; ;2; ; ; ;1; ; ;1; ; ;1; ; ;1; ; ;2;0;2;1; ; ;1; ; ;1;2; ;100; ; ; ; …	8;1	060606061;0	428571429;37;76;13;3	7;2	303030303;1	857142857;36;73;13;3	6;2	212121212;1	857142857; ;26;2	363636364;11;15;2	2;2	5;41;3	727272727;15;26;3;4	333333333;54;4	909090909;25;29;5;4	833333333; ;3;1	666666667;1	333333333;2	666666667;8;1;0;3;0; ;0;1;2	428571429;0;1;4;1;1;1;10;7;1	75;25;1	388888889;9;218	75;141	25;0; ; ; ; ;1;0;2;1;100;0;0;1	285714286;0;0;4;0;0;0;6;2;2;9;0	257142857;1;3	085714286;6	771428571;0; ; ; ; ;1;0;3;0; ;0;0;2	285714286;0;0;4;0;0;0;5;3;3;16;0	457142857;1;6	857142857;8	642857143; ;-0	1;-0	1;-0	2;0
64;1;0;0;0;4;2;1;32;1;0;0;1;1;1;1; ;2;63;1;0;0;1;1;7;6;1;2;1;1;2;2;2;1;1; ;3;2;3;1;1;5;2;1;2;0;3;4;2;1;0;2;2;2;2;3;5;1;1;1;3;3;5;4;1;1;4;3;3;1;1;2;2;1;1;3;3;3;2;3;2;3;4;2;4;2;3	3;2	8;2	1;1	7;1	6;1;2;3;3;3;2;4;3;2;2;1;2;3;2;3;1;3;2;2;3;3;4;2;3;1;3;3;3;2;3;2;2;2;3;2;2;3;2;2;3;3;2;3;3;2;1;2;3;3;2;2;2	7;2	6;2	5;2	4;2;1;2;3;3;3;2;3;4;3;3;2;2;3;2;4;3;2;3;3;4;3;4;4;2;2;3;3;3;4;3;2;1;3;4;3;3;2;3;4;3;3;4;4;4;3;3;1;2;4;3;3;2	4;3	2;3	3;3	1;2	7;3;2; ; ; ;2; ; ; ;2; ; ; ;2; ; ; ;2; ; ; ;1;1;0;1;2; ; ; ;1;2;1;2;2; ; ; ;2; ; ; ;1; ; ;1; ; ;1; ; ;1; ; ;2;2;1;1; ; ;1; ; ;1;1; ; ; ; ; ; ; ; ; ; ; ; ; ; ; ; ; ; ;1;0;0; ; ;1;1;4;0;1;1;1;1;0;0;1;4;4;4;0;4;2;2;2;0;0;1;0;0;0;0;0;0;0;0;1;2;4;1;4;1;1;5;0;0;2; ; ; ;2; ; ; ;1;1;3;1;1;1;1;2;1;4;0;1;1;2;1;3;1;0;1;2;1;1;1;1;1;1;3;1;1;1;1;1;1; ; ;1; ; ;1; ; ;1; ; ;1; ; ;1; ; ;1; ; ;1;1; ; ; ; ; ; ; ; ; …	3;2	212121212;1	285714286;27;83;12;2	7;2	515151515;1	714285714;24;104;19;2	4;3	151515152;2	714285714; ;30;2	727272727;10;20;2;3	333333333;17;1	545454545;10;7;2;1	166666667;46;4	181818182;16;30;3	2;5; ;2;1	5;0	5;1	5;3;1;2;1;0; ;1	5;4;2	428571429;0;1;1;1;0;0	5;9;2;0	666666667;30;1	764705882;4;42	35294118;43	76470588;8;1	375;1	375;1	5;12;0; ; ;0; ;0;0;2;0;0;1;1;2;1	5;9;11;1	375;32;1	775;13;285	553125;184	275;1;3;0;7;7;0; ; ;0; ;0;0;0;1;0;4;0;0;0;6;0;0;3;0	6;8;0;14	4; ;-0
65;1;1;1;1;4;2;2;35;1;0;0;1;1;1;1;2;2;70;1;0;0;1;1;7;6;1;2;1;1;2;2;2;1;1;2;0;5;5;5;5;0;3;5;5;5;3;3;3;3;3;0;3;3;3;3;0;3;3;3;3;3;3;3;0;3;0;0;0;3;3;0;3;3;3;3;0;3;3;3;3;3;3;0;0;0;0	9;2	9;2	8;2	8;3	1;5;2;5;5;5;5;5;3;5;2;2;3;4;5;3;3;2;5;5;5;5;3;3;3;2;3;3;3;3;3;3;2;3;5;3;2;5;5;5;5;5;5;5;5;5;5;2;2;2;2;5;3	2;3	8;4	3;3	5;3	8;3;1;1;1;0;5;5;5;3;3;5;3;5;5;5;5;2;5;5;5;5;2;5;5;5;5;5;5;5;5;5;2;5;5;0;0;0;5;5;5;5;3;3;3;5;5;2;5;5;5;5;2	5;4	4;4	2;3	8;4	5;5;2; ; ; ;2; ; ; ;1;2;0;4;2; ; ; ;2; ; ; ;1;2;2;5;2; ; ; ;2; ; ; ;1;2;2;2;1;0;0;1;1; ; ;1; ; ;1; ; ;1; ; ;2;1;0;1; ; ;1; ; ;1;2;0;0;15;0;0;0;0;0;0;0;0;0;0;0;0;0;0;0;0;200;0; ; ;0;0;0;0;0;0;0;0;0;3;1;1;0;1;0;3;2;1;1; ; ; ; ; ; ; ; ; ; ;1;1;1;5;3;3;1;1;5;0;1;2; ; ; ;2; ; ; ;2; ; ; ;2; ; ; ;1;1;0;1;1;1;0;1;2; ; ; ;1;2;2;1;1;1;1;1;1;1;1;2;1; ; ;1; ; ;1; ; ;1; ; ;1; ; ;1; ; ;1; ; ;1;2; ; ;18; ; ; ; …	9;2	787878788;3	428571429;32;124;30;3	2;3	757575758;4	285714286;25;139;30;2	5;4	212121212;4	285714286; ;23;2	090909091;12;11;2	4;1	833333333;48;4	363636364;23;25;4	6;4	166666667;39;3	545454545;15;24;3;4; ;4;1	5;1;3;12;1;1;0;1;15;0;0;1	285714286;0;0;0;0;0;0;6;4;0	8;16;0	842105263;13;52	54736842;64	04210526;5;1	2;0	8;1	2;6;0; ; ;1;18;0;0;0;0;0;2;1;1;1;8;4;0	8;8;0	44;7;19	712;34	72;4;2	666666667;1	666666667;4	333333333;13;1;0;2;0; ;0;0;3	714285714;0;0;4;4;3;3	5;9;7;1
66;1;1;1;1;4;2;2;37;1;1;0;1;1;1;3;1;2;56;0;0;1;1;0;3;1;2;2;4;1;2;1;2;1;1;1;5;5;4;5;5;3;5;5;5;3;2;4;5;5;2;2;2;5;4;4;2;5;5;2;5;5;5;5;2;5;1;5;3;5;5;1;4;5;5;4;4;5;5;4;2;1;5;4;5;5;2	6;4	5;4	6;4	2;4;3;2;5;4;5;5;2;5;5;5;4;0;5;5;4;5;0;2;4;4;4;0;5;5;4;4;2;5;4;3;4;0;5;5;4;4;5;5;5;5;5;2;0;2;4;5;0;0;5;5;5;1	3;3	7;4	4;4	3;4	5;5;0;5;5;5;5;2;5;5;5;5;0;5;5;5;5;0;0;5;5;5;0;5;2;4;5;4;5;5;0;5;0;5;5;5;4;0;5;5;5;5;2;1;5;5;5;0;0;5;5;5;0	8;3	6;4	7;4	4;4	9;5;1;2;3;2;1;4;3;1;1;3;3;2;2; ; ; ;1;3;2;3;2; ; ; ;2; ; ; ;2; ; ; ;1;1;2;1;1;1;0;1;1; ; ;2;3;3;2;4;3;2;2;1;1; ; ;1; ; ;1; ; ;3;2;5;0;5;25;0;0;0;0;0;0;0;0;0;0;0;0;0;0;2;0;3;2;3;1;3;1;1;1;1;1;1;0;4;4;4;4;4;4;4;1; ;1; ; ; ; ; ; ; ; ; ; ;0;2;2;2;4;3;2;2;1;4;1;2; ; ; ;2; ; ; ;2; ; ; ;2; ; ; ;2; ; ; ;2; ; ; ;2; ; ; ;2; ; ; ;2; ; ; ;2; ; ; ;2;1;2;2;1;2;2;1;2;2;1;2;1; ; ;2;2;3;1; ; ;1;2; ; ;5;60; ; ; ; …	6;4	454545455;3	714285714;13;136;33;1	3;4	121212121;4	714285714;8;141;35;0	8;4	272727273;5; ;20;1	818181818;9;11;1	8;1	833333333;21;1	909090909;11;10;2	2;1	666666667;20;1	818181818;10;10;2;1	666666667; ;6;2	333333333;2	166666667;1	666666667;10;3;3;2	333333333;1;35;2;5;4;1;0;4;3;4;3	5;20;20;2	222222222;68;2	956521739;13;1708	21256;673	236715;0; ; ; ; ;5;1	2;2	2;1;65;2	25;4;4;1;1;4;3;3;3;16;11;2	2;50;2	29;1;80	608;35	92;1;1;2;2;2;2;0;0;1;35;0;2;3	714285714;1;1;4;3;1;2;12;2;0	666666667;31;1	119047619;4;35
67;1;1;1;1;4;2;2;40;0;0;0;1;1;2;1;1;1;59;2;0;0;2;1;7;6;1;2;1;2;2;2;2;1;2;1;5;0;4;4;0;5;1;4;4;4;1;3;1;3;4;4;4;4;4;4;4;4;3;3;3;5;4;4;5;4;1;4;4;4;4;1;3;4;5;4;5;5;5;4;4;2;5;5;5;4;3	3;3	3;3	8;4	1;3	5;4;5;3;1;5;5;5;1;1;1;4;1;1;5;4;5;0;1;4;2;5;1;1;1;1;5;2;5;3;4;5;0;1;1;1;0;0;0;5;5;5;5;5;5;5;5;0;0;0;5;5;1	9;1	8;2	6;3	3;4	4;5; ; ; ; ; ; ; ; ; ; ; ; ; ; ; ; ; ; ; ; ; ; ; ; ; ; ; ; ; ; ; ; ; ; ; ; ; ; ; ; ; ; ; ; ; ; ; ; ; ; ; ; ; ; ; ; ;2; ; ; ;2; ; ; ;2; ; ; ;2; ; ; ;2; ; ; ;2; ; ; ;2; ; ; ;2; ; ; ;1;1;0;2;1;1;0;2;1; ; ;1; ; ;1; ; ;1; ; ;1; ; ;1; ; ;1; ; ;1;1; ; ; ; ; ; ; ; ; ; ; ; ; ; ; ; ; ; ;0;0;0; ; ;0;0;1;0;0;0;0;0;0;1;0;1;1;1;0;1;2;2;1; ; ; ; ; ; ; ; ; ; ;0;1;2;4;1;3;1;1;4;1;3;2; ; ; ;2; ; ; ;2; ; ; ;2; ; ; …	3;3	727272727;3	428571429;19;87;34;1	9;2	636363636;4	857142857; ; ; ; ; ; ; ;51;4	636363636;21;30;4	2;5;53;4	818181818;23;30;4	6;5;55;5;25;30;5;5; ;2;1;0;2;4;0; ; ;0; ;0	25;0;0	714285714;0;0;1;1;1;1;3;0;0;10;0	625;5;0;4	6875;3;0	666666667;0;1	333333333;4;0; ; ;0; ;0;0;0	142857143;0;0;0;0;0;0;3;0;0;3;0	161904762;5;0;1	214285714;2;1;0;1;2;0; ; ;0; ;0;0;0	857142857;0;0;0;0;0;0;2;0;0;8;0	371428571;3;0;1	114285714; ;-1	4; ; ;-1	5; ; ;-1	2; ; ;-0	8; ; ;0	9; ; ;-14; ; ;-36; ; ;10; ; ;0	181818182;0	181818182;0	363636364;0	4;0	4;0	8;0;0;0;2;2;4;2;2;4;0;0;0;0;-1;-1;0;0;0;0;0;0;-7;5;-2;-0	463095238;0	20952381;-0	253571429;0;-2;-2;0;0;0;-3	473214286;-0	1;-3	573214286;1;-1;0;0;0;0;0;0;0;0;0;0;0;0;0;0;0;0;-1;0;-1;-0
68;1;1;1;1;4;2;1;46;0;0;0;1;1;2;1;1;2;53;0;0;0;2;1;7;5;1;2;1;2;2;2;2;1;1;1;5;0;2;3;0;5;1;0;0;0;5;0;5;0;0;5;4;5;0;0;3;2;1;0;0;5;1;0;0;1;2;1;1;0;0;0;3;4;2;2;2;5;4;2;2;4;5;2;3;2;3	6;2	2;2	4;1;0	7;1;2;4;4;5;1;5;2;4;2;1;5;3;1;1;1;4;3;0;2;2;1;2;1;2;1;5;0;1;1;1;1;1;1;2;1;5;0;0;1;2;5;1;2;1;1;5;5;1;5;1;3	8;2	1;1	5;2	2;1	2;1;1;4;1;5;1;5;5;5;5;4;5;1;1;5;5;5;5;4;5;5;1;5;2;4;5;5;1;1;5;5;5;4;1;2;2;0;5;5;5;5;2;1;2;2;4;4;2;4;2;2;3	3;3	3;2	6;4;3	8;4;1;4;3;3;1;4;3;3;1;4;3;6;1;4;3;5;1;3;2;3;1;4;3;4;1;4;3;4;1;4;3;5;1;1;3;2;1;1;3;2;2;2;3;2;2;3;2;3;3;2;1;3;2;1;3;1; ; ;1; ; ;2;2;0;0;0;150;300;0;0;0;0;130;0;0;0;0;0;0;0;0;4;1280;0; ; ;4;4;4;1;0;1;1;1;1;4;4;4;4;4;4;4;2;6;2;0;0;0;0;0;0;1;0;0;0;0;2;2;1;4;0;2;2;1;3;0;1;4;3;7;1;4;3;5;1;4;3;2;1;4;3;7;1;4;3;7;2; ; ; ;1;4;3;4;1;4;3;7;1;3;1;3;1;3;2;4;2;2;3;1; ; ;1; ; ;1; ; ;1; ; ;1; ; ;1; ; ;2;1; ; ; ; ;…	6;1	636363636;1	285714286;38;59;11;3	8;1	787878788;1	571428571;33;114;23;3	3;3	454545455;3	285714286; ;22;2;12;10;2	4;1	666666667;28;2	545454545;19;9;3	8;1	5;23;2	090909091;12;11;2	4;1	833333333; ;10;3	3;2	9;3	7;37;5;1	8;3;1;580;3;5;4;0;1;4;4;4;4;26;44;2	933333333;94;3	24137931;39;9641	158621;3130	57931;9;3	777777778;2	666666667;5	111111111;46;1;2;3;0; ;2	75;3;3;0;0;4;3;2;2	5;17;27;2	7;76;2	837962963;48;6252	6;2259	488889;9;2	111111111;2	555555556;3
69;1;0;0;0;4;2;1;18;1;0;0;1;1;1;1; ;2;46;2;0;0;1;1;7;5;1; ;1;1;-99;2;2;1;2; ;5;3;4;4;3;0;4;4;4;4;0;4;4;3;4;0;4;4;3;3;0;3;3;3;3;0;0;3;3;3;0;3;3;0;0;3;2;3;2;3;3;3;2;2;2;1;4;2;2;2;1	2;3;3	2;2	6;2	7;3; ; ; ; ; ; ; ; ; ; ; ; ; ; ; ; ; ; ; ; ; ; ; ; ; ; ; ; ; ; ; ; ; ; ; ; ; ; ; ; ; ; ; ; ; ; ; ; ; ; ; ; ; ; ; ; ; ; ; ; ; ; ; ; ; ; ; ; ; ; ; ; ; ; ; ; ; ; ; ; ; ; ; ; ; ; ; ; ; ; ; ; ; ; ; ; ; ; ; ; ; ; ; ; ; ; ; ; ; ; ; ; ;1;4;3;5;1;1;3;1;1;4;3;4;1;2;3;4;1;3;3;5;2; ; ; ;2; ; ; ;1;3;3;5;2; ; ; ;2; ; ; ;1; ; ;2;2;0;1; ; ;1; ; ;1; ; ;1; ; ;1; ; ;1;2;0;30;15;50;0;5;0;0;0;10;5;10;0;0;0;0;0;0;1;0;…	2;2	848484848;3; ; ; ; ; ; ; ; ; ; ; ; ; ;48;4	363636364;18;30;3	6;5;43;3	909090909;20;23;4;3	833333333; ; ; ; ; ; ; ;6;2	833333333;3;4;24;1;2;0;1;125;1;1;2	857142857;1;0;4;2;0;1;14;18;2	571428571;46;2	19047619;25;1971	428571;833	3333333;2;0;1;1;2;0; ; ;0; ;0;3;1	285714286;0;0;3;0;0;0;8;2;1;9;0	257142857;3;6	171428571;15	08571429; ; ; ; ; ; ; ; ; ; ; ; ; ; ; ; ;-99;-99; ; ; ; ; ; ; ; ; ; ; ; ; ; ; ; ; ; ; ; ; ; ; ; ; ; ; ; ; ; ; ; ; ; ;-0	454545455; ; ;0	4; ; ; ; ;-1	166666667;-5; ; ;2; ; ;-7; ; ;-6; ; ;-16; ; ;-1	571428571; ; ;-37; ; ;-1	933333333; ; ;-22; ; ;-1965	257143; ; ;-818	247619; ; ;-4; ; ;-1; ; ;-1; ; ;2; ; ;-1; ; ;0; ; ;-1; ; ;-2	833333333; ; ; ; ; ;-1; ; ;-1	571428571; ; ;-1; ; ; ; ; ;-2; ; ; ; ; ; ;0;1;1;1;1;1;1;1;1;-99;19	71428571;0	061714286; ;-19	65257143; ; ;2898;3	571428571;2	816326531;1;0	020571429;4	32;0	061714286; ; ; ; ;-2	795755102; ; ;-2893	68; ; ;1;2;2;2;1;2;2;2;1;1;2;2;2;2;1;1;2;2;1;1;-99;-99;-99;-99;-99;-99;-99;2;-99;-99;17;18;2;0;4;20;2;289800;0;2; ; ;0;9;0;432; ; ; ; ; ; ; ; ;1
70;1;1;1;1;5;1;2;42;1;0;0;2;2;2;5; ;1;47;3;1;1;2;1;7;5;3;2;5;2;2;1;1;1;2; ;2;3;3;3;2;0;4;4;2;3;3;4;2;4;4;2;2;4;4;2;2;4;4;3;3;3;2;3;2;3;3;4;4;3;3;4;4;4;4;4;3;4;4;4;4;3;4;4;4;4;2	5;3	5;3	6;3	3;3	2;3;3;4;4;4;1;3;4;0;4;0;0;4;1;4;4;3;0;4;5;3;1;5;4;3;4;1;0;0;0;3;0;1;4;1;1;1;1;4;5;3;3;4;4;3;3;4;4;1;4;1;1	9;2	7;2	6;3	3;2	3;4;0;4;4;4;1;2;4;0;4;3;0;4;1;5;5;0;2;5;4;2;0;4;4;4;3;0;0;0;3;2;0;2;1;0;0;0;3;4;4;0;4;4;4;3;3;1;4;2;5;3;0	7;3	1;2	5;3	6;2	2;4;2; ; ; ;2; ; ; ;2; ; ; ;2; ; ; ;2; ; ; ;2; ; ; ;2; ; ; ;1;3;1;1;2; ; ; ;2; ; ; ;2;3;2;1; ; ;1; ; ;2;0;2;2;0;3;1; ; ;1; ; ;2;1; ; ; ; ; ; ; ; ; ; ; ; ; ; ; ; ; ; ;1;778;0; ; ;1;0;0;0;0;0;1;1;0;4;3;0;3;1;1;4;1; ;1; ; ; ; ; ; ; ; ; ; ; ;2;2;1;2;2;2;2;3;2;1; ; ; ; ; ; ; ; ; ; ; ; ; ; ; ; ; ; ; ; ; ; ; ; ; ; ; ; ; ; ; ; ; ; ; ; ; ; ; ; ; ; ; ; ; ; ; ; ; ; ; ; ; ; ; ; ; ; ; ; ; ; ; ; ; ; ; ; ; ; ; …	5;3	393939394;3	428571429;19;93;16;1	9;2	818181818;2	285714286;7;92;22;0	7;2	787878788;3	142857143; ;40;3	636363636;21;19;4	2;3	166666667; ; ; ; ; ; ; ; ; ; ; ; ; ;1;3;1;1;1;3;1;2	333333333;0; ;0	25;2;2	285714286;1;0;4;4;2;3;11;8;2;30;1	666666667;3;110;60	5; ; ; ; ; ; ; ; ; ; ; ; ; ; ; ; ;-99;-99; ; ; ; ; ; ; ; ; ; ; ; ; ; ; ; ; ; ; ; ; ; ; ; ; ;-99;-99; ; ; ; ; ; ; ; ; ; ;-0	6;-1	2;-1	8;-0	8;0	4;-0	4;-1;-0	1;-1	1;0;0	3;0	3;-0	9;-0	1;-1;-6;-12;-18;-19;-1;-20;-8;6;-2; ; ; ; ; ; ; ; ; ; ; ; ; ; ; ; ; ; ; ; ; ; ; ; ; ; ; ; ; ; ; ; ; ; ; ; ; ; ; ; ; ; ; ; ; ; ; ; ; ; ; ; ; ; ; ; ; ; ; ; ; ; ; ; ; ; ; ; ; ; ; ; ; ; ; ; ; ; ; ; ; ; ; ; ; ; ; ; ;1;2;2;2;2;2;2;-99;2;1;1	1; ; ; ; ; ;79	2;1	5;0	55; ; ; ; ; ; ; ; ; ; ; ; ; ; ;2;2;2;2;1;1;2;2;1;1;-99;-99;-99;2;-99;-99;-99;-99;-99;-99;-99;-99;-99;-99;-99;-99;-99;-99;-99;-99;3;1;3;7;1;16;6;7920; ; ; ; ; ; ; ; ; ; ; ; ; ; ; ; ;
71;1;1;1;1;5;1;1;56;2;0;0;1;1;1;1; ;1;64;2;0;0;3;0;4;4;1;2;5;1;2;2;1;2;2; ;3;3;3;3;3;3;3;4;4;4;4;4;4;3;3;2;3;4;3;3;2;3;3;3;4;3;3;4;3;3;1;4;4;4;4;1;4;4;4;4;2;3;3;2;2;2;3;3;3;2;2	3;3	3;3	6;3	2;3	2;3; ; ; ; ; ; ; ; ; ; ; ; ; ; ; ; ; ; ; ; ; ; ; ; ; ; ; ; ; ; ; ; ; ; ; ; ; ; ; ; ; ; ; ; ; ; ; ; ; ; ; ; ; ; ; ; ;3;1;2;4;3;3;1;3;1;2;3;0;5;3;2;2;3;1;3;5;2;4;2;3;2;3;0;0;0;0;3;2;3;3;1;3;3;3;3;3;3;3;3;3;3;3;3;3;2;2;2	8;2;2	5;2	5;2	3;1;1;4;2;2;1;4;2;2;1;2;2;2;1;2;1;1;2; ; ; ;2; ; ; ;2; ; ; ;1;2;2;1;1;1; ;1;2; ; ; ;2;4;3;1; ; ;2;2;1;1; ; ;1; ; ;2;1;1;1; ; ;2;1; ; ; ; ; ; ; ; ; ; ; ; ; ; ; ; ; ; ;0;1100;0; ; ;1;1;0;0;0;0;0;0;0;2;3;3;1;3;0;3;2;3;1; ; ; ; ; ; ; ; ; ; ;0;2;2;2;2;0;2;1;3;1;0;1;4;3;2;1;4;2;1;1;3;3;1;2; ; ; ;2; ; ; ;2; ; ; ;2; ; ; ;2; ; ; ;1;2;1;2;1;1;3;2;2;2; ;1; ; ;1; ; ;1; ; ;1; ; ;2;0;1;1; ; ;1;1; ; ; ; ; ; ; ;…	3;3	454545455;2	714285714; ; ; ; ; ; ;28;74;19;2	8;2	242424242;2	714285714; ;40;3	636363636;20;20;4;3	333333333;47;4	272727273;21;26;4	2;4	333333333;45;4	090909091;22;23;4	4;3	833333333; ;6;2	5;1	8;1	5;9;3;2	333333333;1	666666667;0; ;0	5;0;2	142857143;0;0;3;3;2;2	5;12;14;1	75;44;1	913043478;11;441	9130435;241	7608696;5;2	8;2	4;1	6;8;2;1;1;0; ;0;0;1	833333333;0;0;2;3;1;2;9;13;2	166666667;31;1	272222222;9;223	275;139	275;7;2	142857143;1	714285714;1;7;3;0	666666667;1	333333333;0; ;0	5;0;1	571428571;0;0;4;4;2;3;14;16;1
72;1;0;0;0;5;1;2;49;2;0;0;7;1;1;1; ;2;72;2;0;0;1;1;7;5;1;4;1;1;1;2;2;2;2; ;0;4;4;4;4;1;3;0;3;1;1;3;3;3;3;2;3;3;3;0;3;1;4;1;4;1;2;3;4;4;1;1;3;3;2;0;4;3;5;0;1;1;3;3;3;1;3;0;1;3;1	1;2	5;2	6;3;2	4;4;0;1;5;5;5;2;5;1;1;3;0;3;5;4;4;3;5;5;5;5;4;4;4;1;4;3;1;4;4;5;3;4;4;3;2;1;4;4;5;4;3;4;4;2;3;2;4;5;4;3;2	1;3	5;4	1;3	4;3	8;3;4;4;4;3;3;3;5;1;4;2;3;1;4;3;4;1;4;4;3;4;4;5;4;1;3;3;4;3;4;4;3;3;4;3;0;2;5;3;5;2;3;3;4;4;4;0;1;3;1;4;2	6;3	5;3	4;3	1;3;2;2; ; ; ;2; ; ; ;1;2;1;1;2; ; ; ;2; ; ; ;2; ; ; ;2; ; ; ;1;2;0;2;1;1;0;1;1;1;2;1;2;2;3;2;1;2;1; ; ;1; ; ;2;0;3;1; ; ;1; ; ;2;1; ; ; ; ; ; ; ; ; ; ; ; ; ; ; ; ; ; ;0;630;0; ; ;2;1;0;1;1;0;0;1;0;1;0;1;0;0;0;3;1; ;1; ; ; ; ; ; ; ; ; ; ;1;2;2;4;1;2;2;2;4;1;2;2; ; ; ;1;1;0;1;1;0;0;1;2; ; ; ;2; ; ; ;1;1;0;1;1;1;0;1;2; ; ; ;2; ; ; ;1;1;1;1;2;2;2;1; ; ;1; ; ;1; ; ;2;1; ;1; ; ;1; ; ;1;1; ; ; ; ; ; ; …	1;2	545454545;3;21;123;25;2	1;3	727272727;3	571428571;26;106;24;2	6;3	212121212;3	428571429; ;41;3	727272727;20;21;4;3	5;53;4	818181818;25;28;5;4	666666667;47;4	272727273;23;24;4	6;4; ;4;1	5;0	75;1	25;5;3;1;2	666666667;0; ;0	75;3;0	714285714;1;0;4;1;1;1;15;11;1	571428571;19;0	904761905;7;149	2857143;130;5;0	8;0	2;1;5;2;1	5;2;0; ;0;3;0	428571429;1;0;3;0;0;0;14;3;0	5;10;0	454761905;6;19	1;40	1;4;0	2;0;1	4;7;3;0	333333333;1	666666667;0; ;0;1;0	571428571;1;0;2;1;0;0
73;1;0;0;0;5;1;1;49;1;0;0;2;2;2;5; ;2;48;1;0;0;2;1;7;2;1;2;5;2;2;1;1;1;1; ;0;1;1;2;1;5;5;1;1;0;5;1;1;4;0;5;5;2;2;2;5;5;0;0;0;5;2;2;2;2;5;1;3;2;2;5;3;2;2;2;5;2;2;2;2;5;1;1;1;1;4	5;2	6;1	5;1	8;1	2;1; ; ; ; ; ; ; ; ; ; ; ; ; ; ; ; ; ; ; ; ; ; ; ; ; ; ; ; ; ; ; ; ; ; ; ; ; ; ; ; ; ; ; ; ; ; ; ; ; ; ; ; ; ; ; ; ;5;4;4;4;4;4;5;3;4;2;2;0;4;4;3;2;1;4;3;3;4;4;4;2;4;4;4;4;3;3;4;3;4;3;4;4;3;4;4;4;2;4;3;3;4;2;4;4;4;1;3	3;3	2;3	8;3	4;3	2;3;1;3;3;2;2; ; ; ;1;4;3;4;1;2;2;3;1;0;1;1;1;0;1;1;1;4;0;2;1;4;3;4;2; ; ; ;2; ; ; ;2;3;2;2;2;3;2;3;3;2;0;0;2;1;0;1; ; ;1; ; ;1;2;0;0;70;200;175;40;0;0;0;0;0;0;30;0;0;0;0;0;0;426;0; ; ;0;0;1;0;0;1;1;1;0;2;3;4;2;4;3;4;1; ;2;1;1;0;0;0;0;1;0;0;0;0;2;2;1;3;0;2;2;1;3;0;1;2;2;1;2; ; ; ;1;4;2;6;1;4;3;3;1;0;2;2;2; ; ; ;2; ; ; ;1;4;2;4;2; ; ; ;1;0;1;1;1; ; ;2;1;2;2;0;2;2;2;3;2;1;1;1; ; ;1; ; ;2;1; ; ; ; ;…	5;1	909090909;1	142857143; ; ; ; ; ; ;33;115;21;3	3;3	484848485;3; ;20;1	818181818;8;12;1	6;2;24;2	181818182;9;15;1	8;2	5; ; ; ; ; ; ; ;7;2	428571429;1	857142857;2	428571429;17;5;1	8;1	6;1;515;0	25;3;3	142857143;1;1;4;4;4;4;22;21;1	75;57;2	192307692;18;1519	269231;780	5769231;6;2	333333333;2;2	833333333;17;4;1;2;0; ;0;4;2	714285714;1;0;3;4;0;2;18;20;2;43;1	674603175;19;1145	428571;628	3571429; ; ; ; ; ; ; ; ; ; ; ; ; ; ; ; ;-99;-99; ; ; ; ; ; ; ; ; ; ; ; ;-1	2; ; ;0	6; ; ;2	3; ; ;1	6; ; ;2; ; ;-12; ; ;52; ; ;13;0	363636364; ; ;0	2; ; ; ; ;0	5;4; ; ;1; ; ;3; ; ;-4; ; ;-1; ; ;0	25; ; ;-14; ; ;-0	517704518; ; ;1; ; ;-373	8406593; ; ;-152	2197802; ; ;-1; ; ;-1; ; ;-1; ; ;1; ; ;0; ; ;-1; ; ;-1; ; ;-0	095238095; ; ;-0
74;1;1;1;1;5;1;1;49;1;0;0;5;2;2;5; ;2;45;2;0;1;2;1;7;2;3;2;5;2;2;1;1;1;2; ;5;5;5;5;1;4;5;1;5;1;5;5;1;1;1;5;1;5;5;5;1;1;5;1;1;5;5;5;5;5;5;1;5;1;1;1;5;1;5;5;5;5;1;1;1;5;5;5;5;1;4	1;3	8;3	4;3	4;2	2;1;4;3;5;5;4;3;4;4;4;4;3;4;3;4;5;0;4;4;5;4;0;4;5;4;4;1;2;4;5;5;0;4;4;5;5;0;4;4;4;4;3;4;5;4;5;0;4;4;5;5;1	4;3	7;4	2;4	5;4	5;5;1;5;5;5;0;5;4;0;4;4;5;4;0;4;2;1;4;4;5;5;4;5;5;3;5;1;5;0;4;5;3;0;0;4;0;3;3;2;4;4;4;4;4;3;1;1;4;0;0;4;2	8;3	8;2;3	6;3;2;2; ; ; ;1;4;0;1;2; ; ; ;1;2;2;1;2; ; ; ;2; ; ; ;2; ; ; ;1;2;3;2;1;1;0;1;1;1;0;1;2;1;3;1; ; ;1; ; ;2;0;0;2;0;2;1; ; ;1; ; ;1;1; ; ; ; ; ; ; ; ; ; ; ; ; ; ; ; ; ; ;0;1000;0; ; ;0;0;0;0;0;1;0;0;0;0;4;4;3;1;0;4;1; ;2;0;0;0;0;0;0;1;0;0;0;0;2;2;3;2;0;2;1;2;2;1;1;0;3;1;1;0;0;1;1;0;2;4;1;0;1;2;1;4;1;3;2; ; ; ;2; ; ; ;1;0;1;1;1;0;0;1;1;0;1;1;1; ; ;1; ; ;2;4;3;1; ; ;2;0;1;1; ; ;1; ; ;2;1; ; ; ; ; ; ;…	1;3	545454545;1	571428571;14;137;32;1	4;4	151515152;4	571428571;28;105;19;2	8;3	181818182;2	714285714; ;30;2	727272727;10;20;2;3	333333333;29;2	636363636;10;19;2;3	166666667; ; ; ; ; ; ; ;5;2;1;1	2;6;3;0	333333333;1	666666667;0; ;0;1;2	285714286;1;1;3;2;3;2	5;14;10;1	25;32;1	454545455;7;178	1818182;132	5227273;8;0	5;1	125;1	75;14;2;2;2;0; ;0;1;1;1;0;3;2;0;1;15;13;1	3;17;0	75;16;234;246; ; ; ; ; ; ; ; ; ; ; ; ; ; ; ; ;-99;-99; ; ; ; ; ; ; ; ; ; ;-2	7;1	4;-1	3;-0	1;0	1;0;0	8;-2	2;-1	4;1	1;-0
75;1;0;0;0;5;1;1;38;3;0;0;2;2;1;3; ;2;40;3;0;1;3;0;4;5;3;2;5;1;2;1;1;2;2; ;4;1;1;2;3;3;2;2;2;0;3;1;2;2;1;3;2;2;2;2;4;3;2;2;2;4;3;2;1;2;4;2;2;2;2;3;2;2;2;2;2;2;2;2;2;3;3;3;3;2;3	3;2	1;2;2;1	8;1; ; ; ; ; ; ; ; ; ; ; ; ; ; ; ; ; ; ; ; ; ; ; ; ; ; ; ; ; ; ; ; ; ; ; ; ; ; ; ; ; ; ; ; ; ; ; ; ; ; ; ; ; ; ; ; ; ; ; ; ; ; ; ; ; ; ; ; ; ; ; ; ; ; ; ; ; ; ; ; ; ; ; ; ; ; ; ; ; ; ; ; ; ; ; ; ; ; ; ; ; ; ; ; ; ; ; ; ; ; ; ; ;2; ; ; ;2; ; ; ;1;1;2;1;1;2;1;1;2; ; ; ;2; ; ; ;2; ; ; ;1;4;2;3;2; ; ; ;1;1;1;1;2;2;3;2;4;3;1; ; ;2;1;3;2;4;3;1; ; ;1; ; ;3;1; ; ; ; ; ; ; ; ; ; ; ; ; ; ; ; ; ; ;3;0;0; ; …	3;2	03030303;1	714285714; ; ; ; ; ; ; ; ; ; ; ; ; ;48;4	363636364;22;26;4	4;4	333333333; ; ; ; ; ; ; ; ; ; ; ; ; ;4;2;1	5;1	5;6;4;2	75;3;0; ;0	75;2;3	428571429;0;0;4;4;4;4;14;18;2	25;57;2	590909091;9;734	5227273;304	9772727; ; ; ; ; ; ; ; ; ; ; ; ; ; ; ; ;-99;-99; ; ; ; ; ; ; ; ; ; ; ; ; ; ; ; ; ; ; ; ; ; ; ; ; ;-99;-99; ; ; ; ; ; ; ; ; ; ; ; ; ; ; ; ; ; ; ; ; ; ; ; ; ; ; ; ; ; ; ; ; ; ; ; ; ; ; ; ; ; ; ; ; ; ; ; ; ; ; ; ; ; ; ; ; ; ; ; ; ; ; ; ; ; ; ; ; ; ; ; ; ; ; ; ; ; ; ; ; ; ; ; ; ; ; ; ; ; ; ; ; ; ; ; ; ; ; ; ; ; ; ; ; ; ; ; ; ; ; ; ; ; ; ; ; ; ; ; ; ; ;0;1;1;1;1;1;1;1;1;-99;7	345227273; ; ; ; ; ;1292	76;1	8;1	469045455; ; ; ; ; ; ; ; ; ; ; ; ; ; ;2;2;2;1;2;1;2;2;1;1;-99;-99;-99;1;-99;-99;-99;-99;-99;-99;-99;-99;-99;-99;-99;-99;-99;-99;-99;-99;8;6;11;12;3;24;8;129276; ; ; ; ; ; ; ; ; ; ; ; ; ; ; ; ;
76;1;0;0;0;5;1;2;42;1;0;0;2;2;1;3; ;2;71;2;0;0;1;0;3;6;1;2;2;1;2;1;1;1;2; ;2;3;4;4;3;4;3;1;3;1;2;3;3;4;3;1;2;3;4;4;5;4;4;1;3;5;2;3;2;2;1;3;4;2;1;1;3;3;4;4;4;5;4;4;3;1;5;3;3;2;2	6;3	3;3	2;3	1;2	6;2; ; ; ; ; ; ; ; ; ; ; ; ; ; ; ; ; ; ; ; ; ; ; ; ; ; ; ; ; ; ; ; ; ; ; ; ; ; ; ; ; ; ; ; ; ; ; ; ; ; ; ; ; ; ; ; ; ; ; ; ; ; ; ; ; ; ; ; ; ; ; ; ; ; ; ; ; ; ; ; ; ; ; ; ; ; ; ; ; ; ; ; ; ; ; ; ; ; ; ; ; ; ; ; ; ; ; ; ; ; ; ; ;2; ; ; ;2; ; ; ;2; ; ; ;2; ; ; ;2; ; ; ;2; ; ; ;2; ; ; ;1;3;2;2;2; ; ; ;2; ; ; ;2;2;2;1; ; ;1; ; ;1; ; ;1; ; ;1; ; ;1; ; ;1;1; ; ; ; ; ; ; ; ; ; ; ; ; ; ; ; ; ; ;0;1000;0;…	6;3	090909091;2	857142857; ; ; ; ; ; ; ; ; ; ; ; ; ;34;3	090909091;17;17;3	4;2	833333333; ; ; ; ; ; ; ; ; ; ; ; ; ;1;3;2;2;2;1;2;2;0; ;0	25;1;1	428571429;0;0;2;2;2;2;5;4;2;20;1	25;3;37	5;24	375; ; ; ; ; ; ; ; ; ; ; ; ; ; ; ; ;-99;-99; ; ; ; ; ; ; ; ; ; ; ; ; ; ; ; ; ; ; ; ; ; ; ; ; ;-99;-99; ; ; ; ; ; ; ; ; ; ; ; ; ; ; ; ; ; ; ; ; ; ; ; ; ; ; ; ; ; ; ; ; ; ; ; ; ; ; ; ; ; ; ; ; ; ; ; ; ; ; ; ; ; ; ; ; ; ; ; ; ; ; ; ; ; ; ; ; ; ; ; ; ; ; ; ; ; ; ; ; ; ; ; ; ; ; ; ; ; ; ; ; ; ; ; ; ; ; ; ; ; ; ; ; ; ; ; ; ; ; ; ; ; ; ; ; ; ; ; ; ; ;0;1;1;1;1;1;1;1;1;-99;0	375; ; ; ; ; ;12;1	5;0	1875; ; ; ; ; ; ; ; ; ; ; ; ; ; ;2;2;2;1;2;2;2;2;1;1;-99;-99;-99;1;-99;-99;-99;-99;-99;-99;-99;-99;-99;-99;-99;-99;-99;-99;-99;-99;3;2;2;2;1;10;4;1200; ; ; ; ; ; ; ; ; ; ; ; ; ; ; ; ;
77;1;1;1;1;5;1;2;41;3;0;0;2;2;2;1; ;2;70;1;0;0;1;1;7;4;1;2;5;2;2;2;1;2;1; ;4;3;4;4;5;5;4;5;4;3;1;3;4;4;3;4;2;4;4;3;5;4;4;1;3;5;3;3;1;2;4;3;4;3;2;2;4;4;2;4;2;5;5;4;2;2;5;3;3;2;3	4;3	6;4;3;2	9;3;3;5;5;4;0;5;3;3;2;1;4;0;5;0;2;0;1;3;1;2;5;4;4;0;0;5;5;3;2;1;5;3;4;4;0;2;4;0;1;3;1;5;3;0;1;2;5;3;4;4;3	2;3	5;3	3;1	8;1	4;2;5;3;0;0;0;0;2;0;2;0;5;0;2;0;0;5;1;5;0;2;2;0;2;0;0;5;3;0;0;0;5;3;0;0;0;0;3;0;0;0;5;3;2;2;0;5;4;0;3;0;3	7;2	2;1	1;0	7;0	2;1;1;4;2;2;2; ; ; ;1;3;3;2;1;2;2;2;1;0;0;1;2; ; ; ;1;2;2;2;1;3;2;2;2; ; ; ;2; ; ; ;1; ; ;1; ; ;1; ; ;1; ; ;2;0;2;1; ; ;1; ; ;2;2;0;50;0;250;0;10;0;0;0;0;0;0;0;0;0;0;0;0;1;600;0; ; ;2;1;0;0;0;0;0;1;0;4;3;3;3;4;4;4;2;40;1; ; ; ; ; ; ; ; ; ; ;0;2;2;2;2;0;2;2;2;2;0;1;3;2;1;2; ; ; ;1;3;3;5;1;0;1;2;1;0;3;1;2; ; ; ;2; ; ; ;2; ; ; ;1;1;2;2;1;1;0;1;1; ; ;1; ; ;2;0;1;1;0;1;2;1;3;1;1;3;1; ; ;1;1; ; ; ; ; ;…	4;3	393939394;3	285714286;32;88;12;3	2;2	666666667;1	714285714;37;40;2;3	7;1	212121212;0	285714286; ;41;3	727272727;19;22;3	8;3	666666667;49;4	454545455;21;28;4	2;4	666666667;43;3	909090909;19;24;3	8;4; ;6;2	333333333;1	833333333;1	833333333;11;1;0;2;1;310;0	75;1;3	571428571;0;0;4;3;3;3;13;13;1	857142857;49;2	333333333;13;732	3333333;354	0952381;6;1	333333333;1	833333333;2;12;2;0	5;2;0; ;0;0;1	571428571;0;0;1;0;0;0;9;19;1	9;21;0	567460317;13;126	1464286;144	3464286;5;1	6;2	2;2
78;1;0;0;0;5;1;2;41;0;0;0;2;2;2;5; ;1;35;0;0;0;2;1;7;6;1;2;5;2;2;1;1;1;1; ;5;0;4;5;5;5;2;0;0;0;5;4;0;4;2;5;2;0;0;0;5;3;0;0;0;5;0;0;0;0;0;0;0;0;0;5;3;0;0;5;5;5;0;0;0;5;5;0;5;0;4	5;2	4;0	4;1	4;1	2;1; ; ; ; ; ; ; ; ; ; ; ; ; ; ; ; ; ; ; ; ; ; ; ; ; ; ; ; ; ; ; ; ; ; ; ; ; ; ; ; ; ; ; ; ; ; ; ; ; ; ; ; ; ; ; ; ;5;0;2;5;2;5;3;4;2;0;5;4;0;4;3;3;1;0;3;2;5;5;5;2;4;5;0;0;1;0;4;0;0;5;4;2;3;3;3;4;4;5;3;3;2;2;5;0;4;3;4;2	6;1	7;3	2;2	4;1;1;4;0;4;1;1;0;1;1;0;0;3;2; ; ; ;1;3;0;2;1;4;0;2;1;4;0;2;1;4;0;2;1;1;0;1;2; ; ; ;2;1;2;1; ; ;1; ; ;2;1;1;2;1;3;1; ; ;1; ; ;2;2;25;0;60;75;225;12;0;100;0;30;0;0;9;0;0;0;0; ;0;850;0; ; ;4;2;4;1;1;1;0;0;0;3;3;2;4;1;0;3;1; ;1; ; ; ; ; ; ; ; ; ; ;0;2;2;1;0;3;2;2;3;2;0; ; ; ; ; ; ; ; ; ; ; ; ; ; ; ; ; ; ; ; ; ; ; ; ; ; ; ; ; ; ; ; ; ; ; ; ; ; ; ; ; ; ; ; ; ; ; ; ; ; ; ; ; ; ; ; ; ; ; ; ; ; ; ; ; ; ;…	5;1	272727273;1	714285714; ; ; ; ; ; ;40;81;18;4;2	454545455;2	571428571; ;30;2	727272727;15;15;3;2	5; ; ; ; ; ; ; ; ; ; ; ; ; ;8;2	625;0;2	125;17;3;1;2;1;536;2	5;3;2	285714286;1;0;4;4;2;3;20;6;0	545454545;56;2	24;19;464	2909091;529	2363636; ; ; ; ; ; ; ; ; ; ; ; ; ; ; ; ;-99;-99; ; ; ; ; ; ; ; ; ; ; ; ; ; ; ; ; ; ; ; ; ; ; ; ; ;-99;-99; ; ; ; ; ; ; ; ; ; ; ; ;-0	5; ; ;0	2; ; ;1	3; ; ;1	8; ; ;1	2; ; ;-5; ; ;39; ; ;6; ; ; ; ; ; ; ; ; ; ; ; ; ; ; ; ; ; ; ; ; ; ; ; ; ; ; ; ; ; ; ; ; ; ; ; ; ; ; ; ; ; ; ; ; ; ; ; ; ; ; ; ; ; ; ; ; ; ; ; ; ; ; ; ; ; ; ; ; ; ; ; ; ; ; ; ; ; ; ; ; ; ; ; ; ; ; ; ;0;1;1;1;1;1;1;1;1;-99;4	642909091; ; ; ; ; ;1276	8;2	111111111;0	515878788; ; ; ; ; ; ; ; ; ; ; ; ; ; ;1;1;1;1;2;2;2;2;1;1;-99;-99;-99;1;-99;-99;-99;-99;-99;-99;-99;-99;-99;-99;-99;-99;-99;-99;-99;-99;21;0;3;6;10;16;6;127680; ; ; ; ; ; ; ; ; ; ; ; ; ; ; ; ;
79;1;0;0;0;5;1;1;39;1;0;0;7;1;1;1;2;2;72;1;0;0;1;1;7;5;1;2;5;1;2;2;1;1;1; ;2;2;2;3;4;4;4;4;4;3;3;4;2;4;4;1;4;4;4;4;1;4;4;4;4;2;3;3;3;4;1;4;5;4;4;1;4;3;2;4;3;4;4;3;3;2;4;4;5;3;2;3	7;3	5;3	6;3	7;5;0;4;5;4;4;3;3;4;4;4;1;4;3;4;4;0;0;5;4;4;0;4;4;4;4;1;4;4;4;4;0;4;5;5;5;0;5;4;4;5;3;4;3;3;3;1;4;4;3;4;0	9;3	6;4	1;3	9;4	1;5;2;3;4;4;4;4;2;3;4;3;1;4;3;4;5;1;4;4;4;5;1;4;4;4;4;2;3;4;4;4;1;4;5;4;4;2;4;4;4;5;2;5;3;3;3;3;4;4;3;3;1	9;3	7;3	8;3	8;4;5;2; ; ; ;1;4;1;2;1;3;2;2;1;1;1;1;2; ; ; ;2; ; ; ;1;2;1;1;2; ; ; ;2; ; ; ;1;0;0;1;1; ; ;1; ; ;1; ; ;1; ; ;2;0;2;1; ; ;1; ; ;2;2;0;50;240;150;0;20;0;0;0;150;0;0;33;0;0;0;0;0;0;600;0; ; ;3;1;0;0;0;1;1;1;0;3;0;3;3;0;1;4;2;60;1;0; ; ; ; ; ; ; ; ; ;0;2;2;1;2;0;2;2;2;2;0;2; ; ; ;2; ; ; ;1;0;0;1;1;0;0;1;1;2;0;1;2; ; ; ;1;1;0;1;2; ; ; ;2; ; ; ;1;0;0;1;1; ; ;1; ; ;1; ; ;1; ; ;2;0;0;1; ; ;1; ; ;1;1; ; …	696969697;3	285714286;9;131;26;0	9;3	96969697;3	714285714;19;128;25;1	9;3	878787879;3	571428571; ;36;3	272727273;18;18;3	6;3;51;4	636363636;24;27;4	8;4	5;55;5;25;30;5;5; ;5;2;1;1	4;7;1;0;2;1;643;1;3;2;0;0;4;4;3;3	5;14;7;1	166666667;35;1	75;9;257	25;183	75;5;0	6;0;1;5;1;0;0;0; ;0;2;1	285714286;0;0;4;0;0;0;12;0;0;12;0	314285714;6;0;11	31428571;2;1	5;0;1	5;3;1;1;1;1; ;0;2;0	833333333;1;0;2;0;0;0;9;1;0	333333333;9;0	555555556;4;6	666666667;16; ;-1	1;1;-0	1;-0	1;0	1;0;0	6;-0	3;0	3;0
80;1;1;1;1;5;1;1;39;3;0;0;2;2;1;1; ;1;71;0;0;0;1;1;7;6;1;2;5;1;2;2;1;2;1; ;3;3;3;4;3;2;0;3;3;4;3;3;4;3;2;3;3;4;3;3;2;3;3;4;3;4;3;3;2;3;2;3;4;3;2;2;3;4;3;3;3;4;3;4;4;2;4;3;3;3;2	6;2	9;3	4;3	2;3;3;3;3;1;4;1;3;3;0;3;3;2;3;3;4;3;0;3;3;3;4;2;3;3;0;4;3;3;0;4;3;1;3;3;4;3;0;3;3;5;4;4;3;4;3;4;0;3;3;4;3;1	8;3;2	3;3	4;3	2;4;1;4;4;4;3;3;4;3;3;3;3;3;4;3;3;0;3;3;3;2;3;4;3;3;3;4;0;3;4;3;1;3;2;2;3;3;3;3;5;3;4;4;4;4;3;0;3;1;4;4;2	2;3	1;3;3	5;3;4;2; ; ; ;1;4;0;2;2; ; ; ;1;1;1;1;2; ; ; ;2; ; ; ;1;1;1;1;1;4;0;1;1;1;0;1;1;0;0;1;1; ; ;1; ; ;1; ; ;2;0;0;2;0;0;1; ; ;1; ; ;1;2;20;0;0;200;0;10;0;0;0;0;0;0;0;0;0;0;0;0;0;0; ; ; ; ;0;0;0;0;1;1;1;0;1;0;3;1;0;0;4;2;60;1; ; ; ; ; ; ; ; ; ; ;0;2;2;2;2;3;2;2;2;2;3;1;4;0;2;2; ; ; ;1;0;1;1;1;1;0;1;2; ; ; ;1;2;0;2;1;0;0;1;1;3;0;2;1;2;0;2;1;0;0;1;2;3;2;1; ; ;1; ; ;1; ; ;2;0;0;1; ; ;1; ; ;1;1; ; ; ; ; ;…	6;3	060606061;3	428571429;18;98;21;1	8;2	96969697;3;22;102;24;2	2;3	090909091;3	428571429; ;40;3	636363636;19;21;3	8;3	5;52;4	727272727;25;27;5;4	5;48;4	363636364;24;24;4	8;4; ;6;1	833333333;0	333333333;1	166666667;7;2;0;0;1;230;0;3;1	285714286;0;0;4;3;3;3;16;2;0	25;26;1	3;8;41	6;99	2;8;1	5;0	125;1	5;12;2;1	5;1;0; ;0;0;2;0;1;2;2;0;1;13;3;0	3;31;1;13;50	7;109	85;8;2	75;0	25;1	875;15;1;1;1;1;500;0;4;1;0;0;3;3;1;2;17;3;0	333333333;34;1	125;16;102;198	3333333; ;-0	8;0	4;-0
81;1;0;0;0;5;1;1;36;2;0;0;1;1;1;1; ;2;72;1;0;0;1;1;7;3;1;2;5;1;2;2;1;2;1; ;0;4;5;5;5;3;4;5;5;5;4;5;5;5;5;1;4;5;5;5;0;4;4;5;5;2;4;4;5;5;0;5;5;5;5;0;5;5;5;5;1;5;5;5;5;0;5;5;5;5;1	1;4	5;4	8;5;5;5; ; ; ; ; ; ; ; ; ; ; ; ; ; ; ; ; ; ; ; ; ; ; ; ; ; ; ; ; ; ; ; ; ; ; ; ; ; ; ; ; ; ; ; ; ; ; ; ; ; ; ; ; ; ; ; ; ; ; ; ; ; ; ; ; ; ; ; ; ; ; ; ; ; ; ; ; ; ; ; ; ; ; ; ; ; ; ; ; ; ; ; ; ; ; ; ; ; ; ; ; ; ; ; ; ; ; ; ; ; ; ; ;2; ; ; ;2; ; ; ;1;2;1;1;2; ; ; ;2; ; ; ;2; ; ; ;2; ; ; ;1;4;3;2;1;1;0;1;1;1;1;1;2;4;3;2;1;1;1; ; ;2;1;3;2;0;3;1; ; ;1; ; ;2;1; ; ; ; ; ; ; ; ; ; ; ; ; ; ; ; ; ; ;0;450…	1;4	787878788;5; ; ; ; ; ; ; ; ; ; ; ; ; ;27;2	454545455;16;11;3	2;1	833333333; ; ; ; ; ; ; ; ; ; ; ; ; ;4;2;1	25;1	25;5;4;1	5;2	5;0; ;0	75;2;2;0;0;4;1;1;1;14;15;1	875;33;1	5;7;275	625;165	375; ; ; ; ; ; ; ; ; ; ; ; ; ; ; ; ;-99;-99; ; ; ; ; ; ; ; ; ; ; ; ; ; ; ; ; ; ; ; ; ; ; ; ; ;-99;-99; ; ; ; ; ; ; ; ; ; ; ; ; ; ; ; ; ; ; ; ; ; ; ; ; ; ; ; ; ; ; ; ; ; ; ; ; ; ; ; ; ; ; ; ; ; ; ; ; ; ; ; ; ; ; ; ; ; ; ; ; ; ; ; ; ; ; ; ; ; ; ; ; ; ; ; ; ; ; ; ; ; ; ; ; ; ; ; ; ; ; ; ; ; ; ; ; ; ; ; ; ; ; ; ; ; ; ; ; ; ; ; ; ; ; ; ; ; ; ; ; ; ;0;1;1;1;1;1;1;1;1;-99;2	75625; ; ; ; ; ;485	1;1	4;0	55125; ; ; ; ; ; ; ; ; ; ; ; ; ; ;2;2;2;1;1;2;2;2;1;1;-99;-99;-99;1;-99;-99;-99;-99;-99;-99;-99;-99;-99;-99;-99;-99;-99;-99;-99;-99;8;5;6;10;3;14;2;48510; ; ; ; ; ; ; ; ; ; ; ; ; ; ; ; ;
82;1;1;1;1;5;1;1;30;1;0;0;1;1;1;1; ;2;38;1;0;0;1;1;7;5;1;2;5;1;2;2;1;1;1; ;1;4;2;2;2;0;3;4;3;3;2;3;3;3;3;2;1;3;3;3;2;4;4;2;3;2;3;3;2;2;2;4;3;2;2;2;3;3;3;4;3;3;3;2;3;2;4;3;3;2;1	8;3	2;3	1;2	5;2	7;2;0;4;4;4;3;3;1;4;3;2;1;3;2;3;2;0;0;3;3;3;3;3;3;2;2;0;2;2;1;2;2;3;3;2;1;2;3;3;3;3;1;4;3;2;2;1;3;3;4;2;1	3;2	6;3;2	7;2	2;3; ; ; ; ; ; ; ; ; ; ; ; ; ; ; ; ; ; ; ; ; ; ; ; ; ; ; ; ; ; ; ; ; ; ; ; ; ; ; ; ; ; ; ; ; ; ; ; ; ; ; ; ; ; ; ; ;2; ; ; ;2; ; ; ;1;3;2;3;2; ; ; ;1;3;1;2;2; ; ; ;1;4;3;2;1;3;3;2;2; ; ; ;1;1;1;1;2;1;3;2;1;0;1; ; ;2;0;1;1; ; ;1; ; ;2;1;2;3;2;200;50;240;200;0;12;0;0;0;120;0;240;100;0;0;200;0;0;0;1300;0; ; ;2;0;3;1;1;1;0;1;0;3;3;3;3;0;4;4;1; ;1; ; ; ; ; ; ; ; ; ; ;0;2;2;1;4;0;2;2;2;4;0;2; ; ; ;2; ;…	8;2	96969697;2	428571429;13;88;17;1	3;2	666666667;2	428571429; ; ; ; ; ; ; ;32;2	909090909;13;19;2	6;3	166666667;40;3	636363636;17;23;3	4;3	833333333;42;3	818181818;17;25;3	4;4	166666667; ;5;2	8;2;2;10;4;0	75;1	5;1;1362;1	25;4;2	857142857;1;0;4;4;3;3	5;19;16;1	777777778;49;2	130434783;13;935	4975845;482	6642512;6;2	5;1	833333333;1	333333333;8;1;4;2;0; ;0	25;0;1	714285714;1;0;4;4;4;4;12;13;1	857142857;40;2	077380952;11;509	255102;259	6785714;2;2	5;1;1	5;3;1;1;1;0; ;0	333333333;2;1	714285714;0;1;3;3;1;2;9;3;1;23;1	257936508;4;45	28571429;40
83;1;1;1;1;5;1;1;29;2;0;0;5;2;1;1; ;2;55;2;0;0;1;1;7;6;1;2;5;1;2;2;1;2;2; ;2;3;2;1;2;3;4;1;3;1;3;2;1;2;2;2;1;2;2;2;3;1;2;1;1;4;3;1;1;1;4;2;1;1;1;2;3;1;2;1;3;3;3;1;1;4;3;3;4;1;3;2	5;1	7;1	8;1	3;1;0;5;5;5;5;0;3;3;5;5;0;5;4;4;5;0;3;5;5;5;0;3;3;4;5;0;3;3;2;4;0;4;4;5;5;0;4;5;4;5;3;5;5;5;5;0;4;5;5;5;0	3;3	9;4	2;4	4;4	9;5;0;4;4;5;5;0;5;5;5;3;1;5;3;5;3;0;3;5;5;3;0;5;4;3;2;3;3;3;4;3;1;3;4;2;2;0;4;5;5;4;4;4;4;4;4;1;4;4;4;4;1;4;4	1;4	2;3	3;4;1;1;1;1;2; ; ; ;2; ; ; ;1;1;1;1;2; ; ; ;2; ; ; ;2; ; ; ;1;4;2;1;1;1;0;1;2; ; ; ;1; ; ;1; ; ;1; ; ;1; ; ;1; ; ;1; ; ;1; ; ;2;2;0;30;70;150;0;5;0;0;0;0;0;0;20;0;0;0;0;0;1;0;0; ; ;2;0;0;1;0;1;0;0;0;1;1;4;1;4;0;4;2;20;1; ; ; ; ; ; ; ; ; ; ;0;2;2;1;2;1;2;2;1;2;1;2; ; ; ;2; ; ; ;2; ; ; ;1;0;0;1;2; ; ; ;2; ; ; ;2; ; ; ;2; ; ; ;2; ; ; ;2; ; ; ;1; ; ;1; ; ;1; ; ;1; ; ;1; ; ;1; ; ;1; ; ;1; ; ; ;70;200;…	939393939;1	285714286;3;139;35;0	3;4	212121212;5;10;128;28;1;3	878787879;4; ;40;3	636363636;18;22;3	6;3	666666667;53;4	818181818;23;30;4	6;5;51;4	636363636;22;29;4	4;4	833333333; ;4;1	75;1;1;4;0; ; ;1;275;0	5;2;2	142857143;0;0;4;4;4;4;11;4;1;33;1	833333333;6;121;93	5;1;0;0;1;1;0; ; ;0;625;0;0;0	571428571;0;0;1;0;0;0;2;0;0;4;0	114285714;2;0;0	228571429;4;1	5;1;1;4;3;0;2	333333333;1; ;0;0;1	714285714;0;0;1;4;0;2;9;11;1	571428571;22;0	869047619;5;61	45408163;54	91071429; ;-2	7;0	7;-2;1	4;0	1;1	5;2	5;-0	1;2	4;2	6;-0
84;1;0;0;0;5;1;1;30;2;0;0;1;1;1;1; ;1;64;0;0;0;1;1;7;3;1;2;5;1;2;2;1;2;1; ;1;3;3;4;1;2;3;3;5;2;0;3;3;2;3;4;1;4;4;5;1;2;3;3;4;1;2;4;3;2;0;4;3;1;3;1;4;4;1;5;2;3;4;0;5;1;4;3;3;5;1	3;2	9;3	4;2	6;3	5;5;1;3;4;1;4;0;2;1;0;1;2;4;1;5;2;0;1;2;2;3;2;1;4;0;3;4;1;5;2;4;1;3;3;1;2;3;0;4;2;3;1;3;1;3;0;2;3;1;4;0;1	6;2	1;2	6;2;2	2;3;1;3;1;3;0;2;4;3;4;1;2;3;2;1;3;1;3;4;3;1;0;2;3;4;0;1;3;4;2;0;3;4;2;0;1;4;2;3;3;0;4;3;0;3;1;3;1;2;4;3;2	1;2	8;2	4;2	7;1;2;1;3;0;1;2; ; ; ;2; ; ; ;1;2;1;1;1;3;1;2;2; ; ; ;1;4;2;2;1;4;2;2;1;1;1;1;1;1;2;1;2;3;3;1; ; ;1; ; ;2;0;1;1; ; ;1; ; ;1; ; ;7;2;40;30;100;150;0;12;0;15;100;0;0;7;0;0;120;0;0;0;0;360;0; ; ;2;0;0;0;1;1;1;1;0;3;2;3;4;1;4;4;2;5;1; ; ; ; ; ; ; ; ; ; ;0;2;2;1;3;0;2;2;1;3;0;2; ; ; ;1;3;0;1;1;3;1;1;1;2;1;1;1;3;1;1;2; ; ; ;1;4;3;2;1;3;1;2;1;1;0;2;1;1;1;1;2;1;2;1; ; ;1; ; ;2;0;2;1; ; ;1; ; ;1; ; ;1;2; …	3;3	151515152;2	857142857;16;78;11;1	6;2	363636364;1	571428571;21;75;14;2	1;2	272727273;2; ;24;2	181818182;10;14;2;2	333333333;35;3	181818182;17;18;3	4;3;40;3	636363636;15;25;3;4	166666667; ;7;2	571428571;1	285714286;1	428571429;10;2;1	5;2;1;574;0	5;4;3;0;0;4;4;4;4;18;13;1	444444444;52;2	260869565;17;999	3043478;566	9130435;8;2	5;1;1	375;11;2;0	5;2;1;173;0	25;3;1	857142857;0;0;4;4;4;4;18;12;1	2;43;1	517857143;12;393	4285714;293	5285714;7;2;1	142857143;1	428571429;10;2;2;2;1;600;0	333333333;4;2	428571429;0;0;4;4;0;2;18;12;1
85;1;1;1;1;5;1;1;23;2;0;0;1;1;1;1; ;2;58;1;0;1;1;1;7;5;3;4;1;1;1;2;2;2;1; ;0;5;3;4;0;0;4;3;4;5;2;4;0;3;4;1;4;3;3;4;0;3;4;3;4;3;4;3;4;4;0;2;3;4;3;0;3;3;3;4;4;3;3;4;4;0;3;4;4;4;1;3	5;2	9;3	6;3	6;5;2;4;4;3;3;0;2;2;2;4;2;3;2;4;4;2;3;4;3;2;1;3;1;3;1;3;3;3;4;3;1;2;3;2;3;2;3;4;4;4;4;4;4;4;4;2;4;4;4;4;1	9;3	1;3	1;3	3;3	2;4;1;4;2;4;3;1;3;4;4;4;3;3;4;3;4;1;3;1;3;3;0;3;3;3;4;3;3;4;4;4;1;3;3;3;4;1;3;4;4;5;3;4;4;4;4;1;3;4;4;4;1	5;3	2;3	3;3	6;3	9;5;2; ; ; ;2; ; ; ;2; ; ; ;2; ; ; ;2; ; ; ;2; ; ; ;1;4;1;1;2; ; ; ;1;1;0;1;1;1;1;1;2;0;2;1; ; ;1; ; ;1; ; ;1; ; ;1; ; ;1; ; ;2;2;16;50;0;150;0;6;0;0;0;40;0;0;20;0;0;0;0;0;0;336;0; ; ;0;1;0;0;0;0;0;0;0;3;1;2;1;1;4;3;2;5;2;0;0;0;0;0;0;1;0;0;0;0;2;2;2;2;1;2;2;3;2;1;2; ; ; ;2; ; ; ;2; ; ; ;2; ; ; ;2; ; ; ;2; ; ; ;1;1;0;1;2; ; ; ;1;1;0;1;1;0;2;1;2;0;0;1; ; ;1; ; ;1; ; ;1; ; ;1; ; ;1; ; ;1;1; ; ; ; ; …	363636364;3	571428571;19;101;26;1	9;3	060606061;3	714285714;15;113;27;1	5;3	424242424;3	857142857; ;39;3	545454545;17;22;3	4;3	666666667;51;4	636363636;22;29;4	4;4	833333333;53;4	818181818;23;30;4	6;5; ;3;2;0	666666667;1;3;1;0;2;1;282;0	25;0;2	142857143;0;1;4;3;2;2	5;10;4;1;27;1	5;5;75;62	5;3;0	666666667;0	666666667;1;3;1;0;0;0; ;0;0;0	285714286;0;0;3;0;0;0;7;2;0	5;4;0	158730159;4;2	222222222;9	222222222;3;0	666666667;0;1;3;0; ; ;0; ;0;1;0	857142857;1;0;2;0;0;0;7;0;0;8;0	304761905;4;0;4	266666667; ;0	9;-0	4;0
86;1;1;1;1;5;1;1;25;1;0;0;1;1;1;1; ;2;44;0;0;0;1;1;7;5;1;2;5;1;2;2;1;1;1; ;5;3;0;4;2;3;0;3;3;3;4;5;0;4;0;3;5;3;5;5;2;4;3;5;3;3;5;3;2;3;3;3;4;5;2;2;4;3;1;3;5;3;2;0;4;0;3;1;5;3;3;3	5;2	2;3	4;2	8;2;0;3;2;3;2;5;3;3;0;3;1;4;3;3;2;4;0;5;2;0;3;2;0;3;4;3;3;5;3;3;0;4;3;5;5;2;3;3;4;2;5;3;2;4;0;3;4;3;5;3;2	6;2	9;2	9;3	2;2	4;4; ; ; ; ; ; ; ; ; ; ; ; ; ; ; ; ; ; ; ; ; ; ; ; ; ; ; ; ; ; ; ; ; ; ; ; ; ; ; ; ; ; ; ; ; ; ; ; ; ; ; ; ; ; ; ; ;1;3;1;2;1;4;0;2;1;2;2;2;2; ; ; ;2; ; ; ;1;4;1;2;1;2;1;1;1;4;1;3;1;1;0;1;1;0;0;1;2;0;2;2;1;0;1; ; ;2;0;2;2;0;3;2;0;1;1; ; ;1;2;100;150;127;40;150;10;0;0;0;50;0;20;50;0;0;0;0;0; ;500;0; ; ;2;3;1;0;0;1;0;0;1;3;2;3;2;2;3;4;2;3;2;0;0;0;0;0;0;1;0;0;0;0;1;2;1;1;0;1;2;2;1;0;1;4;1;1;2; ; ; ;…	121212121;2	285714286;26;97;17;2	6;2	939393939;2	428571429; ; ; ; ; ; ; ;36;3	272727273;15;21;3;3	5;40;3	636363636;16;24;3	2;4;39;3	545454545;14;25;2	8;4	166666667; ;8;2	5;0	75;1	75;14;5;0	2;1	6;1;697;1	5;2;2	714285714;0;1;2;4;3;3	5;19;14;1	076923077;53;2	038461538;15;625	6508876;443	9423077;6;2;0	666666667;1	333333333;8;3;0	333333333;1;1;445;3;1;1	857142857;0;1;3;1;1;1;15;7;0	777777778;41;1	531746032;9;160	8333333;155	8928571;7;2	142857143;0	857142857;1	857142857;13;3;1;1	333333333;0; ;1;0;1	857142857;1;1;3;4;0;2;15;10;1;39;1	333333333;14;280;245; ;-0	4; ; ;-0	6; ; ;0
87;1;0;0;0;5;1;1;34;2;1;0;5;2;1;1; ;2;52;1;0;0;1;1;7;6;1;2;5;1;2;2;1;2;1; ;5;5;3;1;5;2;3;1;2;4;3;3;2;3;4;1;4;3;3;3;2;3;3;3;3;2;3;3;2;3;3;3;2;3;2;2;3;2;3;3;3;4;4;2;2;3;5;2;4;2;2	6;3	6;2	5;2	6;3	1;2;5;0;3;3;2;2;3;3;3;3;2;3;1;0;4;0;5;4;3;3;2;3;3;5;3;0;0;5;0;5;2;4;5;5;2;0;3;0;3;5;3;3;3;3;3;1;5;3;3;2;1	7;2	9;3;2	8;3	2;5;5;0;5;4;0;0;5;1;3;5;0;0;5;0;4;0;3;5;5;4;0;5;5;5;5;0;3;4;0;5;0;5;5;4;5;1;0;5;4;4;0;5;0;3;3;0;3;5;4;4;0	6;2	9;4;3	2;3	9;3;2; ; ; ;1;4;1;1;2; ; ; ;2; ; ; ;2; ; ; ;2; ; ; ;2; ; ; ;1;2;0;1;1;1;0;1;1;1;0;1;2;2;2;1; ; ;2;1;1;1; ; ;1; ; ;1; ; ;2;3;2;2;1; ; ; ; ; ; ; ; ; ; ; ; ; ; ; ; ; ; ;0;200;0; ; ;0;0;0;1;0;0;0;1;0;1;2;3;2;1;0;4;2;20;1; ; ; ; ; ; ; ; ; ; ;0;1;2;3;2;0;1;2;4;1;0;2; ; ; ;1;3;2;1;2; ; ; ;2; ; ; ;2; ; ; ;2; ; ; ;2; ; ; ;1;1;2;1;1;1;0;2;2; ; ; ;1; ; ;1; ; ;2;1;2;1; ; ;2;1;1;1; ; ;2;1;2;1;2; ;20;40;100; ;…	6;2	96969697;2	857142857;17;99;20;1	7;3;2	857142857;6;117;23;0	6;3	545454545;3	285714286; ;40;3	636363636;17;23;3	4;3	833333333;35;3	181818182;13;22;2	6;3	666666667;41;3	727272727;16;25;3	2;4	166666667; ;4;2;0	25;1;4;3;2;1	666666667;0; ;0;2;1	857142857;0;0;2;2;1;1	5;11;6;0	857142857;30;1	428571429;6;80	81632653;75	42857143;3;1	666666667;1	333333333;1	333333333;4;3;1;1	666666667;1;290;0;1;2	285714286;1;1;2;2;2;2;12;9;1	5;28;1	158730159;5;104	2857143;79	76190476;6;2;0	8;1;6;1;1;2;1;1100;1;1;1	857142857;1;1;3;4;0;2;14;6;1;31;1
88;1;0;0;0;5;1;2;54;2;0;0;4;2;2;2; ;1;60;1;0;1;2;1;7;5;3;2;2;2;2;1;1;2;1; ;2;2;3;3;0;3;3;4;3;2;2;3;3;3;4;0;2;3;3;3;3;3;3;3;3;2;2;2;2;2;2;3;3;2;2;2;3;2;4;1;2;3;3;2;2;2;3;2;3;3;2;2	7;2	8;2	8;2	2;4;0;5;4;5;4;0;5;0;4;4;0;4;5;5;5;0;0;5;0;0;0;4;4;4;4;0;0;0;0;0;0;4;0;4;1;0;4;4;5;2;0;4;4;5;5;0;4;5;5;5;0;3	4;3	1;3	7;3;4;5;5;3;4;5;0;4;0;5;1;0;4;5;5;5;0;0;2;2;2;0;4;0;3;4;0;0;0;2;4;0;0;2;0;0;1;2;4;4;0;0;0;1;4;4;0;1;2;5;5;0	6;2;1	9;3	4;3;4;2; ; ; ;1;4;0;2;1;0;0;1;1;3;0;2;1;0;0;1;1;2;0;2;2; ; ; ;2; ; ; ;1;1;0;1;2; ; ; ;2;0;2;1; ; ;1; ; ;1; ; ;2;0;3;1; ; ;1; ; ;1;1; ; ; ; ; ; ; ; ; ; ; ; ; ; ; ; ; ; ;0;700;0; ; ;0;0;0;0;0;1;1;1;0;3;1;3;2;1;0;2;2;7;1; ; ; ; ; ; ; ; ; ; ;0;1;2;4;0;0;1;1;4;0;0;2; ; ; ;1;1;1;1;2; ; ; ;2; ; ; ;2; ; ; ;2; ; ; ;2; ; ; ;1;3;0;2;1;1;0;2;2; ; ; ;1; ; ;1; ; ;1; ; ;1; ; ;2;0;3;1; ; ;1; ; ;1;1; ; ; ; ; ; ; …	696969697;2	285714286;0;99;33;0;3;4	714285714;6;75;28;0	6;2	272727273;4; ;29;2	636363636;13;16;2	6;2	666666667;54;4	909090909;25;29;5;4	833333333;50;4	545454545;23;27;4	6;4	5; ;6;1	666666667;0;1	5;9;2;0;2	5;0; ;0;3;1	714285714;0;0;1;1;1;1;12;5;0	625;24;1	090909091;10;81	81818182;102	9545455;3;1	666666667;0	333333333;1	666666667;5;1;0;3;0; ;0;1;0	857142857;1;0;1;2;0;1;7;4;1;13;0	587301587;6;24	66666667;33	33333333;4;2;0;1	25;5;1;0;1;0; ;0;0;0	285714286;1;0;1;0;0;0;7;1;0	2;10;0	380952381;6;3	2;12	2; ;-2;0	6;-1	4;0	7;-1	4;-0	7;0
89;1;1;1;1;5;1;2;34;2;0;0;7;1;2;5; ;1;33;2;0;1;2;1;7;6;3;2;5;2;2;1;1;2;2; ;4;2;3;4;3;5;3;2;3;1;3;3;0;5;3;5;2;2;2;3;5;5;5;1;3;5;5;5;3;0;5;2;2;3;2;3;3;3;4;5;3;5;4;2;1;5;5;5;5;0;4	3;3	5;3	1;3	2;2	1;1;2;3;3;3;3;5;2;2;5;2;4;4;2;5;5;2;2;4;4;4;5;5;5;3;2;3;2;2;2;4;3;3;3;2;2;2;3;2;2;4;2;5;5;4;4;4;5;5;5;5;3	2;3	4;3	3;3	5;3	5;5;5;0;0;5;0;5;4;1;2;0;5;0;0;0;0;2;1;1;3;5;4;4;1;0;0;5;5;0;5;2;5;2;0;0;0;4;3;1;5;0;0;5;5;1;0;3;5;5;5;1;3	8;2	9;1	4;2	6;0	8;1;1;3;2;2;2; ; ; ;1;4;2;1;1;1;1;1;2; ; ; ;1;3;1;1;1;4;1;1;1;4;1;1;1;1;1;1;1;1;1;1;2;0;1;2;1;1;1; ; ;2;0;0;2;2;2;1; ; ;1; ; ;1;2;0;70;0;100;0;0;0;0;0;125;0;0;15;0;0;0;0;0;0;0;3;12;8;1;2;2;1;0;0;0;0;0;1;3;2;3;1;2;4;2;5;2;0;1;0;0;0;0;0;0;0;0;0;2;2;1;3;2;2;2;2;2;1; ; ; ; ; ; ; ; ; ; ; ; ; ; ; ; ; ; ; ; ; ; ; ; ; ; ; ; ; ; ; ; ; ; ; ; ; ; ; ; ; ; ; ; ; ; ; ; ; ; ; ; ; ; ; ; ; ; ; ; ; ; ; ; ; ; ; ; ;…	3;3	181818182;2;32;111;26;3	2;3	363636364;3	714285714;38;70;7;3	8;2	121212121;1; ;45;4	090909091;20;25;4;4	166666667; ; ; ; ; ; ; ; ; ; ; ; ; ;8;2	625;1	25;1	125;9;4;0	75;1;1;310;2;1;2	285714286;0;1;4;4;3;3	5;19;14;1	166666667;55;2	115384615;10;468	9102564;311	7948718; ; ; ; ; ; ; ; ; ; ; ; ; ; ; ; ;-99;-99; ; ; ; ; ; ; ; ; ; ; ; ; ; ; ; ; ; ; ; ; ; ; ; ; ;-99;-99; ; ; ; ; ; ; ; ; ; ;-1	1;0	6;-0	5;-0	1;-0	5;-0	6;0	2;-1	9;-1	7;0	3;-0	9;-0	6;1	4;-2	7;-1	3;-11;6;-5;6;-41;-35;12;-19;-7; ; ; ; ; ; ; ; ; ; ; ; ; ; ; ; ; ; ; ; ; ; ; ; ; ; ; ; ; ; ; ; ; ; ; ; ; ; ; ; ; ; ; ; ; ; ; ; ; ; ; ; ; ; ; ; ; ; ; ; ; ; ; ; ; ; ; ; ; ; ; ; ; ; ; ; ; ; ; ; ; ; ; ; ; ; ; ; ;1;2;2;2;2;2;2;-99;2;1;4
90;1;1;1;1;6;1;1;62;1;0;0;6;2; ; ; ;2;59;1;0;1;2;1;7;4;1; ; ;-99;-99;-99;-99;1;1; ;2;3;1;3;4;0;2;1;3;4;5;5;4;5;3;3;4;5;0;0;1;3;2;0;2;3;1;4;3;5;3;2;4;0;1;3;4;5;4;5;4;4;2;0;0;3;4;1;2;5;2	7;3	2;2	9;2;2	9;2; ; ; ; ; ; ; ; ; ; ; ; ; ; ; ; ; ; ; ; ; ; ; ; ; ; ; ; ; ; ; ; ; ; ; ; ; ; ; ; ; ; ; ; ; ; ; ; ; ; ; ; ; ; ; ; ;3;1;5;5;4;2;1;5;3;0;5;4;5;5;2;2;2;3;4;2;0;3;4;3;4;3;4;2;2;4;3;4;5;5;2;0;3;4;4;2;4;4;4;5;4;5;3;2;2;3;2	7;2	9;3	9;3	8;2	7;3;2; ; ; ;2; ; ; ;2; ; ; ;2; ; ; ;2; ; ; ;2; ; ; ;2; ; ; ;1;3;2;1;1;1;1;2;1;1;3;5;2;0;3;2;0;2;2;1;2;1; ; ;2;0; ;1; ; ;1; ; ;1;1; ; ; ; ; ; ; ; ; ; ; ; ; ; ; ; ; ; ;0;1100;0; ; ;1;0;1;0;0;1;0;0;0;1;1;2;2;2;0;2;2;0;1; ; ; ; ; ; ; ; ; ; ;0;2;2;5;0;3;2;1;5;0;3; ; ; ; ; ; ; ; ; ; ; ; ; ; ; ; ; ; ; ; ; ; ; ; ; ; ; ; ; ; ; ; ; ; ; ; ; ; ; ; ; ; ; ; ; ; ; ; ; ; ; ; ; ; ; ; ; ; ; ; ; ; ; ; ; ; ; ; ; ; ;…	7;2	757575758;2	714285714; ; ; ; ; ; ;27;110;23;2	7;3	333333333;3	285714286; ;28;2	545454545;10;18;2;3; ; ; ; ; ; ;24;2	181818182;11;13;2	2;2	166666667; ;3;1	666666667;2;2	666666667;8;4;0	25;2	333333333;0; ;0	5;1;1	428571429;0;0;3;0;0;0;11;13;2	166666667;18;0	857142857;9;183	8571429;149	6785714; ; ; ; ; ; ; ; ; ; ; ; ; ; ; ; ;-99;-99; ; ; ; ; ; ; ; ; ;4;1;0	666666667;2	333333333;7;1;4;2;0; ;0;0;1	571428571;0;0;1;0;1;0	5;6;4;1;20;1	178571429;7;49	5;45	75; ; ; ;0; ; ;-0	3; ; ;1; ; ;1	8; ; ;-0	2; ; ;0; ; ;19; ; ;4; ; ;-0	363636364; ; ;0	2; ;-0	833333333; ; ; ;-4; ; ;1; ; ;-5; ; ;-5; ; ;-9; ; ;-1	166666667; ; ;2; ; ;0	321428571; ; ;-2; ; ;-134	3571429; ; ;-103	9285714; ; ;1; ; ;-3; ; ;0; ; ;-1; ; ;0; ; ;0; ; ;-2; ; ;-0	666666667; ; ;3	75; ; ;-0	5; ; ;0
91;1;1;1;1;6;1;2;47;2;0;0;7;1; ; ; ;1;63;2;0;1;2;1;7;6;2; ; ;-99;-99;-99;-99;2;2; ;1;5;5;5;3;5;5;4;5;4;2;5;2;4;3;1;4;4;5;2;4;5;5;2;4;2;3;4;5;5;1;4;5;4;4;1;3;4;4;5;2;5;5;4;4;2;5;5;5;3;2	1;4	4;4	3;4	3;3	7;2;1;3;4;5;4;2;4;4;4;3;1;3;4;4;3;1;3;4;4;4;4;4;4;4;3;2;3;5;4;4;1;4;4;3;3;2;4;4;4;5;1;4;4;4;4;1;4;4;4;4;1	6;3	6;4	1;4;3	7;3;0;4;4;5;4;0;4;3;4;4;1;3;4;4;4;1;4;5;5;4;3;4;4;4;4;2;5;5;5;5;1;4;5;4;4;1;5;5;5;5;0;5;5;5;4;0;5;5;5;4;0	9;4	3;4	5;4	6;4	2;4;2; ; ; ;2; ; ; ;2; ; ; ;2; ; ; ;2; ; ; ;2; ; ; ;2; ; ; ;2; ; ; ;2; ; ; ;2; ; ; ;1; ; ;2;1;2;2; ; ;1; ; ;2;0;0;1; ; ;1; ; ;7;1; ; ; ; ; ; ; ; ; ; ; ; ; ; ; ; ; ; ;0;1270;0; ; ;0;0;0;0;0;0;0;0;0;1;0;0;0;1;0;0;2;0;1; ; ; ; ; ; ; ; ; ; ;0;1;1;4;1;4;2;1;5;0;3;2; ; ; ;2; ; ; ;2; ; ; ;2; ; ; ;2; ; ; ;2; ; ; ;2; ; ; ;2; ; ; ;2; ; ; ;2; ; ; ;1; ; ;1; ; ;1; ; ;1; ; ;1; ; ;1; ; ;1; ; ; ;1; ; ; ; ; ; ; ;…	1;4	272727273;3	714285714;16;127;27;1	6;3	848484848;3	857142857;9;146;30;0	9;4	424242424;4	285714286; ;50;4	545454545;22;28;4	4;4	666666667;52;4	727272727;23;29;4	6;4	833333333;51;4	636363636;23;28;4	6;4	666666667; ;0; ; ; ; ;3;0	5;1;0; ;0;0;0	285714286;0;0;1;1;0;0	5;4;2;1;4;0	25;7;7;17	5;0; ; ; ; ;0; ; ;0; ;0;0;0	857142857;0;0;2;0;0;0;2; ; ;6;0	214285714; ; ; ;0; ; ; ; ;2;2;1;0; ;0	25;0;0	571428571;0;0;3;1;0;0	5;5;2;1;10;0	664285714; ; ; ; ;-0	5;-0	7;-1	2;-0	8;0	7;-0	1;-0
92;1;0;0;0;6;1;1;47;2;0;0;1;2; ; ; ;1;52;1;0;0;3;1;7;6;1; ; ;-99;-99;-99;-99;2;1; ;0;4;4;4;3;3;4;4;3;3;0;3;2;4;4;2;2;2;4;2;2;4;4;3;4;3;3;3;3;3;1;3;3;4;4;1;3;3;3;3;1;4;4;3;4;2;4;3;4;3;1	5;3	4;3	2;3	5;3	3;4;2;5;4;5;2;2;3;5;4;4;2;5;3;5;4;0;1;4;5;5;0;4;3;4;5;2;4;3;2;4;0;3;4;3;3;0;4;4;5;4;3;4;4;4;4;1;5;4;4;3;1	2;3	8;3	8;4	1;3	8;4;1;4;4;4;3;0;4;3;4;4;0;4;4;4;4;0;4;5;5;4;1;4;5;4;5;1;3;4;4;4;0;4;4;4;4;1;4;4;3;4;1;5;4;4;3;1;5;4;4;3;0	6;4	1;4	1;4;3	8;3;2; ; ; ;2; ; ; ;2; ; ; ;1;2;0;3;2; ; ; ;2; ; ; ;1;4;1;2;2; ; ; ;2; ; ; ;1;0;0;1;1; ; ;1; ; ;1; ; ;1; ; ;2;0;2;1; ; ;1; ; ;1;1; ; ; ; ; ; ; ; ; ; ; ; ; ; ; ; ; ; ;0;600;0; ; ;0;0;0;0;0;0;0;0;0;2;1;0;2;1;4;4;1; ;1; ; ; ; ; ; ; ; ; ; ;0;1;2;4;0;4;2;2;5;0;3;2; ; ; ;2; ; ; ;2; ; ; ;1;1;1;3;2; ; ; ;2; ; ; ;1;4;0;2;2; ; ; ;2; ; ; ;2; ; ; ;1; ; ;1; ; ;1; ; ;1; ; ;1; ; ;1; ; ;1; ; ; ;2;30;80; ;210; ;3…	5;3	333333333;3	428571429;12;129;26;1	2;3	909090909;3	714285714;6;135;25;0	6;4	090909091;3	571428571; ;32;2	909090909;16;16;3	2;2	666666667;35;3	181818182;16;19;3	2;3	166666667;38;3	454545455;17;21;3	4;3	5; ;3;2;0	333333333;2;6;1;0;2;0; ;0;0;2;1;0;3;1;0;0	5;8;3;0	75;21;1	166666667;7;49;53	66666667;2;2	5;0	5;2	5;5;0; ; ;1;648;2;0;1;1;0;4;3;0;1	5;8;1;0	5;23;1	4;5;28;38;3;2	666666667;0	333333333;1	666666667;5;0; ; ;1;1760;0	75;0;1	142857143;1;0;2;-99;0;0;7;1;0	333333333;19;0
93;1;0;0;0;6;1;1;39;2;0;0;2;2;1; ; ;2;62;1;0;0;1;0;2;4;1;2; ;1;2;-99;-99;2;1; ;2;3;3;5;5;3;4;4;4;3;2;3;3;3;3;2;2;3;3;3;2;3;3;3;3;2;3;3;3;3;2;3;3;3;3;2;3;3;3;3;2;3;3;3;3;2;3;3;3;3;2	1;3;3	1;3	3;3	2;4;5;0;5;5;5;5;5;5;5;5;5;5;2;5;2;2;2;2;2;2;5;5;2;2;2;4;4;4;4;4;4;4;4;4;4;4;4;4;4;4;2;5;5;5;5;2;2;5;5;5;3	8;3	6;3	8;4	1;3	8;4;0;3;3;3;3;3;3;3;3;3;3;3;3;3;3;2;2;3;3;3;2;3;3;3;3;2;2;3;3;3;3;3;3;3;3;2;3;3;3;3;2;2;3;3;3;2;3;3;3;3;2	1;2	7;3;3;3;5;2; ; ; ;2; ; ; ;2; ; ; ;2; ; ; ;1;0;2;1;2; ; ; ;2; ; ; ;2; ; ; ;2; ; ; ;2; ; ; ;2;2;3;2;0;3;1; ; ;2;0;3;2;0;3;1; ; ;1; ; ;1;1; ; ; ; ; ; ; ; ; ; ; ; ; ; ; ; ; ; ;0;398;0; ; ;0;1;0;0;0;0;0;0;0;4;0;4;0;4;4;4;2;0;1; ; ; ; ; ; ; ; ; ; ;0;2;1;1;3;0;2;2;3;3;0;2; ; ; ;2; ; ; ;2; ; ; ;2; ; ; ; ; ; ; ;2; ; ; ;2; ; ; ;1;1;0;1;2; ; ; ;2; ; ; ;2;1;3;2;1;2;1; ; ;1; ; ;1; ; ;2;1;3;1; ; ; ;2;0;0; ;150…	1;3	060606061;3	571428571;38;121;32;3	8;3	666666667;4	571428571;21;96;21;2	1;2	909090909;3; ;41;3	727272727;18;23;3	6;3	833333333;50;4	545454545;23;27;4	6;4	5; ; ; ; ; ; ; ;1;0;2;1;1;4;0	5;3;0; ;0	25;0;2	857142857;0;0;3;4;2;3;8;14;2	8;29;1	526315789;2;68	37894737;34	61052632;1;1;0;1;1;3;1;2	666666667;1;450;0;1;1	571428571;1;1;4;0;0;0;12;8;2;15;0	595238095;1;14	28571429;15	57142857; ; ; ; ; ; ; ; ; ; ; ; ; ; ; ; ;-99;-99; ; ; ; ; ; ; ; ; ; ;1	7;-1	7;0;0	6;-0	9;-0	3;0	7;-0	8;-0	1;0	8;-1	1;-0	3;0	6;-0
94;1;1;1;1;6;1;2;51;2;0;0;1;1; ; ; ;1;63;3;0;0;6;0;2;6;1;2; ;-99;2;-99;-99;2;2; ;5;5;1;2;5;5;2;2;2;2;5;3;1;1;1;4;1;1;1;5;5;3;5;3;3;5;5;5;4;4;5;4;5;2;2;2;3;2;3;3;1;5;2;2;2;5;5;5;5;2;4	2;3	6;2	9;2	5;2	9;1;5;0;0;3;1;5;0;0;0;0;5;0;0;0;0;5;0;0;5;5;5;0;0;0;0;5;5;5;4;0;5;0;0;0;0;5;0;0;5;5;0;5;0;0;0;5;5;0;0;0;4	5;1	5;0	5;1	7;1	1;1;5;5;1;5;4;3;3;2;2;2;4;0;0;2;2;5;2;5;5;5;5;0;5;0;0;5;5;0;5;5;4;5;3;0;0;1;4;0;0;4;2;5;2;2;0;5;5;0;5;0;3	9;3	4;1	8;2	6;2	2;1;2; ; ; ;2; ; ; ;2; ; ; ;1;0;0;1;2; ; ; ;2; ; ; ;1;0;0;1;2; ; ; ;2; ; ; ;1;0;0; ;2;1;3;2;0;2;1; ; ;2;0;0;2;0;3;1; ; ;1; ; ;2;1; ; ; ; ; ; ; ; ; ; ; ; ; ; ; ; ; ; ;2;900;0; ; ;0;1;1;0;0;0;0;0;0;3;3;3;3;3;1;3;2;5;1; ; ; ; ; ; ; ; ; ; ; ;1;1;4;0;3;2;2;4;0;3; ; ; ; ; ; ; ; ; ; ; ; ; ; ; ; ; ; ; ; ; ; ; ; ; ; ; ; ; ; ; ; ; ; ; ; ; ; ; ; ; ; ; ; ; ; ; ; ; ; ; ; ; ; ; ; ; ; ; ; ; ; ; ; ; ; ; ; ; ; ; …	2;3	121212121;2	285714286;45;44;4;4	5;1	333333333;0	571428571;39;85;15;3	9;2	575757576;2	142857143; ;50;4	545454545;22;28;4	4;4	666666667; ; ; ; ; ; ; ; ; ; ; ; ; ;3;0;0;1;2;4;0	25;2;0; ;0	5;0;2	714285714;0;0;2;1;1;1;9;8;1	142857143;26;1	238095238;4;50	93877551;42	85714286; ; ; ; ; ; ; ; ; ; ; ; ; ; ; ; ;-99;-99; ; ; ; ; ; ; ; ; ; ; ; ; ; ; ; ; ; ; ; ; ; ; ; ; ;-99;-99; ; ; ; ; ; ; ; ; ; ;0	3;-0	6;-0	3;-2	1;1	9;-0	2;-2	4;1	3;-1	1;-0	8;0	9;0	1;-1	8;1	1;-0	7;3;-6;-3;-59;41;-18;-12;11;-1; ; ; ; ; ; ; ; ; ; ; ; ; ; ; ; ; ; ; ; ; ; ; ; ; ; ; ; ; ; ; ; ; ; ; ; ; ; ; ; ; ; ; ; ; ; ; ; ; ; ; ; ; ; ; ; ; ; ; ; ; ; ; ; ; ; ; ; ; ; ; ; ; ; ; ; ; ; ; ; ; ; ; ; ; ; ; ; ;1;2;2;2;2;2;2;-99;2;1;0
95;1;0;0;0;6;1;1;55;0;0;0;1;1; ; ; ;1;59;2;0;1;3;0;2;6;3;2; ;-99;2;-99;-99;1;2; ;5;4;4;5;5;5;5;4;4;5;2;5;5;5;5;2;3;5;5;5;2;5;3;4;5;5;3;1;5;5;2;4;4;3;2;2;5;5;5;4;0;4;4;4;4;2;4;1;3;5;2	7;4	2;3	6;4	3;4	5;5;3;5;4;3;5;5;5;5;5;4;0;4;5;5;5;0;4;5;5;5;0;5;4;5;5;5;5;4;5;5;0;5;5;5;5;0;4;5;5;4;5;5;5;5;5;0;0;4;4;5;1	8;4	2;4	6;4	7;4	8;5;1;4;4;4;5;5;4;5;4;5;0;4;4;4;4;0;0;4;4;4;4;5;4;5;5;5;4;3;3;5;0;3;3;4;5;4;3;3;5;4;0;4;4;4;5;0;4;4;4;5;1	9;3	5;3	8;4	1;4	7;5;2; ; ; ;2; ; ; ;1;4;3;1;2; ; ; ;2; ; ; ;2; ; ; ;2; ; ; ;2; ; ; ;1;1;2;1;2; ; ; ;2;4;3;1; ; ;1; ; ;1; ; ;2;0;3;1; ; ;1; ; ;2;1; ; ; ; ; ; ; ; ; ; ; ; ; ; ; ; ; ; ;0;850;1;0;0;4;3;3;0;0;1;1;0;0;4;3;4;4;4;2;4;1; ;2;0;0;0;0;0;0;1;0;0;0;0;2;2;1;4;3;2;2;4;2;2; ; ; ; ; ; ; ; ; ; ; ; ; ; ; ; ; ; ; ; ; ; ; ; ; ; ; ; ; ; ; ; ; ; ; ; ; ; ; ; ; ; ; ; ; ; ; ; ; ; ; ; ; ; ; ; ; ; ; ; ; ; ; ; ; ; ; ; ; ; ; …	7;4	03030303;4	714285714;18;151;32;1	8;4	575757576;4	571428571;19;129;32;1	9;3	909090909;4	571428571; ;19;1	727272727;9;10;1	8;1	666666667; ; ; ; ; ; ; ; ; ; ; ; ; ;2;2	5;2	5;1;2;2;2;3;0; ;2	75;2;3	571428571;1;1;4;4;1;2	5;12;11;2	75;50;2	777777778;4;366	6666667;132	6666667; ; ; ; ; ; ; ; ; ; ; ; ; ; ; ; ;-99;-99; ; ; ; ; ; ; ; ; ; ; ; ; ; ; ; ; ; ; ; ; ; ; ; ; ;-99;-99; ; ; ; ; ; ; ; ; ; ;-0	9;0	1;-0	8;0;-0	7;-0	7;1;-0	8;0	2;0	4;-0	6;-0	2;0	3;-0	1;0	2;-9;1;-8;18;-22;-4;-1;0;-1; ; ; ; ; ; ; ; ; ; ; ; ; ; ; ; ; ; ; ; ; ; ; ; ; ; ; ; ; ; ; ; ; ; ; ; ; ; ; ; ; ; ; ; ; ; ; ; ; ; ; ; ; ; ; ; ; ; ; ; ; ; ; ; ; ; ; ; ; ; ; ; ; ; ; ; ; ; ; ; ; ; ; ; ; ; ; ; ;0;1;1;1;1;1;1;1;1;-99;3
96;1;0;0;0;6;1;2;46;1;0;0;7;1;1; ; ;2;75;1;0;0;1;1;7;3;1;4; ;1;1;-99;-99;1;1; ;5;0;3;3;3;5;4;4;4;5;5;5;5;5;0;5;4;3;3;5;5;5;5;4;4;5;5;5;5;3;2;2;2;2;3;3;3;4;4;4;5;5;4;4;4;3;4;4;4;4;4	3;3	7;3	9;3	8;3	5;1;0;0;0;3;0;5;5;0;0;0;5;0;5;0;0;5;0;0;2;0;5;5;3;0;0;5;0;3;2;0;5;0;0;0;0;5;0;0;0;0;0;0;2;0;0;5;0;0;0;0;4;1;1	3;0	7;0;1;5;0;0;2;0;5;1;1;0;0;5;0;0;0;0;5;0;0;0;0;5;5;5;0;0;5;0;0;0;0;5;0;0;0;0;5;0;0;0;0;5;0;0;0;0;5;5;0;0;0;5;1	1;0	6;0	2;0;1;2; ; ; ;2; ; ; ;2; ; ; ;1;4;2;6;2; ; ; ;2; ; ; ;2; ; ; ;1;4;3;4;2; ; ; ;2; ; ; ;1; ; ;2;0;1;1; ; ;1; ; ;2;0;3;1; ; ;1; ; ;1;1; ; ; ; ; ; ; ; ; ; ; ; ; ; ; ; ; ; ;0;500;0; ; ;2;0;0;0;0;1;1;1;0;1;2;4;3;3;3;4;1; ;1; ; ; ; ; ; ; ; ; ; ;0;2;2;3;4;3;1;1;5;0;0;2; ; ; ; ; ; ; ;2; ; ; ;1;1;0;1;1;3;2;2;2; ; ; ;2; ; ; ;1;0;3;5;2; ; ; ;2; ; ; ;2;3;2;1; ; ;1; ; ;1; ; ;2;1;1;1; ; ;1; ; ; ;2; ; ; ;300; ;5…	3;3	818181818;3	285714286;40;27;3;4;0	818181818;0	428571429;50;17;2;5;0	515151515;0	285714286; ;27;2	454545455;12;15;2	4;2	5;27;2	454545455;11;16;2	2;2	666666667;36;3	272727273;12;24;2	4;4; ;2;4;2	5;5;10;2;0;2;0; ;0	5;3;2	857142857;1;0;2;2;0;1;10;9;2	25;32;1	777777778;11;440;221	5277778;3;1	333333333;1	666666667;2	666666667;8;2;2;1	5;1;305;0;1;1	571428571;0;1;3;2;2;2;11;8;1	6;23;1	150793651;8;162	031746;121	0349206;2;0; ; ; ;1;3;2;0; ;0;2;2;1;1;3;0;0;0;10;2;2;17;0	833333333; ; ; ; ;-0	3;1;0	7;-2	7;0	1;-2	6;-2	6;-0	7;-3	3;-3
97;1;0;0;0;6;1;1;25;2;0;0;2;2;1;1; ;2;56;1;0;1;1;1;7;6;2;2;4;1;2;2;2;2;1; ;2;3;4;3;1;3;4;2;2;2;3;4;1;3;2;4;2;3;3;3;3;4;4;2;2;3;4;1;2;2;4;3;4;3;2;4;5;3;4;5;2;4;3;2;2;3;5;3;3;3;3	1;3	8;2	8;2	7;2	4;2; ; ; ; ; ; ; ; ; ; ; ; ; ; ; ; ; ; ; ; ; ; ; ; ; ; ; ; ; ; ; ; ; ; ; ; ; ; ; ; ; ; ; ; ; ; ; ; ; ; ; ; ; ; ; ; ; ; ; ; ; ; ; ; ; ; ; ; ; ; ; ; ; ; ; ; ; ; ; ; ; ; ; ; ; ; ; ; ; ; ; ; ; ; ; ; ; ; ; ; ; ; ; ; ; ; ; ; ; ; ; ; ;2; ; ; ;2; ; ; ;1;0;0;1;2; ; ; ;2; ; ; ;2; ; ; ;2; ; ; ;2; ; ; ;2; ; ; ;2; ; ; ;1; ; ;1; ; ;1; ; ;1; ; ;1; ; ;1; ; ;1; ; ; ;1; ; ; ; ; ; ; ; ; ; ; ; ; ; ; ; ; ; ;0;0;0; ; …	1;3	090909091;2	142857143; ; ; ; ; ; ; ; ; ; ; ; ; ;47;4	272727273;19;28;3	8;4	666666667; ; ; ; ; ; ; ; ; ; ; ; ; ;1;0;0;1;1;0; ; ;0; ;0;0;1;0;0;0;0;0;0;1;0;0;7;0	466666667;1;0;0	233333333; ; ; ; ; ; ; ; ; ; ; ; ; ; ; ; ;-99;-99; ; ; ; ; ; ; ; ; ; ; ; ; ; ; ; ; ; ; ; ; ; ; ; ; ;-99;-99; ; ; ; ; ; ; ; ; ; ; ; ; ; ; ; ; ; ; ; ; ; ; ; ; ; ; ; ; ; ; ; ; ; ; ; ; ; ; ; ; ; ; ; ; ; ; ; ; ; ; ; ; ; ; ; ; ; ; ; ; ; ; ; ; ; ; ; ; ; ; ; ; ; ; ; ; ; ; ; ; ; ; ; ; ; ; ; ; ; ; ; ; ; ; ; ; ; ; ; ; ; ; ; ; ; ; ; ; ; ; ; ; ; ; ; ; ; ; ; ; ; ;0;1;1;1;1;1;1;1;1;-99;0; ; ; ; ; ;0;1;0; ; ; ; …
98;1;1;1;1;6;1;1;22;1;0;0;1;2; ; ; ;1;56;2;0;0;1;0;3;6;1; ; ;-99;-99;-99;-99;1;2; ;0;5;5;5;5;5;5;5;5;3;0;3;2;3;3;1;1;3;3;5;1;5;3;3;5;1;5;3;2;5;0;3;3;3;3;0;5;5;5;5;1;5;5;5;5;0;5;5;5;5;0	9;4	2;3	9;3	9;4	4;5;0;5;2;5;0;5;5;5;3;0;0;0;1;4;0;5;0;0;0;0;5;5;0;0;0;5;5;0;0;0;3;0;2;0;0;0;5;5;2;0;1;5;0;0;0;0;5;5;5;0;2	4;3	5;2;1	9;0;2;0;5;2;5;2;5;2;5;3;0;0;0;0;0;0;0;1;1;1;1;3;3;1;1;1;5;5;0;0;0;1;1;1;1;1;0;2;2;2;2;1;5;1;1;1;3;3;3;5;3;1	8;2	7;1	6;1	9;1	1;2;2; ; ; ;2; ; ; ;1;0;0;1;2; ; ; ;2; ; ; ;2; ; ; ;1;4;3;1;2; ; ; ;2; ; ; ;1;2;0;3;1; ; ;1; ; ;1; ; ;1; ; ;2;1;3;1; ; ;1; ; ;1;2;25;10;0;5;15;0;0;0;10;0;0;5;0;0;0;0;0;0;1;0;0; ; ;2;1;0;0;0;0;0;0;0;1;0;2;2;3;4;2;1; ;1; ; ; ; ; ; ; ; ; ; ;0;1;2;3;0;4;1;2;3;1;4;2; ; ; ;2; ; ; ;1;1;3;2;2; ; ; ;2; ; ; ;2; ; ; ;1;1;2;1;2; ; ; ;1;1;0;1;1;1;0;1;1; ; ;1; ; ;1; ; ;1; ; ;1; ; ;1; ; ;1; ; ; ;2; ;80; ;200; ;…	9;4	03030303;4	428571429;24;69;5;2	4;2	090909091;0	714285714;18;61;12;1	8;1	848484848;1	714285714; ;35;3	181818182;17;18;3	4;3;26;2	363636364;13;13;2	6;2	166666667;43;3	909090909;18;25;3	6;4	166666667; ;3;2;1;1	666666667;5;1;1;3;1;70;0	75;0;2;1;0;2;2;2;2;8;6;1	5;29;1	611111111;6;116;74	66666667;4;1;1	25;1	25;5;0; ; ;1;384;0	5;2;1	857142857;0;0;4;1;2;1	5;11;5;1	25;24;1	371428571;5;94	28571429;72	08928571;2;1	5;1	5;1;2;0; ; ;0; ;0;0;2	571428571;0;0;4;1;3;2;6;3;1	5;26;1	414285714;2;25
99;1;0;0;0;6;1;2;53;1;0;0;2;2; ; ; ;2;78;1;0;0;1;0;2;6;1; ; ;-99;-99;-99;-99;1;1; ;3;3;5;5;3;3;5;3;3;3;3;5;3;5;3;2;5;5;5;5;3;5;5;5;5;2;3;5;3;3;2;5;5;5;3;3;3;3;5;5;3;5;3;3;3;3;5;5;3;3;2	7;4	4;4	2;4	2;3	6;2; ; ; ; ; ; ; ; ; ; ; ; ; ; ; ; ; ; ; ; ; ; ; ; ; ; ; ; ; ; ; ; ; ; ; ; ; ; ; ; ; ; ; ; ; ; ; ; ; ; ; ; ; ; ; ; ;3;0;4;3;3;0;3;0;5;2;0;5;2;2;0;0;3;5;3;3;0;3;3;3;4;3;3;3;3;3;3;3;3;3;3;3;3;3;3;3;0;4;4;2;2;0;3;5;5;5;1	2;3;3	2;3	2;2	8;4;2; ; ; ;2; ; ; ;2; ; ; ;1;0;0;1;2; ; ; ;2; ; ; ;2; ; ; ;2; ; ; ;2; ; ; ;1;0;0;1;1; ; ;1; ; ;1; ; ;1; ; ;2;0;3;1; ; ;1; ; ;1;1; ; ; ; ; ; ; ; ; ; ; ; ; ; ; ; ; ; ;0;300;0; ; ;1;0;0;0;0;0;0;0;0;2;0;0;3;0;3;3;2;2;1; ; ; ; ; ; ; ; ; ; ;0;1;2;4;0;3;1;2;3;0;3;2; ; ; ;2; ; ; ;1;1;0;1;2; ; ; ;2; ; ; ;2; ; ; ;2; ; ; ;2; ; ; ;2; ; ; ;2; ; ; ;1; ; ;1; ; ;1; ; ;1; ; ;1; ; ;1; ; ;1; ; ; ;2; ; ; ;120; ; ; …	7;4	272727273;3	285714286; ; ; ; ; ; ;12;105;17;1	2;3	181818182;2	428571429; ;53;4	818181818;23;30;4	6;5;49;4	454545455;20;29;4;4	833333333;54;4	909090909;25;29;5;4	833333333; ;2;0;0;1;2;1;0;3;0; ;0	25;0;1	571428571;0;0;2;1;2;1	5;5;3;1;15;0	882352941;3;13	23529412;14	11764706;1;1;0;1;1;0; ; ;1;120;0;0;1;0;0;2;0;1;0	5;4;0;0;9;0	5;1;0;1;0; ; ; ; ;0; ; ;0; ;0;0;1	285714286;0;0;2;0;0;0;2; ; ;9;0	321428571; ; ; ; ; ; ;-1	5; ; ;-1	4; ; ;-1; ; ;-1; ; ;-0	8; ; ;-15; ; ;-36; ; ;-6;-0	363636364;0	454545455;0	090909091;-0	6;1;0	4;0;-0	166666667;-0	166666667;-4;5;1;-3;5;2;-1;0;-1;-1;-2;-3;-3; ; ;-1; ; ;-6;0;-6;-0	382352941;-0	178571429;-0	56092437;-2; ; ;-13	23529412; ; ;-13	11764706; ; ;-1;-1;-2;-1;0;-1;1;-1;0;0;0;0;0;0;0;0;0;0;0;0;0;1; ; ; ; ; ;-0	25;0;-0	25;-0	571428571;0
100;1;1;1;1;6;1;1;49;3;1;0;7;2;1;1; ;1;83;1;0;0;1;1;7;6;1;2; ;1;2;2;-99;2;1; ;3;4;5;5;5;3;5;4;5;5;4;5;5;5;4;0;4;5;5;5;0;4;5;5;5;1;0;4;5;5;0;5;5;5;5;0;4;5;5;5;4;5;5;5;5;0;4;5;5;5;1	5;4;4	8;5;4	9;4;0;4;5;5;5;4;5;4;3;3;1;4;0;3;0;0;4;5;5;5;1;4;5;4;5;0;0;5;4;3;1;5;5;5;5;0;4;4;4;5;0;4;5;4;4;0;4;5;5;5;0	7;3	8;4	3;4	2;4;3;4;4;5;1;0;5;0;0;0;0;0;5;4;0;0;4;0;0;0;0;5;0;0;0;0;5;4;0;0;0;0;5;3;0;0;0;4;0;0;0;0;4;4;5;5;5;5;4;4;3;2	8;3	1;2;1;0	8;2;2; ; ; ;2; ; ; ;1;1;2;1;2; ; ; ;2; ; ; ;2; ; ; ;2; ; ; ;2; ; ; ;2; ; ; ;2; ; ; ;1; ; ;1; ; ;1; ; ;1; ; ;1; ; ;1; ; ;1; ; ;1;1; ; ; ; ; ; ; ; ; ; ; ; ; ; ; ; ; ; ;0;300;0; ; ;0;1;0;0;0;0;0;0;0;0;0;0;4;4;0;4;2;0;1; ; ; ; ; ; ; ; ; ; ;0;2;2;4;4;3;2;1;4;0;1;2; ; ; ;2; ; ; ;1;0;2;1;2; ; ; ;2; ; ; ;2; ; ; ;2; ; ; ;2; ; ; ;1;1;0;1;2; ; ; ;1; ; ;1; ; ;1; ; ;1; ; ;1; ; ;1; ; ;1; ; ; ;1; ; ; ; ; ; ; ; …	5;4	636363636;4	857142857;7;137;26;0	7;4	151515152;3	714285714;28;55;14;2	8;1	666666667;2; ;41;3	727272727;23;18;4	6;3;54;4	909090909;25;29;5;4	833333333;49;4	454545455;25;24;5;4; ;1;1;2;1;1;0; ; ;0; ;0	25;0;1	714285714;0;0;3;1;1;1;4;2;2;16;1	066666667;2;17	06666667;12	26666667;2;0	5;1;1;2;0; ; ;0; ;0;0;1	857142857;0;0;3;2;0;1;5;2;1;16;0	671428571;2;6	714285714;8	357142857;5;1	6;0;1	4;7;0; ; ;1;290;0;0;1	857142857;0;0;2;4;3;3	5;8;0;0;28;1	391428571;7;0;38	96; ;-0	8;2	1;1	3;-0	2;-0	7;-0	9;-0	5;-2	3;-2	8;-0	8;-3
101;1;0;0;0;6;1;2;52;1;0;0;1;1;2; ; ;1;52;2;0;0;2;1;7;4;1;2; ;2;2;-99;-99;1;2; ;5;0;0;0;0;5;2;5;0;0;5;2;5;0;0;5;5;5;5;2;5;5;2;0;0;5;5;0;0;0;5;5;5;5;2;3;5;2;5;0;4;4;5;2;0;5;5;1;1;1;4	7;3	8;3;1	8;0	5;1; ; ; ; ; ; ; ; ; ; ; ; ; ; ; ; ; ; ; ; ; ; ; ; ; ; ; ; ; ; ; ; ; ; ; ; ; ; ; ; ; ; ; ; ; ; ; ; ; ; ; ; ; ; ; ; ; ; ; ; ; ; ; ; ; ; ; ; ; ; ; ; ; ; ; ; ; ; ; ; ; ; ; ; ; ; ; ; ; ; ; ; ; ; ; ; ; ; ; ; ; ; ; ; ; ; ; ; ; ; ; ; ;2; ; ; ;2; ; ; ;1;4;1;1;2; ; ; ;2; ; ; ;2; ; ; ;2; ; ; ;1;2;1;2;2; ; ; ;1;0;0;1;1; ; ;1; ; ;1; ; ;2;0;2;1; ; ;2;3;2;1; ; ;1;1; ; ; ; ; ; ; ; ; ; ; ; ; ; ; ; ; ; ;0;1050;0;…	7;2	666666667;0	428571429; ; ; ; ; ; ; ; ; ; ; ; ; ;33;3;18;15;3	6;2	5;26;2	363636364;14;12;2	8;2;22;2;10;12;2;2; ;3;2;0	666666667;1	333333333;4;2;1	5;2;0; ;0	25;0;1;1;0;2;1;1;1;8;6;1	2;19;1;5;48;44;2;2	5;0	5;4;8;1;3;1;0; ;0;1;0	571428571;1;0;1;2;0;1;6;2;0	666666667;14;1	178571429;8;37	71428571;44	28571429;3;1	333333333;1;4;8;1;2;2;0; ;0;1;0	571428571;1;0;1;-99;-99; ;7;4;1	333333333;10;0	780952381;8;58	31111111;59	2; ; ; ; ; ; ; ; ; ; ; ; ; ; ; ; ; ; ; ; ; ; ; ; ; ;-0	636363636;-0	363636364;-1;-0	8;-0	8;-1	6;0;-0	5;-0	5;-7;-4;-11;-4;-4;-8;-3;0;-3;-2;1;-1;-4;2;-2;-0	533333333;0	666666667;0	133333333;-5;-4;-9;0	178571429;-0	397619048;-0	219047619;3;0;3;-10	28571429;20	5968254;10	31111111;0	285714286;14	91428571;15	2;-1;1;0;-1;0;-1;0;0;0;1;0;1;0;0;0;0;0;0;-1;0;-1;0	5;-1
102;1;1;1;1;6;1;1;49;3;0;0;5;2; ; ; ;2;78;1;0;0;1;1;7;5;1; ; ;-99;-99;-99;-99;2;1; ;5;4;5;5;5;2;5;3;5;3;4;4;2;4;3;2;3;3;4;2;2;4;4;5;4;3;2;4;4;4;2;4;4;5;5;2;4;5;4;5;4;4;4;5;5;2;5;2;4;4;2	8;3	9;3	6;4	5;4;4; ; ; ; ; ; ; ; ; ; ; ; ; ; ; ; ; ; ; ; ; ; ; ; ; ; ; ; ; ; ; ; ; ; ; ; ; ; ; ; ; ; ; ; ; ; ; ; ; ; ; ; ; ; ; ; ;1;4;5;2;4;5;4;1;4;4;1;5;5;4;4;2;4;4;4;5;1;1;4;4;4;5;1;4;4;4;1;4;4;4;4;1;4;4;2;4;2;4;4;4;5;1;4;4;4;4;2;3	5;3	9;3	6;4	2;5;2; ; ; ;2; ; ; ;1;4;3;6;2; ; ; ;2; ; ; ;2; ; ; ;1;4;0;1;1;4;3;2;2; ; ; ;2; ; ; ;2;0;0;1; ; ;2;4;2;1; ; ;1; ; ;1; ; ;1; ; ;2;1; ; ; ; ; ; ; ; ; ; ; ; ; ; ; ; ; ; ;0;360;0; ; ;0;0;0;0;0;0;0;0;0;4;0;4;4;4;4;4;1; ;1; ; ; ; ; ; ; ; ; ; ;0;2;2;4;3;3;2;2;4;2;3;2; ; ; ;2; ; ; ;1;4;3;4;1;1;0;1;1;3;0;4;2; ; ; ;1;4;0;1;1;4;0;2;2; ; ; ;2; ; ; ;2;3;2;1; ; ;1; ; ;1; ; ;1; ; ;1; ; ;2;4;2;3;2;4;50;300;100; ;…	8;3	939393939;4	285714286; ; ; ; ; ; ;20;125;27;2;3	787878788;3	857142857; ;38;3	454545455;16;22;3	2;3	666666667;32;2	909090909;18;14;3	6;2	333333333;25;2	272727273;13;12;2	6;2; ;3;4;2;3;9;2;2;1;0; ;0;0;3	428571429;1;0;4;1;1;1;10;8;1	6;42;2	210526316;11;389	0526316;209	5789474;5;3	2;0	6;2	4;12;2;3	5;2;1;584;0;1;3;1;0;3;1;1;1;13;7;1;46;1	783333333;15;347	75;271	375;3;3;2;2	666666667;8;1;1;2;1;660;0	25;1;3	142857143;0;0;2;1;0;0	5;8;8;2;34;1	31547619;8;168	3809524;106	0952381; ; ; ;-0	8; ; ;-0	4; ; ;0	3; ; ;-0	9; ; ;0	2; ; ;-8; ; ;-5; ; ;-3;-0	545454545;-0	636363636;-1	181818182;0	4;-1;-0
103;1;0;0;0;6;1;1;41;3;0;0;1;1; ; ; ;2;77;0;0;0;1;1;7;6;1; ; ;-99;-99;-99;-99;2;1; ;1;5;3;4;2;4;4;4;5;3;2;3;0;2;1;2;2;2;3;3;1;4;4;2;4;3;2;2;3;3;4;2;3;3;2;1;3;3;3;4;5;5;2;2;3;4;5;3;3;3;2	7;3	5;2	6;3;2	8;2;2;5;4;5;5;1;3;5;4;5;1;4;4;4;4;0;3;4;4;5;0;3;5;4;5;1;2;2;5;5;1;3;4;3;2;2;4;5;5;5;3;4;4;4;5;2;4;5;5;5;1	3;3	5;4	2;4	3;4	6;5;1;4;4;5;5;4;3;3;5;5;1;5;3;5;4;0;3;5;5;5;1;3;5;4;5;1;3;3;5;5;1;5;5;5;5;1;5;4;5;5;3;5;5;4;3;2;4;5;5;4;1	5;4;4	2;4	8;4	6;4;2; ; ; ;2; ; ; ;2; ; ; ;2; ; ; ;2; ; ; ;2; ; ; ;2; ; ; ;2; ; ; ;2; ; ; ;2; ; ; ;2;1;2;1; ; ;1; ; ;1; ; ;2;1;2;1; ; ;1; ; ;2;2;0;0;2;0;200;0;0;0;50;0;50;0;40;0;0;0;0;0;0;0;0; ; ;0;1;0;0;0;0;0;0;0;2;0;3;3;0;4;3;1; ;1; ; ; ; ; ; ; ; ; ; ;0;2;1;3;2;3;1;2;4;0;0; ; ; ; ; ; ; ; ; ; ; ; ; ; ; ; ; ; ; ; ; ; ; ; ; ; ; ; ; ; ; ; ; ; ; ; ; ; ; ; ; ; ; ; ; ; ; ; ; ; ; ; ; ; ; ; ; ; ; ; ; ; ; ; ; ; ; ; ; ;…	7;3	060606061;2	571428571;13;133;33;1	3;4	03030303;4	714285714;15;146;30;1	5;4	424242424;4	285714286; ;37;3	363636364;15;22;3;3	666666667; ; ; ; ; ; ; ; ; ; ; ; ; ;0; ; ; ; ;2;1;2;1;342;0	25;0;2	142857143;1;0;2;2;1;1	5;6;4;2;21;1	3125;2;31	5;19	875; ; ; ; ; ; ; ; ; ; ; ; ; ; ; ; ;-99;-99; ; ; ; ; ; ; ; ; ; ; ; ; ; ; ; ; ; ; ; ; ; ; ; ; ;-99;-99; ; ; ; ; ; ; ; ; ; ;-1	4;0	2;-1	2;0;0	5;0	5;1	6;0;1	6;1	3;0	5;1	8;1	8;0;1	8;-14;2;-12;32;13;45;15;-3;12; ; ; ; ; ; ; ; ; ; ; ; ; ; ; ; ; ; ; ; ; ; ; ; ; ; ; ; ; ; ; ; ; ; ; ; ; ; ; ; ; ; ; ; ; ; ; ; ; ; ; ; ; ; ; ; ; ; ; ; ; ; ; ; ; ; ; ; ; ; ; ; ; ; ; ; ; ; ; ; ; ; ; ; ; ; ; ; ;0;1;1;1;1;1;1;1;1;-99;0	315; ; ; ; ; ;10	08;2;0	315; ; ; ; ; ; ; ; ; ; ; ; ; ; ;1;2;2;2;2;2;2;2;2;1;-99;-99;-99;2;-99;-99;-99;-99;-99;-99;-99;-99;-99;-99;-99;-99;-99;-99;-99;-99; ; ;2;4;1;15;3;1008; ; ; ; ; ; ; ; ; ; ; ; ; ; ; ; ;
104;1;1;1;1;6;1;1;39;3;1;0;1;1;1;1; ;1;66;2;0;0;1;1;7;4;1;2;4;1;2;2;2;2;2; ;0;5;4;4;5;0;5;5;5;5;0;5;5;3;5;0;5;5;5;5;0;5;3;3;5;0;5;4;5;5;0;5;5;5;5;0;3;5;5;3;0;3;3;4;5;0;3;5;5;5;0;4	4;4	4;4	4;4	8;5;0;3;3;5;5;3;5;3;4;5;0;5;5;5;5;0;2;5;5;5;0;5;5;5;5;0;0;0;5;4;0;5;5;4;4;0;3;5;5;5;0;5;5;5;5;0;5;5;5;5;0	3;3	8;4	1;4	8;4	8;5;0;5;5;5;5;0;5;5;5;5;0;5;5;4;5;0;3;5;5;5;0;5;5;3;5;3;3;4;5;5;0;4;3;3;3;1;3;5;5;3;2;4;5;5;5;0;4;4;5;5;0	6;4	1;4	6;4	5;4	6;5;2; ; ; ;2; ; ; ;2; ; ; ;2; ; ; ;2; ; ; ;2; ; ; ;1;1;1;1;2; ; ; ;2; ; ; ;2; ; ; ;2;0;3;1; ; ;2;0;3;2;0;2;1; ; ;1; ; ;2;0;2;1;2;0;0;100;0;200;0;10;0;0;0;1;0;0;0;0;0;0;3000;0;200;0; ; ;0;0;0;1;1;0;0;0;0;2;1;2;2;2;2;4;2;24;2;0;0;0;0;0;0;1;0;0;0;0;1;2;5;2;2;1;2;5;2;2;2; ; ; ;1;1;0; ;1;0;0; ;1;3;0;2;1;0;0; ;2; ; ; ;1;1;0; ;1;0;0; ;2; ; ; ;2; ; ; ;2;0;0;1; ; ;2;0;0;2;0;0;1; ; ;2;0; ;2;0; ; ;2; ; ; ;…	454545455;4	714285714;3;140;35;0	3;4	242424242;5;6;143;35;0	6;4	333333333;5; ;42;3	818181818;19;23;3	8;3	833333333;42;3	818181818;18;24;3	6;4;39;3	545454545;18;21;3	6;3	5; ;1;1;1;1;1;4;0;2	5;1;3311;0;2;2	142857143;0;1;2;0;0;0;11;11;2	2;16;0	842105263;2;40	75789474;33	46315789;6;0	833333333;0;2;2;5;0;0;1;265;0;1;2;1;0;4;1;0;0	5;18;0;0;20;0	555555556;2;0;10;5;0	8;0	4;1	2;6;0; ; ;1;490;0;1;1	714285714;1;0;4;0;0;0;12;2;0	4;16;0	502857143;6;14	48228571;32	50285714; ;0	3;0	3;0	6;-0	6;0
105;1;0;0;0;6;1;1;51;2;0;0;1;1; ; ; ;2;45;2;0;1;3;0;7;6;3;1;3;-99;1;-99;1;2;2; ;3;3;3;3;3;3;3;3;3;3;3;2;3;4;3;2;3;3;3;2;3;3;3;3;3;3;3;2;3;3;2;3;3;3;2;3;2;3;3;2;2;3;3;3;3;2;3;3;3;3;2	6;2	8;2	9;3	1;2	7;4;3;3;3;3;2;2;3;3;3;3;2;3;3;3;3;3;2;3;4;2;3;3;3;3;4;3;3;3;3;3;3;3;3;3;3;3;3;3;3;3;2;3;3;3;3;2;3;3;3;3;2	6;2	9;3;3	1;2	9;4;3;3;3;3;2;3;3;2;3;3;2;3;3;3;3;2;2;3;3;2;3;3;3;2;3;3;3;3;3;3;3;3;3;3;3;3;3;3;3;3;2;3;3;3;3;2;3;3;3;3;2	6;2	9;2	9;2	9;2	8;4;2; ; ; ;2; ; ; ;2; ; ; ;2; ; ; ;2; ; ; ;2; ; ; ;2; ; ; ;2; ; ; ;2; ; ; ;1;1;1;1;2;0;3;1; ; ;1; ; ;2;0;3;1; ; ;2;0;3;1; ; ;1;1; ; ; ; ; ; ; ; ; ; ; ; ; ; ; ; ; ; ;0;250;0; ; ;0;3;0;0;0;0;0;0;0;4;0;4;4;4;0;4;2;20;1; ; ; ; ; ; ; ; ; ; ;0;2;2;1;1;3;2;2;5;1;3;2; ; ; ;2; ; ; ;1;2;0;3;1;2;0; ;2; ; ; ;2; ; ; ;2; ; ; ;2; ; ; ;2; ; ; ;1;0;0; ;1; ; ;1; ; ;1; ; ;1; ; ;1; ; ;1; ; ;1; ; ; ;2; ; ; ; ; ; ; ;…	6;2	848484848;3;26;99;20;2	6;3;2	857142857;26;95;20;2	6;2	878787879;2	857142857; ;41;3	727272727;18;23;3	6;3	833333333;49;4	454545455;22;27;4	4;4	5;49;4	454545455;21;28;4	2;4	666666667; ;1;1;1;1;1;3;0;3;0; ;0	75;0;2	857142857;0;0;4;4;0;2;8;10;2	5;28;1	555555556;2;62	22222222;32	44444444;3;1	333333333;0;3;3;0; ; ;1; ;0;1;1	714285714;1;0;4;0;0;0;10;0;0;16;0	60952381;3;0;9	142857143;1;0; ; ; ;1;1;3;0; ;0;0;1	571428571;0;0;4;0;0;0;6;3;3;12;0	428571429; ; ; ; ;0;0;0;0	1;0;0	1;0	1;-0	1;0;0;-0	2;-0	2;0	2;-0
106;1;0;0;0;6;1;1;50;2;0;0;7;1; ; ; ;1;35;3;0;1;3;0;4;5;2; ; ;-99;-99;-99;-99;2;2; ;3;4;4;5;1;4;3;2;3;3;3;4;2;3;2;1;3;3;3;3;5;4;3;1;2;1;2;4;2;2;2;3;3;3;2;3;4;4;2;3;4;4;4;4;3;2;3;4;3;3;2	8;3	4;3	3;2	9;2	4;2;2;3;3;4;3;1;3;3;4;3;2;4;3;4;4;0;3;4;3;4;3;4;4;3;4;0;1;3;3;4;2;4;4;5;5;2;4;5;5;4;3;4;5;4;4;2;4;5;5;5;1	7;3	4;3	9;4;4;5;0;2;4;5;3;0;4;5;5;4;0;3;4;4;4;0;3;4;4;5;2;4;4;4;5;1;1;4;5;4;0;0;2;5;5;0;3;4;3;5;3;5;5;5;5;0;5;5;5;5;0	6;3;4	1;4	5;4	5;5;2; ; ; ;2; ; ; ;2; ; ; ;2; ; ; ;2; ; ; ;2; ; ; ;2; ; ; ;2; ; ; ;2; ; ; ;1;2;1;2;2;0;3;1; ; ;1; ; ;1; ; ;2;0;2;1; ; ;1; ; ;4;1; ; ; ; ; ; ; ; ; ; ; ; ; ; ; ; ; ; ;0;150;0; ; ;0;1;1;1;0;0;0;0;0;2;0;4;3;2;1;4;2;50;1; ; ; ; ; ; ; ; ; ; ;0;2;2;4;4;3;2;2;2;3;3;2; ; ; ;2; ; ; ;2; ; ; ;2; ; ; ;2; ; ; ;2; ; ; ;2; ; ; ;2; ; ; ;2; ; ; ;2; ; ; ;1; ; ;1; ; ;1; ; ;1; ; ;1; ; ;2;1;3;1; ; ; ;1; ; ; ; ; ; ; ;…	8;3;3;17;126;27;1	7;3	818181818;3	857142857;6;130;31;0	6;3	939393939;4	428571429; ;53;4	818181818;24;29;4	8;4	833333333;52;4	727272727;23;29;4	6;4	833333333;49;4	454545455;22;27;4	4;4	5; ;1;2;1;2;2;2;0;2	5;0; ;0	5;1;2	285714286;0;0;4;1;3;2;8;6;2;24;1	411764706;6;135	5294118;81	88235294;0; ; ; ; ;1;1;3;0; ;0;0;2;0;0;4;3;1;2;5;3;3;19;1; ; ; ;1;1;2;2;2;1;1;3;0; ;0;1;2	285714286;0;0;4;1;1;1;7;5;2	5;20;0	880952381;2;30	83333333;23	66666667; ;-1	1;-1	1;-2	2;0;-0	4;-0	4;0	6;0	2;0	8;1	1;0	5;1
107;1;0;0;0;6;1;2;45;1;0;0;4;2; ; ; ;1;20;2;1;1;4;1;5;4;3;1; ;-99;1;-99;-99;1;2; ;5;2;1;2;0;5;3;2;3;5;5;0;1;5;0;3;3;2;2;3;5;5;1;1;0;5;5;1;3;3;4;4;3;4;3;5;5;3;3;0;2;3;2;3;0;5;5;3;3;1;4	4;3	5;1	9;2	9;1	5;1;4;3;1;1;0;4;1;4;2;1;2;3;1;4;0;1;2;1;1;1;5;3;1;1;2;4;0;0;1;0;2;3;0;3;3;0;3;3;0;1;0;3;3;1;0;3;3;1;4;0;2	5;2	4;1	5;1	8;0	8;1;5;3;3;4;0;5;3;4;2;1;3;3;4;1;1;1;0;3;3;0;1;3;0;1;3;4;0;0;0;0;0;2;2;3;1;4;0;0;0;0;4;3;4;0;0;3;4;3;5;1;3;2	1;2	3;1	9;0	7;1;2; ; ; ;2; ; ; ;1;2;2;2;2; ; ; ;1;0;0;1;2; ; ; ;2; ; ; ;1;3;2;1;2; ; ; ;2; ; ; ;2;2;2;2;2;2;1; ; ;1; ; ;2;1;3;1; ; ;1; ; ; ;2;0;0;0;0;150;0;0;0;0;0;0;0;0;0;0;0;0;0;1;700;0; ; ;1;1;1;0;1;0;0;0;0;3;2;4;3;3;2;4;2;30;1; ; ; ; ; ; ; ; ; ; ; ;2;2;2;3;2;2;2;2;3;2;2; ; ; ;2; ; ; ;1;0;2;2;1;1;1;1;1;3;2;2;2; ; ; ;2; ; ; ;1;2;1;1;2; ; ; ;2; ; ; ;2;2;3;2;2;3;1; ; ;2;2;3;2;1;3;1; ; ; ;2;2;1;2; ; ; ;50;20;…	4;2	636363636;1	571428571;25;62;3;2	5;1	878787879;0	428571429;30;63;7;3;1	909090909;1; ;42;3	818181818;17;25;3	4;4	166666667;48;4	363636364;19;29;3	8;4	833333333;44;4;17;27;3	4;4	5; ;3;1	666666667;1	333333333;1	333333333;4;3;1	666666667;2	333333333;1;150;0	75;1;3;0;0;4;3;3;3;12;11;1	833333333;41;2	05;4;180	4;93	2;4;1	5;1	5;1	5;6;4;1	8;2	8;1;70;0	5;1;3	142857143;0;0;4;3;3;3;14;20;2	222222222;46;1	823809524;7;397	1851852;198
108;1;1;1;1;6;1;2;46;1;1;0;2;2;1;1; ;2;75;0;0;0;1;1;7;6;1;4;4;1;1;2;2;1;1; ;4;4;3;4;5;3;3;5;4;2;2;3;3;3;5;2;3;4;3;2;3;4;5;4;4;3;3;5;5;5;2;3;4;3;3;2;3;3;5;5;3;3;5;5;5;1;5;2;5;5;2	5;3	4;3	9;4	1;4	1;5;0;5;5;5;5;5;5;5;3;3;2;3;5;5;5;2;5;5;5;5;5;5;5;5;5;1;2;5;5;5;0;5;5;5;5;2;5;5;3;3;3;3;3;5;5;3;3;5;5;3;2	3;4	1;4	8;4	6;4	4;3; ; ; ; ; ; ; ; ; ; ; ; ; ; ; ; ; ; ; ; ; ; ; ; ; ; ; ; ; ; ; ; ; ; ; ; ; ; ; ; ; ; ; ; ; ; ; ; ; ; ; ; ; ; ; ; ;2; ; ; ;2; ; ; ;2; ; ; ;2; ; ; ;2; ; ; ;2; ; ; ;1;4;0;1;2; ; ; ;2; ; ; ;2; ; ; ;1; ; ;1; ; ;2;3;3;1; ; ;1; ; ;1; ; ;1; ; ; ;1; ; ; ; ; ; ; ; ; ; ; ; ; ; ; ; ; ; ;0;500;0; ; ;0;0;0;0;0;0;0;0;0;0;0;0;0;4;0;4;2;4;1; ; ; ; ; ; ; ; ; ; ;0;1;2;1;0;0;1;2;5;0;0;2; ; ; ;2; ; ; ;2; ; ; ;1;1;2…	5;3	757575758;4	428571429;23;148;31;2	3;4	484848485;4	428571429; ; ; ; ; ; ; ;45;4	090909091;18;27;3	6;4	5;50;4	545454545;24;26;4	8;4	333333333;44;4;19;25;3	8;4	166666667; ;1;4;0;1;1;1;3;3;0; ;0;0;1	142857143;0;0;2;4;0;2;4;3;1	5;19;1	1875;1;7	125;5	375;2;1;2;1;2;0; ; ;1;159;0;0;2	285714286;1;0;1;0;0;0;5;4;2;18;0	657142857;2;13	14285714;13	28571429;0; ; ; ; ;0; ; ;1;948;0;0;0	857142857;1;0;1;0;0;0;3; ; ;6;0	214285714; ; ; ; ;-0	2; ; ;0	7; ; ;0	9; ; ;0	5; ; ;0	3; ; ;-2; ; ;24; ; ;0; ; ;0	454545455;-0	545454545;-0	090909091;1	2;-1;0	2;-0	166666667;-0	333333333;-0	166666667;5;-6;-1;6;-5;1;-1;-1;-2;1;-2;-1;1; ; ;0	5; ; ;-1;-12;-13;-0
109;1;1;1;1;6;1;1;44;2;0;0;1;1;1; ; ;2;70;1;0;0;1;0;4;5;1; ; ;1;-99;-99;-99;2;1; ;2;5;5;5;5;2;5;5;5;5;2;5;5;2;5;2;5;5;5;2;2;2;5;3;5;2;2;3;2;4;2;4;4;3;4;2;3;4;2;3;5;5;5;5;5;2;5;5;5;5;2	3;4	1;4	6;3	7;4	3;3;0;5;4;5;5;5;4;4;5;3;0;4;4;3;3;0;4;4;5;3;0;5;5;3;4;0;3;3;2;3;1;3;4;4;3;0;1;4;3;3;4;4;4;5;5;0;5;4;5;5;1;3	8;4;4;3	7;4;1;4;5;4;4;1;5;5;4;4;2;3;5;3;5;2;5;5;3;4;0;3;5;3;5;0;0;4;3;5;0;4;5;3;3;0;4;5;3;3;5;5;3;4;5;0;3;3;5;5;1	1;3	6;4	5;3	5;4	3;3;2; ; ; ;2; ; ; ;2; ; ; ;2; ; ; ;2; ; ; ;2; ; ; ;2; ; ; ;2; ; ; ;2; ; ; ;2; ; ; ;1; ; ;1; ; ;1; ; ;1; ; ;2;0;3;1; ; ;1; ; ; ;1; ; ; ; ; ; ; ; ; ; ; ; ; ; ; ; ; ; ;0;0;0; ; ;0;0;0;0;0;0;0;0;0;1;0;3;3;1;0;4;1; ;1; ; ; ; ; ; ; ; ; ; ; ;2;2;5;0;3;2;1;5;0;0;2; ; ; ;2; ; ; ;2; ; ; ;2; ; ; ;2; ; ; ;2; ; ; ;2; ; ; ;2; ; ; ;2; ; ; ;2; ; ; ;1; ; ;1; ; ;1; ; ;1; ; ;1; ; ;1; ; ;1; ; ; ;1; ; ; ; ; ; ; ; ; …	3;4;5;10;124;31;1;3	757575758;4	428571429;11;128;31;1	1;3	878787879;4	428571429; ;32;2	909090909;13;19;2	6;3	166666667; ; ; ; ; ; ;35;3	181818182;12;23;2	4;3	833333333; ;0; ; ; ; ;1;0;3;0; ;0;0;1	714285714;1;0;3;0;0;0;5;3;3;12;0	8; ; ; ;0; ; ; ; ;0; ; ;0; ;0;0;2	142857143;1;0;2;1;1;1;3; ; ;17;1	047619048; ; ; ;0; ; ; ; ;3;1;2	666666667;0; ;0;0;2	571428571;1;0;3;1;1;1;7;8;2	666666667;23;0	914285714; ; ; ; ;-1	3;0	1;-1	2;-0	3;-0	2;-0	5;-0	6;0	5;-0	1;0	3;-0	5;-0	2;-0	6;0	6;0;-13;1;-12;-8;4;-4;-4;0;-4; ; ;0	272727273; ; ;-0	2; ;0	666666667; ; ; ;3; ; ;-1; ; ;4;-2;4;2; ; ;5; ; ;-0
110;1;1;1;1;6;1;1;43;0;0;0;1;1; ; ; ;2;64;2;0;0;1;1;7;6;1; ; ;-99;-99;-99;-99;1;2; ;4;1;4;5;4;2;2;5;5;4;4;5;4;5;4;4;4;5;5;5;5;5;4;4;4;4;4;4;4;4;4;4;4;4;4;4;4;4;5;5;4;5;4;4;4;4;4;4;4;4;3	9;3	8;4	2;4	5;4	2;4;4;1;5;5;3;4;1;5;5;1;4;5;5;5;2;4;4;1;5;5;4;4;4;2;3;4;4;4;4;4;4;4;4;4;4;4;4;4;4;4;4;4;3;3;3;4;4;5;5;4;4;3	5;4;4	2;3	3; ;3;1;4;4;3;2;2;5;5;2;4;4;2;5;4;5;4;5;4;4;5;5;4;5;5;5;3;4;5;5;5;4;4;4;4;4;4;5;5;5;5;5;5;4;5;4;4;4;5;3;4	2;3	6;4	2;4	6;4;4;2; ; ; ;2; ; ; ;1;3;2;7;1;4;2;6;2; ; ; ;1;3;2;5;1;4;0;2;2; ; ; ;2; ; ; ;1;2;1;2;1; ; ;2; ;1;2;0;0;2;0;3;2;0;3;1; ; ;1; ; ;7;2;50;0;0;250;0;0;0;0;0;100;0;25;0;0;0;0;30;0;1;300;0; ; ;1;0;1;1;1;0;0;1;0;3;3;1;3;3;4;4;1; ;1; ; ; ; ; ; ; ; ; ; ;0;2;2;4;1;4;1;2;5;0;0;1;3;1;1;2; ; ; ;1;3;2;4;1;3;0;1;2; ; ; ;1;0;0;1;1;2;1;1;2; ; ; ;1;1;1;1;1;1;3;1;2;0;0;2;3;0;1; ; ;1; ; ;1; ; ;1; ; ;1; ; ; ;2; ;70; …	9;4	181818182;4	142857143;40;129;21;4;3	909090909;3;42;139;25;4	2;4	212121212;3	571428571; ;48;4	363636364;21;27;4	2;4	5;38;3	454545455;14;24;2	8;4;34;3	090909091;13;21;2	6;3	5; ;5;3	2;1	4;4	4;22;4;0;1	75;1;455;0	5;3;3;1;0;3;1;0;0	5;17;14;1	555555556;41;1	863636364;29;1429	20202;842	8308081;7;1	857142857;1	142857143;1	428571429;10;2;1	5;0;1;485;0;2;2	142857143;1;0;4;1;1;1;17;8;0	888888889;34;1	25;10;188	8888889;181	8055556;7;2	142857143;2	142857143;1	714285714;12;2;1;1
111;1;1;1;1;6;1;1;39;1;0;0;7;1;2;4; ;2;40;2;1;1;2;1;7;5;2;2;4;2;2;2;2;1;2; ;3;3;1;4;2;2;3;2;3;2;4;2;2;4;1;4;2;2;3;2;4;3;2;1;2;2;2;3;3;2;5;2;3;2;2;1;2;2;2;2;2;5;1;3;1;3;3;3;1;1;3;2	7;2	1;2	6;1	7;1;3;3;3;3;3;1;3;3;3;1;0;3;3;3;2;3;3;3;3;3;2;3;3;2;2;3;3;3;3;2;2;3;3;3;2;3;2;3;3;3;3;3;3;3;3;1;3;3;3;3;2	1;2	9;3;2	9;2	4;3; ; ; ; ; ; ; ; ; ; ; ; ; ; ; ; ; ; ; ; ; ; ; ; ; ; ; ; ; ; ; ; ; ; ; ; ; ; ; ; ; ; ; ; ; ; ; ; ; ; ; ; ; ; ; ; ;2; ; ; ;2; ; ; ;2; ; ; ;2; ; ; ;2; ; ; ;2; ; ; ;2; ; ; ;2; ; ; ;2; ; ; ;2; ; ; ;2;2;2;1; ; ;1; ; ;2;0;3;2;0;3;2;0;3;2;0;2;6;1; ; ; ; ; ; ; ; ; ; ; ; ; ; ; ; ; ; ;3;800;0; ; ;0;0;0;1;0;1;1;0;1;2;3;3;0;1;3;2;1; ;2;0;0;0;0;0;0;0;0;0;0;0;2;2;2;3;3;1;2;5;0;0;1;2;2;3;2; ; ; ;2; ; ; ;1;2;0…	333333333;2;21;94;18;2	1;2	848484848;2	571428571; ; ; ; ; ; ; ;22;2;11;11;2	2;1	833333333;21;1	909090909;11;10;2	2;1	666666667;23;2	090909091;10;13;2;2	166666667; ;0; ; ; ; ;5;0	4;2	6;0; ;0;4;2;1;1;3;3;0;1	5;14;13;2	6;22;1	157894737;6;252	8842105;157	8315789;4;1	5;1	75;2;8;0; ; ;0; ;0	25;4;3	428571429;1;1;4;4;2;3;14;7;1	75;37;2	044642857;8;400	75;212	5;4;2	25;1	5;1	75;7;0; ; ;0; ;0;4;3	142857143;0;0;4;3;3;3;12;6;1	5;38;1	878571429;7;236	7;141	9; ;-0	9; ; ;0	2; ; ;0	9; ; ;0	3; ; ;0	7; ; ;-9; ; ;17; ; ;4; ; ;-0	090909091;0	181818182;0
112;1;1;1;1;6;1;1;41;2;0;0;2;2;2;4;2;2;38;2;0;0;2;1;7;3;1;2;4;2;2;2;2;2;2;2;5;1;1;1;1;5;5;1;1;1;5;3;1;3;1;2;1;1;1;1;4;1;1;1;1;5;2;2;1;3;5;0;2;0;0;2;2;0;2;0;3;2;2;2;0;5;4;2;4;2;4	1;2	1;1	3;1	6;1;1; ; ; ; ; ; ; ; ; ; ; ; ; ; ; ; ; ; ; ; ; ; ; ; ; ; ; ; ; ; ; ; ; ; ; ; ; ; ; ; ; ; ; ; ; ; ; ; ; ; ; ; ; ; ; ; ;0;0;1;2;0;0;2;2;1;0;5;0;0;0;0;5;0;2;1;0;1;1;2;1;0;3;3;0;5;0;0;5;2;0;2;5;0;0;0;0;3;2;4;3;2;1;2;2;2;5;2	3;1	5;1	5;1	5;0	9;1;2; ; ; ;1;3;0;2;2; ; ; ;2; ; ; ;2; ; ; ;1;4;1;5;1;2;2;2;1;3;0;2;1;2;0;4;2; ; ; ;2;4;2;1; ; ;1; ; ;1; ; ;2;0;2;1; ; ;1; ; ;2;1; ; ; ; ; ; ; ; ; ; ; ; ; ; ; ; ; ; ;0;990;1;1;1;2;2;2;0;0;1;1;1;0;2;0;2;3;2;4;4;2;14;2;0;0;1;0;0;0;0;0;0;0;0;2;1;1;1;2;2;2;3;2;1; ; ; ; ; ; ; ; ; ; ; ; ; ; ; ; ; ; ; ; ; ; ; ; ; ; ; ; ; ; ; ; ; ; ; ; ; ; ; ; ; ; ; ; ; ; ; ; ; ; ; ; ; ; ; ; ; ; ; ; ; ; ; ; ; ; ; ; ; ; ;…	1;1	575757576;1	142857143; ; ; ; ; ; ;23;42;12;2	3;1	272727273;1	714285714; ;36;3	272727273;15;21;3;3	5; ; ; ; ; ; ; ; ; ; ; ; ; ;5;2	8;0	6;3;15;2;2;2;0; ;1	75;3;2	428571429;0;1;3;4;2;3;14;7;1;48;2	285714286;17;544;391; ; ; ; ; ; ; ; ; ; ; ; ; ; ; ; ;-99;-99; ; ; ; ; ; ; ; ; ; ; ; ; ; ; ; ; ; ; ; ; ; ; ; ; ;-99;-99; ; ; ; ; ; ; ; ; ; ; ; ;-1	8; ; ;-0	6; ; ;0	2; ; ;-0	1; ; ;-0	1; ; ;-18; ; ;-10; ; ;4; ; ; ; ; ; ; ; ; ; ; ; ; ; ; ; ; ; ; ; ; ; ; ; ; ; ; ; ; ; ; ; ; ; ; ; ; ; ; ; ; ; ; ; ; ; ; ; ; ; ; ; ; ; ; ; ; ; ; ; ; ; ; ; ; ; ; ; ; ; ; ; ; ; ; ; ; ; ; ; ; ; ; ; ; ; ; ; ;1;2;2;2;2;2;2;-99;2;1;5	44; ; ; ; ; ;799	68;2	833333333;0	906666667; ; ; ; ; ; ; ; ; ; ; ; ; ; ;2;2;2;1;1;1;2;1;2;1;-99;-99;-99;1;-99;-99;-99;-99;-99;-99;-99;-99;-99;-99;-99;-99;-99;-99;-99;-99;14;3;4;4;7;17;6;79968; ; ; ; ; ; ; ; ; ; ; ; ; ; ; ; ;
113;1;0;0;0;6;1;1;34;1;0;0;1;1;1; ; ;2;67;1;0;0;1;1;7;6;1;2; ;1;2;-99;-99;1;1; ;0;5;5;5;5;0;0;5;5;5;0;4;5;5;5;0;5;5;5;5;0;5;5;5;5;0;4;5;5;5;0;5;5;5;5;0;5;5;5;5;0;4;5;5;5;0;5;5;5;5;0;4	2;5;5;5;5;0;4;4;5;4;0;4;4;4;5;0;4;4;4;5;0;3;4;5;5;0;4;5;5;5;0;3;4;4;5;0;4;5;5;5;0;4;5;5;5;2;4;5;5;5;0;5;5;5;5;0	2;3	9;4	5;4	7;4	9;5;0;4;4;4;4;0;0;4;4;5;0;4;5;5;5;0;4;5;5;5;0;5;5;5;5;0;4;5;5;5;0;4;5;5;5;0;5;5;4;5;0;5;5;5;5;0;5;5;5;5;0;4;4	8;4	7;4	9;5;2; ; ; ;2; ; ; ;2; ; ; ;2; ; ; ;2; ; ; ;2; ; ; ;1;4;2;2;2; ; ; ;2; ; ; ;2; ; ; ;1; ; ;1; ; ;1; ; ;2;0;3;1; ; ;1; ; ;1; ; ;1;1; ; ; ; ; ; ; ; ; ; ; ; ; ; ; ; ; ; ;0;250;0; ; ;0;0;0;0;0;0;0;0;1;2;1;1;2;2;3;4;2;0;1; ; ; ; ; ; ; ; ; ; ; ;2;2;5;0;3;2;2;5;0;3; ; ; ; ; ; ; ; ; ; ; ; ; ; ; ; ; ; ; ; ; ; ; ; ; ; ; ; ; ; ; ; ; ; ; ; ; ; ; ; ; ; ; ; ; ; ; ; ; ; ; ; ; ; ; ; ; ; ; ; ; ; ; ; ; ; ; ; ; ; ; …	757575758;5;2;146;34;0	2;4	424242424;4	857142857;0;151;33;0;4	575757576;4	714285714; ;53;4	818181818;23;30;4	6;5; ; ; ; ; ; ;51;4	636363636;23;28;4	6;4	666666667; ;1;4;2;2;2;1;0;3;0; ;0;1;2	142857143;0;0;4;0;0;0;7;5;2	5;19;1	1875;3;62	34375;38	71875; ; ; ; ; ; ; ; ; ; ; ; ; ; ; ; ;-99;-99; ; ; ; ; ; ; ; ; ;3;2;0	333333333;1	666666667;5;4;0	75;1	25;1;498;0;1;1	857142857;0;0;3;1;0;0	5;12;6;0	857142857;24;1	017857143;5;52	34693878;56	25; ;0	2;-0	2;0;-0	3;0	1;-0	2;-0	5;0	3;-0	2;-0	3;0;-0	3;-0	1;0;-0	1;2;-2;0;-11;5;-6;-1;-1;-2; ; ;-0	181818182; ; ;0; ;-0	333333333; ; ; ;-2; ; ;0; ; ;-2; ; ;5; ; ;1; ; ;-1
114;1;0;0;0;6;1;1;28;1;0;1;1;1;1; ; ;2;53;2;0;1;1;1;7;5;3; ; ;1;-99;-99;-99;1;2; ;5;5;5;5;5;0;0;5;5;5;2;5;5;5;5;2;5;5;5;5;2;5;5;5;5;3;5;5;5;5;2;5;5;5;5;2;5;5;5;5;2;5;5;3;3;2;5;5;5;3;2	2;4	5;5;4	8;4	6;3;0;5;3;5;5;5;5;5;5;4;0;5;5;5;5;5;3;5;5;5;5;5;5;2;5;5;5;2;5;5;3;5;5;5;5;0;5;5;5;5;5;5;5;5;5;0;5;5;5;4;2	8;4	8;4	5;4	7;4	8;5;0;4;2;5;0;3;3;4;5;1;0;5;0;1;5;0;5;5;3;0;5;5;2;0;0;5;5;4;5;2;0;4;5;5;5;0;5;5;5;5;0;5;5;3;5;3;5;5;5;3;1	6;4	6;3	7;3	7;2	6;2;2; ; ; ;2; ; ; ;2; ; ; ;2; ; ; ;2; ; ; ;2; ; ; ;2; ; ; ;2; ; ; ;2; ; ; ;1;0;1;2;2;2;1;2;1;1;1; ; ;1; ; ;2;1;3;1; ; ;1; ; ; ;1; ; ; ; ; ; ; ; ; ; ; ; ; ; ; ; ; ; ;0;200;1;0;0;1;1;0;0;0;1;0;1;0;3;1;3;2;4;4;4;2;2;1; ; ; ; ; ; ; ; ; ; ; ;2;2;3;1;3;2;2;4;0;2;2; ; ; ;2; ; ; ;1;3;2;4;1;3;2;2;2; ; ; ;2; ; ; ;2; ; ; ;1;3;2;5;2; ; ; ;1;1;0;1;2;1;2;2;2;1;1; ; ;1; ; ;2;1;2;1; ; ;1; ; ; ;1; ; ; ; ; ; ; ; …	2;4	848484848;4	142857143;28;155;33;2	8;4	696969697;4	714285714;16;124;22;1	6;3	757575758;3	142857143; ;36;3	272727273;15;21;3;3	5;41;3	727272727;18;23;3	6;3	833333333;46;4	181818182;19;27;3	8;4	5; ;1;0;1;2;2;3;1	333333333;1	666666667;0; ;0	75;2;3;0;0;4;2;1;1	5;10;6;1	5;31;1	722222222;2;51	66666667;32	22222222;4;2	5;1	5;3;12;3;1	333333333;1	666666667;0; ;0	75;2;2	714285714;0;0;4;2;2;2;13;11;1	571428571;40;1	85952381;12;455	8489796;267	6142857;4;1
115;1;1;1;1;6;1;1;30;2;0;0;1;1; ; ; ;2;55;3;0;1;1;1;7;5;3; ; ;-99;-99;-99;-99;2;2; ;2;1;2;0;0;2;3;2;5;3;2;4;3;3;3;0;2;2;2;5;2;5;2;4;3;5;4;4;1;5;2;5;4;4;3;1;1;0;3;0;5;2;3;4;3;1;5;3;5;2;2	2;3	2;2	5;3	1;2	7;2;2;5;1;5;4;4;4;2;5;4;3;4;4;3;5;4;4;4;2;5;5;4;4;2;5;5;3;0;2;4;0;1;5;5;3;2;2;2;5;5;5;3;3;2;3;0;3;5;5;4;3;3	3;3;3	6;4	2;5;1;1;1;3;3;1;5;1;5;5;0;2;4;2;5;0;2;5;5;5;1;4;3;5;5;4;2;2;2;5;5;5;5;5;3;0;4;5;3;5;5;5;3;5;5;0;5;5;5;5;1	7;3	5;3	4;4;4	6;5;2; ; ; ;2; ; ; ;2; ; ; ;2; ; ; ;2; ; ; ;2; ; ; ;2; ; ; ;2; ; ; ;2; ; ; ;2; ; ; ;1; ; ;1; ; ;1; ; ;2;0;2;1; ; ;1; ; ;1; ; ; ;2;0;0;50;0;100;0;0;0;0;0;20;0;0;30;0;0;0;30;1;0;1;0;0;1;2;0;1;1;0;0;1;0;0;1;4;2;1;0;3;2;4;1; ; ; ; ; ; ; ; ; ; ;0;2;2;3;3;4;2;2;3;2;2;2; ; ; ;2; ; ; ;2; ; ; ;2; ; ; ;2; ; ; ;2; ; ; ;2; ; ; ;1;4;2; ;2; ; ; ;1;1;2;2;1; ; ;2;1;1;1; ; ;1; ; ;1; ; ;1; ; ;1; ; ; ;2; ;100; ;250…	2;3	03030303;2	142857143;30;114;27;3;3	454545455;3	857142857;17;124;31;1	7;3	757575758;4	428571429; ;48;4	363636364;20;28;4;4	666666667;44;4;22;22;4	4;3	666666667;41;3	727272727;19;22;3	8;3	666666667; ;0; ; ; ; ;1;0;2;1;230;1;3;1	571428571;0;0;4;2;2;2;9;2;2;20;1	333333333; ; ; ;2;2	5;2;2;2;1;1;1;1;360;0	5;2;2;0;0;4;1;1;1;10;5;1	666666667;24;1	166666667;2;38	88888889;28	33333333;2;2	5;2;2	5;5;0; ; ;1;470;0	25;1;2;0;0;4;3;3;3;8;4;2;26;1	55;5;124;71; ;0	8;-1	3;-0	5;0	1;0	2;0	3;0	5;0	4;0	9;0	5;0
116;1;0;0;0;6;1;2;25;2;0;0;1;1;1; ; ;2;51;2;0;1;1;1;7;3;2;3; ;1;1;-99;-99;2;2; ;4;4;4;4;4;5;5;4;3;2;4;3;4;3;3;3;3;2;3;4;2;3;2;2;3;5;3;2;3;5;3;3;3;3;3;3;3;2;3;4;3;4;3;3;3;3;4;3;4;3;3	5;3	5;2	9;3	1;3	4;2; ; ; ; ; ; ; ; ; ; ; ; ; ; ; ; ; ; ; ; ; ; ; ; ; ; ; ; ; ; ; ; ; ; ; ; ; ; ; ; ; ; ; ; ; ; ; ; ; ; ; ; ; ; ; ; ; ; ; ; ; ; ; ; ; ; ; ; ; ; ; ; ; ; ; ; ; ; ; ; ; ; ; ; ; ; ; ; ; ; ; ; ; ; ; ; ; ; ; ; ; ; ; ; ; ; ; ; ; ; ; ; ;2; ; ; ;2; ; ; ;1;1;3;5;2; ; ; ;2; ; ; ;2; ; ; ;1;2;0;1;1;1;3;1;2; ; ; ;1;0;1;1;1; ; ;1; ; ;1; ; ;1; ; ;2;0;3;1; ; ;1; ; ;1;2;25;0;0;0;0;0;0;0;0;0;0;0;0;0;0;0;0;0;2;300;0;…	5;3	242424242;3	142857143; ; ; ; ; ; ; ; ; ; ; ; ; ;29;2	636363636;11;18;2	2;3;40;3	636363636;15;25;3;4	166666667;38;3	454545455;13;25;2	6;4	166666667; ;4;1;1	75;2;8;1;0;3;1;25;0	5;3;3	142857143;1;0;3;1;0;0	5;13;10;2;31;1	631578947;9;381	7894737;212	4473684;5;1	333333333;1;2	75;11;2;0;1	5;1;400;0	5;4;3	571428571;1;0;2;2;-99;2;15;9;1	125;37;1	234126984;11;229	0848214;194	6279762;1; ; ; ; ;0; ; ;1;130;0	75;4;2	571428571;0;1;2;3;-99;3;9; ; ;24;1	580357143; ; ; ; ; ; ; ; ; ; ; ; ; ; ; ; ; ; ; ; ; ; ; ; ; ; ; ; ;1;-0	181818182;0	818181818;0	8;-0	4;0	4;0;1	166666667;1	166666667;11;-2;9;4;-2;2;7;0;7;2;-6;-4;-1; ; ;-0	875; ; ;6;-13;-7;-0	397451963;0	346230159;-0	051221805;2; ; ;-152	7046523; ; ;-17	81939223; ; ;1;-4;-3;1;-2;-1;0;0;0;1;0;1;0;-1;-1;0;1;1;-1;0;-1;0	333333333; ; ;0; ; ;0;0	25;0
117;1;0;0;0;6;1;1;44;2;0;0;1;1;1; ; ;1;77;1;0;0;1;0;2;5;1;2; ;1;2;-99;-99;2;1; ;1;4;3;3;4;2;5;4;3;4;0;3;3;3;3;1;3;3;4;4;3;2;2;4;3;1;1;3;3;3;1;4;3;3;4;2;3;3;4;4;2;4;3;3;4;0;3;4;3;4;1	3;3	2;3	1;3	3;3	7;5;1;2;2;1;5;1;4;3;4;3;1;2;4;2;3;1;1;2;4;5;2;2;3;3;3;1;2;4;4;3;1;3;4;4;3;1;3;3;4;2;2;4;3;3;3;1;1;4;4;3;1	2;2	4;3	2;3	3;3	3;5;1;3;3;4;4;3;5;3;4;4;0;3;3;2;3;1;3;4;3;5;2;3;4;4;4;3;3;3;3;3;3;3;3;3;3;3;3;3;3;3;2;4;3;4;4;0;4;3;5;4;1	8;3	4;3	2;3	5;3	7;5;2; ; ; ;2; ; ; ;2; ; ; ;2; ; ; ;2; ; ; ;2; ; ; ;1;1;2;1;2; ; ; ;2; ; ; ;1;0;0;1;1; ; ;1; ; ;1; ; ;2;0;2;2;0;3;1; ; ;1; ; ;1;2;0;0;0;0;0;0;0;0;0;0;0;0;0;0;0;0;0;0;0;0;0; ; ;0;0;0;0;0;0;0;0;0;0;0;0;1;2;3;3;1; ;1; ; ; ; ; ; ; ; ; ; ; ;2;1;5;0;2;2;2;5;0;0;2; ; ; ;2; ; ; ;2; ; ; ;2; ; ; ;2; ; ; ;2; ; ; ;2; ; ; ;2; ; ; ;2; ; ; ;1;1;0;2;1; ; ;1; ; ;1; ; ;2;0;0;2;0;0;1; ; ;1; ; ; ;2; ;120;120;150; ; …	3;3	272727273;3	571428571;12;101;21;1	2;3	060606061;3;18;111;27;1	8;3	363636364;3	857142857; ;47;4	272727273;22;25;4	4;4	166666667;47;4	272727273;22;25;4	4;4	166666667;48;4	363636364;22;26;4	4;4	333333333; ;2;0	5;1;1;2;2;0;2	5;1;0;0;0;1	285714286;1;0;3;0;0;0;9;7;1	75;10;0	555555556;3;26	25;31	125;1;1;0;2;2;2;0;0;1;460;0	25;0;1	714285714;1;0;2;0;4;2;7;0;0;18;0	827380952;2;0;5	791666667;1;0; ; ; ;0; ; ;1;200;0;0;1	714285714;0;0;4;0;0;0;6; ; ;14;0	742857143; ; ; ; ;-0	1;0	6;0	5;-0	8;1;0
118;1;1;1;1;6;1;1;27;2;0;0;1;1;1; ; ;1;66;1;0;0;1;1;7;3;1; ; ;1;-99;-99;-99;2;1; ;2;2;2;3;2;4;3;2;3;2;2;2;2;5;2;1;2;2;2;2;4;4;3;2;2;4;3;0;2;2;2;2;2;2;2;2;2;2;2;2;2;2;2;2;2;2;2;2;2;2;2	5;2	4;1	9;2	5;2;4;3;3;3;3;1;3;3;3;3;3;0;3;3;4;4;0;3;4;4;1;1;4;3;3;4;3;3;3;4;4;2;3;3;4;3;2;5;3;3;0;2;4;4;3;3;0;4;4;3;3;1	6;3	5;3	3;3	4;2	6;2;3;3;3;3;3;1;3;3;3;3;1;3;3;4;3;1;3;3;3;3;1;3;3;3;3;1;3;1;4;4;2;3;3;3;3;1;3;3;3;3;1;3;3;3;3;1;4;3;3;3;1	3;3	1;2	8;3	2;3	1;4;2; ; ; ;1;3;2;2;1;2;1;1;2; ; ; ;2; ; ; ;2; ; ; ;1;4;2;2;2; ; ; ;2; ; ; ;2; ; ; ;1; ; ;1; ; ;2;3;2;1; ; ;2;2;2;1; ; ;1; ; ;2;2;0;0;10;200;0;0;0;0;0;0;0;0;0;0;0;0;0;0;0;300;0; ; ;0;0;0;0;1;1;0;1;0;3;0;3;3;3;3;3;2;0;1; ; ; ; ; ; ; ; ; ; ;0;2;1;5;0;0;2;2;5;0;4;2; ; ; ;2; ; ; ;2; ; ; ;2; ; ; ;2; ; ; ;1;1;3;2;1;1;1;1;1;3;2;3;2; ; ; ;1;0; ; ;1; ; ;1; ; ;1; ; ;1; ; ;1; ; ;1; ; ;1; ; ; ;2;10; ; ; ; ; …	5;2	212121212;2	142857143;16;108;20;1	6;3	272727273;2	857142857;13;101;21;1	3;3	060606061;3; ;35;3	181818182;18;17;3	6;2	833333333;42;3	818181818;20;22;4;3	666666667;41;3	727272727;18;23;3	6;3	833333333; ;3;3;1	666666667;1	666666667;5;2;2	5;2;1;210;0;3;2	571428571;0;0;3;0;0;0;12;9;1	8;32;1	684210526;7;254	6526316;146	3368421;4;1	25;2;2;6;0; ; ;1;10;0;2;2;0;0;4;1;1;1;11;6;2;20;1	05;6;138	6;100	65;2;1	5;3;2;4;2;2;2;0; ;0;2;2	857142857;0;0;4;1;1;1;10;10;2	5;29;1	226190476;4;122	6190476;74	52380952; ;-0	9;-0
119;1;1;1;1;6;1;2;45;2;0;0;4;2; ; ; ;1;59;2;0;1;3;0;5;6;3; ; ;-99;-99;-99;-99;2;2; ;3;1;2;5;2;2;5;2;3;3;2;3;4;5;2;3;4;2;2;3;2;5;2;2;3;2;2;2;2;2;3;2;2;3;3;3;2;3;3;2;5;5;2;2;2;3;5;2;2;2;2	8;3	4;2	3;2	9;2	4;2;3;3;4;5;2;2;5;5;5;2;2;3;4;5;2;2;5;2;3;3;2;3;2;2;2;2;2;2;2;2;3;2;2;2;2;2;3;3;2;3;5;5;4;2;2;5;5;2;5;2;2	8;3	6;3;3	3;2	2;2; ; ; ; ; ; ; ; ; ; ; ; ; ; ; ; ; ; ; ; ; ; ; ; ; ; ; ; ; ; ; ; ; ; ; ; ; ; ; ; ; ; ; ; ; ; ; ; ; ; ; ; ; ; ; ; ;2; ; ; ;2; ; ; ;2; ; ; ;2; ; ; ;2; ; ; ;2; ; ; ;1;0;0;1;2; ; ; ;2; ; ; ;1;0;0;1;1; ; ;1; ; ;2;1;1;1; ; ;1; ; ;1; ; ;1; ; ;1;1; ; ; ; ; ; ; ; ; ; ; ; ; ; ; ; ; ; ;0;300;0; ; ;0;0;0;0;0;0;0;0;0;2;0;1;0;1;0;1;2;8;1; ; ; ; ; ; ; ; ; ; ; ;1;1;5;0;4;1;1;5;0;4; ; ; ; ; ; ; ; ; ; ; ; ; ; ; …	8;2	787878788;2	571428571;28;104;17;2	8;3	151515152;2	428571429; ; ; ; ; ; ; ;51;4	636363636;21;30;4	2;5; ; ; ; ; ; ; ; ; ; ; ; ; ;2;0;0;1;2;1;1;1;0; ;0;0;0	714285714;0;0;0;0;0;0;3;1;0	333333333;6;0	352941176;3;1	058823529;3	088235294; ; ; ; ; ; ; ; ; ; ; ; ; ; ; ; ;-99;-99; ; ; ; ; ; ; ; ; ; ; ; ; ; ; ; ; ; ; ; ; ; ; ; ; ;-99;-99; ; ; ; ; ; ; ; ; ; ;0; ; ;0	2; ; ;0	7; ; ;0	4; ; ;-0	2; ; ;0; ; ;12; ; ;-1; ; ; ; ; ; ; ; ; ; ; ; ; ; ; ; ; ; ; ; ; ; ; ; ; ; ; ; ; ; ; ; ; ; ; ; ; ; ; ; ; ; ; ; ; ; ; ; ; ; ; ; ; ; ; ; ; ; ; ; ; ; ; ; ; ; ; ; ; ; ; ; ; ; ; ; ; ; ; ; ; ; ; ; ; ; ; ; ; ; ;1;3;3;3;2;2;2;-99;2;1;0	010588235; ; ; ; ; ;0	54;1;0	003529412; ; ; ; ; ; ; ; ; ; ; ; ; ; ;2;2;2;2;2;2;2;2;2;2;-99;-99;-99;2;-99;-99;-99;-99;-99;-99;-99;-99;-99;-99;-99;-99;-99;-99;-99;-99;0;0;1;1;0;5;0;54; ; ; ; ; ; ; ; ; ; ; ; ; ; ; ; ;
120;2; ; ;1; ; ; ; ; ; ; ; ; ; ; ; ; ; ; ; ; ; ; ; ; ; ; ; ;-99;-99;-99;-99;-99;-99; ; ; ; ; ; ; ; ; ; ; ; ; ; ; ; ; ; ; ; ; ; ; ; ; ; ; ; ; ; ; ; ; ; ; ; ; ; ; ; ; ; ; ; ; ; ; ; ; ; ; ; ; ; ; ; ; ; ; ; ; ; ; ; ; ; ; ; ; ; ; ; ; ; ; ; ; ; ; ; ; ; ; ; ; ; ; ; ; ; ; ; ; ; ; ; ; ; ; ; ; ; ; ; ; ; ; ; ; ; ; ; ; ; ; ; ; ; ; ; ; ; ; ; ; ; ; ; ; ; ; ; ; ; ; ; ; ; ; ; ; ; ; ; ; ; ; ; ; ; ; ; ; ; ; ; ; ; …
121;1;0;0;0;6;1;2;40;1;0;0;1;1;1; ; ;1;71;0;0;0;1;1;7;6;1; ; ;1;-99;-99;-99;1;1; ;4;0;3;3;2;5;3;0;3;0;4;4;3;3;3;3;3;4;4;5;3;4;4;3;4;5;5;4;4;4;0;4;4;4;4;3;4;3;3;3;4;2;3;4;3;2;4;3;3;3;3	3;3	3;3	1;3	4;3	1;4;2;2;3;4;3;4;3;2;3;3;3;3;3;3;2;2;2;3;3;4;3;3;3;2;3;3;3;3;2;3;3;2;3;2;1;2;3;2;3;3;3;3;2;2;2;0;2;2;2;2;2	5;2	6;2	6;2	6;2	6;5; ; ; ; ; ; ; ; ; ; ; ; ; ; ; ; ; ; ; ; ; ; ; ; ; ; ; ; ; ; ; ; ; ; ; ; ; ; ; ; ; ; ; ; ; ; ; ; ; ; ; ; ; ; ; ; ;2; ; ; ;2; ; ; ;2; ; ; ;1;4;3;4;2; ; ; ;2; ; ; ;1;4;2;4;1;4;3;3;1;1;3;2;1;1;3;2;2;2;3;1; ; ;1; ; ;1; ; ;1; ; ;1; ; ;1; ; ;1;1; ; ; ; ; ; ; ; ; ; ; ; ; ; ; ; ; ; ;0;153;0; ; ;4;4;1;0;0;1;1;1;0;1;1;4;3;4;4;4;1; ;1; ; ; ; ; ; ; ; ; ; ; ;2;2;1;4;0;2;2;4;2;0;2; ; ; ;2; ; ; ;2; ; ; ;2; ; …	3;3	363636364;2	571428571;25;86;18;2	5;2	606060606;2	571428571; ; ; ; ; ; ; ;46;4	181818182;22;24;4	4;4;48;4	363636364;22;26;4	4;4	333333333;53;4	818181818;25;28;5;4	666666667; ;5;2	8;2	8;3;15;1;2;3;0; ;2	25;3;3;1;0;4;4;1;2	5;14;17;2	833333333;51;2	55;16;1618	4;602	9333333;4;0	75;1	5;3;9;1;4;3;1;525;0	25;0;3;1;0;2;1;0;0	5;9;9;1	8;30;1	416666667;9;206	55;130	275;6;1	5;0;2	5;10;1;4;2;1; ;0;2;2	857142857;1;0;2;2;0;1;13;2;0	285714286;35;1	55952381;10;57	92517007;119	9404762; ;-0	8; ; ;-0	7; ; ;-0	5; ; ;-0
122;1;1;1;1;6;1;2;31;1;0;0;1;1;1; ; ;2;56;2;0;0;1;1; ;4;1;2; ;1;2;-99;-99;1;2; ;5;0;1;2;1;4;2;0;1;1;5;2;3;1;1;5;2;1;3;1;5;0;2;1;2;5;0;1;3;0;5;1;1;3;2;4;2;0;1;3;5;4;2;1;0;4;5;1;0;0;4	7;1	8;1	2;1	6;1	1;1;2;5;4;3;4;3;5;5;4;3;2;3;5;4;3;0;3;4;5;3;1;4;3;3;4;3;4;4;5;3;1;3;3;3;4;2;3;4;3;3;5;4;3;3;3;2;5;3;4;3;2	1;3	9;3	8;3	7;3	3;2;0;5;4;3;4;2;3;5;3;2;2;3;5;5;3;0;1;4;5;3;2;5;5;4;4;3;5;3;5;3;2;4;4;5;4;1;4;5;3;3;5;5;4;4;4;1;5;4;5;3;1	8;4;4	3;4	2;3	3;3;2; ; ; ;2; ; ; ;2; ; ; ;1;0;0;2;1;3;0;1;1;4;1;5;2; ; ; ;2; ; ; ;1;2;0;4;1;0;0;1;1; ; ;2;2;2;1; ; ;2;2;2;1; ; ;1; ; ;1; ; ;5;1; ; ; ; ; ; ; ; ; ; ; ; ; ; ; ; ; ; ;0;0;1;0;0;2;2;2;0;0;1;0;0;0;1;0;2;1;3;2;4;2;2;1; ; ; ; ; ; ; ; ; ; ; ;2;2;4;1;3;2;2;3;1;2;2; ; ; ;2; ; ; ;2; ; ; ;1;2;0;2;1;4;2;5;1;4;1;2;2; ; ; ;2; ; ; ;1;1;0;1;1;1;0;1;2;2;1;2;2;2;1; ; ;2;2;2;2;1;2;1; ; ;1; ; ;5;2; ;140; ;160; ;20;…	7;1	545454545;0	857142857;21;125;22;2	1;3	787878788;3	142857143;18;135;23;1	8;4	090909091;3	285714286; ;42;3	818181818;18;24;3	6;4;26;2	363636364;10;16;2;2	666666667;28;2	545454545;12;16;2	4;2	666666667; ;5;1	8;0	2;2	6;13;2;2;2;0; ;1	75;1;1	857142857;0;0;4;1;2;1	5;12;5;0	714285714;36;1	714285714;18;264	4897959;262	2857143;5;2	4;0	6;2	2;11;4;1	75;1	75;1;360;1	333333333;2;2	571428571;0;0;4;3;2;2	5;16;10;1	111111111;46;1
123;1;1;1;1;6;1;2;21;1;0;0;1;1; ; ; ;2;62;1;0;0;1;1;7;4;1; ; ;-99;-99;-99;-99;1;1; ;3;3;4;5;3;3;4;4;3;3;4;4;3;5;4;4;4;5;5;5;5;5;3;5;5;5;4;5;5;5;4;5;5;5;5;4;4;5;5;4;5;5;3;4;2;3;5;5;3;1;4;4	3;4	2;4	5;3	7;4;3;4;3;5;5;3;3;4;2;1;3;2;5;4;3;0;0;3;5;5;4;4;4;1;2;5;4;5;5;4;4;2;4;2;0;5;3;1;3;2;4;3;4;1;1;5;4;5;3;1;3	6;2	9;3	8;3	1;2	4;3;3;4;4;5;5;5;4;3;3;2;1;3;3;5;2;0;4;5;5;5;4;4;1;4;2;0;4;4;4;3;3;1;5;5;4;4;4;0;4;4;3;2;2;5;1;2;5;5;3;1;2	5;3	5;3	2;4	3;2	9;4;1;3;2;1;1;3;3;1;1;2;3;6;2; ; ; ;2; ; ; ;2; ; ; ;1;4;3;3;2; ; ; ;1;2;2;6;1;3;2;4;2;1;3;2;1;3;1; ; ;1; ; ;2;0;3;1; ; ;1; ; ; ;2;0;0;0;170;170;0;0;0;0;60;100;30;0;0;0;0;0;0;3;260;0; ; ;4;4;3;0;0;1;1;1;0;4;1;4;4;4;4;4;1; ;2;0;1;1;1;1;1;1;1;0;0;0;2;2;1;4;3;1;2;3;0;0;1;4;2;2;1;4;2;2;1;4;2;2;1;2;1;2;2; ; ; ;1;0; ; ;2; ; ; ;2; ; ; ;1;0; ; ;1;2;1;2;1; ; ;2;4;0;2;2;2;1; ; ;2;2;3;1; ; ;1; ; ;3;2; ;200; …	393939394;3	142857143;36;105;17;3	6;3	181818182;2	428571429;25;118;21;2	5;3	575757576;3; ;16;1	454545455;9;7;1	8;1	166666667;18;1	636363636;10;8;2;1	333333333;24;2	181818182;10;14;2;2	333333333; ;6;2	833333333;2	5;3	5;21;3;0	666666667;3;1;530;2	75;3;3	571428571;1;1;3;4;2;3;18;24;2	666666667;64;2	782608696;21;2804	869565;1029	913043;7;2	285714286;1	6;2;10;3;2	666666667;1	666666667;1;925;2;4;3	285714286;0;1;3;4;1;2	5;19;13;1	625;63;2	623015873;13;1052	812996;524	6299603;7;3	285714286;2
124;1;1;1;1;6;1;1;32;1;0;0;1;1;1;1; ;1;57;1;0;0;1;1;7;6;1;3;4;1;1;2;2;1;1; ;0;0;0;0;5;0;0;0;5;5;0;5;5;5;5;0;3;0;5;5;0;5;5;5;5;0;5;5;5;5;0;0;5;0;0;0;0;5;5;5;5;5;0;5;5;0;5;5;5;5;0	5;2	8;3;4;4	5;5;0;4;2;5;5;0;5;1;5;4;0;3;4;4;5;0;2;0;4;4;0;4;5;3;4;0;4;4;4;3;0;2;2;4;4;0;2;5;5;5;5;0;3;5;5;0;3;5;5;5;0	5;2	9;3	1;4	4;4	4;5; ; ; ; ; ; ; ; ; ; ; ; ; ; ; ; ; ; ; ; ; ; ; ; ; ; ; ; ; ; ; ; ; ; ; ; ; ; ; ; ; ; ; ; ; ; ; ; ; ; ; ; ; ; ; ; ;2; ; ; ;2; ; ; ;2; ; ; ;2; ; ; ;2; ; ; ;2; ; ; ;2; ; ; ;1;2;2;2;2; ; ; ;2; ; ; ;1; ; ;1; ; ;1; ; ;1; ; ;2;0;3;1; ; ;1; ; ; ;1; ; ; ; ; ; ; ; ; ; ; ; ; ; ; ; ; ; ;1;1100;0; ; ;0;0;0;0;0;0;0;0;0;2;3;3;4;1;2;4;2;5;1; ; ; ; ; ; ; ; ; ; ;0;2;2;4;1;2;2;2;5;0;0;2; ; ; ;2; ; ; ;2; ; ; ;2; ;…	5;3	424242424;4	285714286;5;114;34;0	5;3	454545455;4	857142857; ; ; ; ; ; ; ;40;3	636363636;18;22;3	6;3	666666667;42;3	818181818;20;22;4;3	666666667;44;4;18;26;3	6;4	333333333; ;1;2;2;2;2;1;0;3;0; ;0;0;2	714285714;0;0;4;1;0;0	5;6;5;2	5;23;1	4375;2;43	125;23	625;0; ; ; ; ;1;0;0;1;160;0;0;2	285714286;0;0;4;0;0;0;6;0;0;16;0	571428571; ;0; ;0; ; ; ; ;1;0;1;1;150;0;0;1	857142857;0;0;4;0;0;0;6;1;1;13;0	371428571; ; ; ; ;0; ; ;0	1; ; ;0	1; ; ;0	4; ; ;-0	1; ; ;0; ; ;1; ; ;4; ; ;0	181818182;0	181818182;0	363636364;0	4;-0	4;0;0	666666667;0	666666667;0;2;2;4;2;-2;0;0;4;4;0;0;0;-5;1;-4;-2	5;1;-1	5;-7;-3;-10;-0	866071429;-0	2;-1	066071429; ; ; ;-43	125; ; ; ; ; ;-1;0;-1;0;0;0;1;0;1;0;0;0;0;0;0;0;0;0;0;0;0; ; ; ;0;0;0;0;0;0;-0	428571429;-0
125;1;0;0;0;6;1;2;58;3;0;0;2;2;2; ; ;1;65;0;0;0;2;1;7;3;1;2; ;2;2;-99;-99;2;1; ;5;0;1;2;1;5;1;1;2;0;5;0;0;5;5;5;5;5;0;5;5;5;0;0;0;5;0;2;0;1;5;5;0;0;0;5;5;2;0;0;5;5;3;0;0;0;3;0;2;0;4	5;2	9;1	4;1	1;1	2;1;0;0;2;5;0;5;3;3;0;0;5;0;4;5;5;0;5;1;5;5;5;5;2;0;0;5;0;2;0;0;3;0;2;5;0;2;2;0;5;2;0;5;5;0;2;5;5;3;5;0;3;2	5;2	4;3;1	4;4; ; ; ; ; ; ; ; ; ; ; ; ; ; ; ; ; ; ; ; ; ; ; ; ; ; ; ; ; ; ; ; ; ; ; ; ; ; ; ; ; ; ; ; ; ; ; ; ; ; ; ; ; ; ; ; ;2; ; ; ;1;0;2;1;2; ; ; ;1;4;2;4;2; ; ; ;1;4;3;2;1;4;3;1;2; ; ; ;1;1;1;1;1;0;0;1;1; ; ;1; ; ;2;1;3;2;0;3;2;0;3;1; ; ;1; ; ;1;2;0;0;150;0;200;0;0;0;0;0;0;0;0;0;0;0;0;250;0;255;0; ; ;4;4;0;0;1;0;0;1;0;2;1;4;4;3;4;4;1; ;1; ; ; ; ; ; ; ; ; ; ; ;2;2;1;4;2;2;2;5;0;0;1;0;0; ;2; ; ; ;2; ; ; …	5;1	757575758;1	142857143;30;81;12;3;2	454545455;1	714285714; ; ; ; ; ; ; ;39;3	545454545;18;21;3	6;3	5;37;3	363636364;16;21;3	2;3	5;17;1	545454545;7;10;1	4;1	666666667; ;6;2	166666667;1	833333333;1	666666667;10;3;0	333333333;3;1;600;2;2;3	142857143;1;0;4;4;0;2;17;20;2	222222222;48;2	086956522;11;867	2463768;402	9082126;7;1	285714286;1	833333333;3	5;14;3;2	333333333;1;1;790;0;2;2	142857143;1;0;2;4;-99;4;16;14;1	555555556;37;1	96031746;14;683	0617284;393	7777778;7;2;1	428571429;2	5;15;1;0;3;1;599;0;3;2;1;0;2;4;-99;4;15;13;1	625;34;1	666666667;15;609	375;370	3125; ;-1	5; ; ;-0	4; ; ;1; ; ;1	9; ; ;0
126;1;1;1;1;7;1;1;29;1;0;0;1;1;1;1;3;2;59;2;0;1;1;1;7;6;3;2;5;1;2;2;1;1;2;3;3;3;1;0;3;4;5;3;0;0;1;1;3;0;4;1;5;5;5;4;5;1;4;3;5;5;5;3;5;4;3;5;3;3;0;1;4;5;4;2;1;5;4;3;4;5;5;0;5;2;2	9;3	9;3	1;2	8;2	8;2; ; ; ; ; ; ; ; ; ; ; ; ; ; ; ; ; ; ; ; ; ; ; ; ; ; ; ; ; ; ; ; ; ; ; ; ; ; ; ; ; ; ; ; ; ; ; ; ; ; ; ; ; ; ; ; ; ; ; ; ; ; ; ; ; ; ; ; ; ; ; ; ; ; ; ; ; ; ; ; ; ; ; ; ; ; ; ; ; ; ; ; ; ; ; ; ; ; ; ; ; ; ; ; ; ; ; ; ; ; ; ; ;2; ; ; ;2; ; ; ;1;3;3;5;2; ; ; ;2; ; ; ;2; ; ; ;2; ; ; ;2; ; ; ;1;1;1;1;1;1;2;1;2;0;1;1; ; ;1; ; ;1; ; ;1; ; ;1; ; ;1; ; ; ;2;10;30;30;150;200;10;0;100;0;100;30;30;30;0;0;…	9;3	333333333;2	285714286; ; ; ; ; ; ; ; ; ; ; ; ; ;35;3	181818182;17;18;3	4;3;40;3	636363636;18;22;3	6;3	666666667; ; ; ; ; ; ; ;3;1	666666667;2;2	333333333;7;1;0;1;1;720;2;4;3	142857143;0;0;0;-99;-99; ;9;7;1	75;39;2	4375;7;268	734375;131	90625;4;2	25;0	75;1	75;7;2;1	5;2	5;1;240;0	25;2;2	857142857;1;0;4;1;0;0	5;14;8;1	333333333;34;1	226190476;7;160	2222222;125	4166667; ; ; ; ; ; ; ; ; ; ; ; ; ; ; ; ;-99;-99; ; ; ; ; ; ; ; ; ; ; ; ; ; ; ; ; ; ; ; ; ; ; ; ; ; ; ; ; ; ; ; ; ; ;0	454545455; ; ;0	2; ; ; ; ;0	666666667;5; ; ;1; ; ;4; ; ;5; ; ;1; ; ;-0	416666667; ; ;-5; ; ;-1	211309524; ; ;0; ; ;-108	5121528; ; ;-6	489583333; ; ;1; ; ;1; ; ;0; ; ;-2; ; ;1; ; ;0; ; ;4; ; ;0	583333333; ; ;1	5; ; ;-1	75; ; ;-0	285714286; ; ; ; ; ;-480; ; ;-1	25; ; ;1	5; ; ; ;1;3;3;3;3;3;3;2;-99;2;2	68734375;1	952708333; ;-1	085121528; ; ;171	99;2
127;1;1;1;1;7;1;1;49;1;0;0;2;2;3;1;1;2;70;0;0;0;1;1;7;6;1;2;5;1;2;2;1;1;1;1;0;0;0;0;0;5;2;2;2;0;5;3;5;3;0;5;2;2;2;0;1;2;0;0;0;5;0;0;3;3;5;0;0;0;0;5;0;0;1;0;3;4;4;0;0;5;5;1;3;0;3	9;1	8;1	4;1	4;0	3;1;5;5;2;1;0;5;3;4;0;0;5;0;0;4;0;1;0;0;3;2;4;5;0;0;0;5;0;0;3;0;5;0;0;3;0;5;0;0;3;0;5;3;3;1;1;4;5;3;1;0;4	4;2	1;1	2;1	9;0	3;1;4;4;1;5;0;5;3;4;1;1;5;4;5;5;0;5;0;1;2;0;5;5;0;0;0;5;0;1;4;0;5;0;1;1;0;1;1;4;1;0;4;4;3;0;0;5;4;1;0;0;4	4;2	5;2	1;1	9;0	1;1;1;3;3;4;1;4;3;2;1;4;3;4;2; ; ; ;2; ; ; ;2; ; ; ;1;4;3;2;1;4;3;2;2; ; ; ;2; ; ; ;1; ; ;1; ; ;1; ; ;1; ; ;2;0;3;1; ; ;1; ; ;1;2;10;15;30;200;0;0;0;20;0;0;0;0;0;0;0;0;0;0;4;220;0; ; ;0;0;0;0;0;0;0;0;0;4;4;4;4;4;4;4;2;0;1; ; ; ; ; ; ; ; ; ; ; ;2;2;3;2;3;1;1;5;0;0;1;1;2;1;2; ; ; ;1;0;0;7;2; ; ; ;2; ; ; ;1;0;3;1;2; ; ; ;1;4;2;2;1;0;2;1;2; ; ; ;2;0;2;1; ; ;1; ; ;1; ; ;2;0;2;1; ; ;1; ; ;1;1; ; ; ; ; …	9;1	484848485;0;44;52;3;4	4;1	575757576;0	428571429;44;60;6;4	4;1	818181818;0	857142857; ;30;2	727272727;13;17;2	6;2	833333333;29;2	636363636;15;14;3;2	333333333;15;1	363636364;9;6;1	8;1; ;5;3	8;3;2	8;14;1;0;3;1;275;0;0;4;0;0;2;2;0;1;9;18;3;53;2	65;15;1073	25;381	375;5;1;1	8;2	4;12;2;0;2;0; ;0;0;2	428571429;1;0;2;0;-99;0;10;13;1	857142857;22;0	571428571;13;137	9591837;157	8571429;4;1	75;1	5;3;9;1;0;2;0; ;0;0;2	714285714;1;1;2;3;0;1	5;9;8;1	6;29;0	994047619;10;143	1428571;116
128;1;0;0;0;7;1;1;49;1;0;0;1;1;1;1;2;1;47;1;0;0;3;0;4;6;1;1;3;1;1;2;1;1;1;1;4;4;5;5;5;5;5;5;5;5;3;5;5;5;5;5;5;5;5;5;3;5;5;5;5;1;5;5;5;5;1;5;5;4;4;2;4;4;4;4;1;5;5;5;5;5;5;5;5;3;3;4	8;4	9;4	8;4	6;3; ; ; ; ; ; ; ; ; ; ; ; ; ; ; ; ; ; ; ; ; ; ; ; ; ; ; ; ; ; ; ; ; ; ; ; ; ; ; ; ; ; ; ; ; ; ; ; ; ; ; ; ; ; ; ; ; ; ; ; ; ; ; ; ; ; ; ; ; ; ; ; ; ; ; ; ; ; ; ; ; ; ; ; ; ; ; ; ; ; ; ; ; ; ; ; ; ; ; ; ; ; ; ; ; ; ; ; ; ; ; ; ;1;4;3;4;2; ; ; ;1;4;3;3;2; ; ; ;2; ; ; ;1;1;2;1;1;4;2;2;2; ; ; ;2; ; ; ;1;1;1;1;2;4;3;2;2;3;1; ; ;1; ; ;1; ; ;1; ; ;1; ; ;2;2;0;10;0;150;0;0;0;0;0;50;15;0;0;0;0;0;0;0;1;0;…	787878788;4	714285714; ; ; ; ; ; ; ; ; ; ; ; ; ;30;2	727272727;15;15;3;2	5; ; ; ; ; ; ; ; ; ; ; ; ; ;5;2	8;2	2;2	2;11;2;3;3;1;225;0	25;0;3	142857143;0;0;4;4;4;4;12;17;2	428571429;52;2	476190476;13;938	122449;382	5714286; ; ; ; ; ; ; ; ; ; ; ; ; ; ; ; ;-99;-99; ; ; ; ; ; ; ; ; ; ; ; ; ; ; ; ; ; ; ; ; ; ; ; ; ;-99;-99; ; ; ; ; ; ; ; ; ; ; ; ; ; ; ; ; ; ; ; ; ; ; ; ; ; ; ; ; ; ; ; ; ; ; ; ; ; ; ; ; ; ; ; ; ; ; ; ; ; ; ; ; ; ; ; ; ; ; ; ; ; ; ; ; ; ; ; ; ; ; ; ; ; ; ; ; ; ; ; ; ; ; ; ; ; ; ; ; ; ; ; ; ; ; ; ; ; ; ; ; ; ; ; ; ; ; ; ; ; ; ; ; ; ; ; ; ; ; ; ; ; ;0;1;1;1;1;1;1;1;1;-99;9	38122449; ; ; ; ; ;1379	04;2	166666667;1	563537415; ; ; ; ; ; ; ; ; ; ; ; ; ; ;1;2;2;2;2;2;2;2;1;1;-99;-99;-99;2;-99;-99;-99;-99;-99;-99;-99;-99;-99;-99;-99;-99;-99;-99;-99;-99;14;11;6;6;1;22;8;137904; ; ; ; ; ; ; ; ; ; ; ; ; ; ; ; ;
129;1;0;0;0;7;1;1;46;2;0;0;1;1;1;1;2;2;71;1;0;0;1;1;7;6;1;2;1;1;2;2;2;2;1;2;5;1;1;5;1;5;3;3;1;1;5;3;1;5;1;5;5;5;3;1;5;5;3;1;1;5;1;1;1;1;3;3;2;1;1;3;3;3;3;1;1;5;3;3;1;5;5;2;1;1;4	2;3	4;2	4;2	4;1;1; ; ; ; ; ; ; ; ; ; ; ; ; ; ; ; ; ; ; ; ; ; ; ; ; ; ; ; ; ; ; ; ; ; ; ; ; ; ; ; ; ; ; ; ; ; ; ; ; ; ; ; ; ; ; ; ; ; ; ; ; ; ; ; ; ; ; ; ; ; ; ; ; ; ; ; ; ; ; ; ; ; ; ; ; ; ; ; ; ; ; ; ; ; ; ; ; ; ; ; ; ; ; ; ; ; ; ; ; ; ; ; ;1;2;2;2;1;4;3;2;1;4;3;6;1;4;2;5;1;4;3;5;1;3;2;4;2; ; ; ;1;4;3;5;1;1;1;1;2; ; ; ;2;0;0;2;1;3;1; ; ;1; ; ;2;1;3;2;4;2;1; ; ;3;2;0;0;0;0;150;0;0;0;0;0;0;0;0;0;0;0;0;0;1;250…	2;2	393939394;1	857142857; ; ; ; ; ; ; ; ; ; ; ; ; ;34;3	090909091;16;18;3	2;3;26;2	363636364;9;17;1	8;2	833333333; ; ; ; ; ; ; ;8;3	25;2	375;3	75;30;4;1	5;2;1;150;1	75;4;3	857142857;1;0;2;4;0;2;20;27;2	25;71;2	730769231;33;4055	192308;1643	653846;7;1	857142857;1;2	285714286;16;3;3	666666667;2;1;490;0	75;0;3	142857143;1;0;4;2;0;1;16;13;1	3;51;1	736111111;16;577	7777778;388	6222222; ; ; ; ; ; ; ; ; ; ; ; ; ; ; ; ;-99;-99; ; ; ; ; ; ; ; ; ; ; ; ; ; ; ; ; ; ; ; ; ; ; ; ; ; ; ; ; ; ; ; ; ; ;-0	727272727; ; ;-1	4; ; ; ; ;-0	166666667;-8; ; ;-7; ; ;-1; ; ;-4; ; ;-14; ; ;-0	95; ; ;-20; ; ;-0	99465812; ; ;-17; ; ;-3477	41453; ; ;-1255	031624; ; ;-1; ; ;-1; ; ;0; ; ;-4; ; ;0; ; ;0; ; ;2; ; ;-1	392857143; ; ;2	166666667; ; ;-1; ; ;-0	714285714; ; ;-1; ; ;340; ; ;-1	375; ; ;0; ; ; ;0;1;1;1;1;1;1;1;1;-99;40	55192308;6	666666667; ;-34	7741453; ; ;12652	2;3	666666667;4	505769231;2	285714286;0
130;1;0;0;0;7;1;1;48;2;0;0;2;2;3;1;2;2;51;3;0;1;3;0;2;6;3;2;5;1;2;2;1;2;2;3;0;0;0;3;2;3;1;0;0;3;0;4;0;0;1;0;0;0;0;5;0;0;0;0;5;0;0;0;2;3;0;0;1;3;3;1;0;1;4;0;0;1;0;4;3;0;0;0;1;4;0	4;0	6;0	2;1	7;2	9;5;1;0;3;3;5;3;5;0;0;4;1;0;4;1;5;0;0;0;4;4;1;4;5;2;4;0;1;3;4;4;0;1;4;4;5;0;0;4;4;0;1;1;1;2;2;0;1;4;5;5;0	7;1	3;2	8;2	9;3	8;5;0;0;0;0;5;4;4;4;5;3;0;4;5;4;5;0;3;4;3;4;0;4;4;0;5;3;3;3;3;3;3;3;3;3;3;3;3;3;3;3;0;0;0;5;5;0;0;4;5;5;1	3;2	4;3;3	1;4	1;5;2; ; ; ;2; ; ; ;2; ; ; ;2; ; ; ;2; ; ; ;2; ; ; ;2; ; ; ;1;1;1;2;2; ; ; ;2; ; ; ;1; ; ;1; ; ;1; ; ;1; ; ;1; ; ;1; ; ;1; ; ; ;1; ; ; ; ; ; ; ; ; ; ; ; ; ; ; ; ; ; ;0;300;0; ; ;0;0;0;0;0;0;0;0;0;0;2;4;4;2;4;4;2;0;1; ; ; ; ; ; ; ; ; ; ; ;2;2;5;0;2;2;2;5;0;3;2; ; ; ;2; ; ; ;2; ; ; ;2; ; ; ;2; ; ; ;2; ; ; ;2; ; ; ;2; ; ; ;2; ; ; ;2; ; ; ;1; ; ;1; ; ;1; ; ;1; ; ;1; ; ;1; ; ;1; ; ;1;1; ; ; ; ; ; ; ; …	4;1	03030303;2	857142857;7;82;26;0	7;2	484848485;3	714285714;13;98;28;1	3;2	96969697;4; ;52;4	727272727;23;29;4	6;4	833333333;37;3	363636364;19;18;3	8;3;33;3;17;16;3	4;2	666666667; ;1;1;1;2;2;0; ; ;0; ;0;0;2	857142857;0;0;4;0;0;0;5;1;1;21;1	4;2;14;12;0; ; ; ; ;0; ; ;0; ;0;0;0	571428571;0;0;2;0;0;0;2; ; ;4;0	142857143;1; ;0	285714286;0; ; ; ; ;0; ; ;0; ;0;0;1	166666667;1;0;2;-99;1;1;3; ; ;8;0	541666667;1; ;1	625; ;0	3;0	6;0	9;0	7;1	1;1	8;2	6;0	2;2	8;1	2;0	2;1	4;0
131;1;1;1;1;7;1;1;44;2;0;0;1;1;1;3;3;2;67;1;0;0;1;0;2;2;1;3;3;1;1;1;1;2;1;2;2;0;2;3;0;2;3;0;2;2;2;3;1;0;3;3;2;1;2;4;4;1;4;1;3;3;1;1;3;2;3;1;2;3;2;3;2;2;3;3;4;3;2;2;2;4;3;2;3;2;3;1	9;1	7;2	2;2	3;1;0;0;3;4;3;0;3;0;3;4;1;3;4;4;5;1;2;3;3;4;0;4;3;3;5;0;3;4;3;4;0;3;4;4;3;1;3;3;3;4;3;4;3;4;3;1;4;3;5;4;0	7;2	9;3;3	6;3	9;5;1;1;1;3;2;2;3;2;3;3;2;3;3;3;4;2;2;3;3;4;3;3;2;3;3;1;3;3;3;4;2;3;3;3;3;2;3;3;3;3;3;3;3;3;2;2;3;3;3;3;2;2	7;2	6;3;3	1;5;1;1;3;1;2; ; ; ;2; ; ; ;2; ; ; ;2; ; ; ;2; ; ; ;1;1;3;1;2; ; ; ;2; ; ; ;1;0;3; ;1; ; ;2;1;3;1; ; ;1; ; ;2;0;3;1; ; ;1; ; ; ;2;20;30;5;150;0;0;0;0;0;0;67;0;20;110;0;0;0;0;4;0;0; ; ;1;1;2;1;0;1;1;1;1;1;4;4;4;4;4;4;1; ;1; ; ; ; ; ; ; ; ; ; ; ;2;2;1;4;0;2;2;2;3;0;1;1;2;1;2; ; ; ;2; ; ; ;2; ; ; ;2; ; ; ;2; ; ; ;1;1;2;1;2; ; ; ;2; ; ; ;1;1;1; ;1; ; ;1; ; ;1; ; ;1; ; ;2;0; ;1; ; ;1; ; ; ;2;15;45;5;1…	03030303;2;7;107;27;0	7;3	242424242;3	857142857;20;94;20;2;2	848484848;2	857142857; ;29;2	636363636;13;16;2	6;2	666666667;18;1	636363636;7;11;1	4;1	833333333;19;1	727272727;10;9;2;1	5; ;3;0	666666667;3;1;2;2;0	5;3;1;402;1;5;3	571428571;1;0;4;4;3;3	5;16;15;3;43;2	263157895;2;217	2631579;84	21052632;3;1;1	666666667;1;2;1;0; ;1;425;0;5;1	714285714;1;0;4;2;1;1	5;15;5;1	666666667;22;1	369047619;2;68	45238095;45	53571429;1;0;1;1;1;0; ; ;0; ;0;0;0	714285714;1;0;2;0;-99;0;4;1;1;5;0	142857143;2;1	142857143;4	571428571; ;-2	3;1	3;-1;1;-0	2;0	8;1	3;-0	4;0
132;1;1;1;1;7;1;2;40;2;1;0;1;1;2;1;2;2;80;0;0;0;1;1;7;6;1;3;1;2;1;2;2;2;1;2;2;2;2;3;2;3;2;0;3;2;2;3;4;4;2;2;1;3;1;4;4;4;4;2;3;3;3;2;3;3;3;3;4;4;3;2;4;3;3;1;1;4;2;1;1;2;4;3;4;1;2	4;3;2	7;2	8;2	2;2; ; ; ; ; ; ; ; ; ; ; ; ; ; ; ; ; ; ; ; ; ; ; ; ; ; ; ; ; ; ; ; ; ; ; ; ; ; ; ; ; ; ; ; ; ; ; ; ; ; ; ; ; ; ; ; ; ; ; ; ; ; ; ; ; ; ; ; ; ; ; ; ; ; ; ; ; ; ; ; ; ; ; ; ; ; ; ; ; ; ; ; ; ; ; ; ; ; ; ; ; ; ; ; ; ; ; ; ; ; ; ; ;2; ; ; ;2; ; ; ;2; ; ; ;2; ; ; ;2; ; ; ;2; ; ; ;1;1;0;1;2; ; ; ;2; ; ; ;2; ; ; ;1; ; ;2;0;3;1; ; ;1; ; ;2;0;1;1; ; ;1; ; ; ;1; ; ; ; ; ; ; ; ; ; ; ; ; ; ; ; ; ; ;0;200;0; …	4;2	878787879;1	714285714; ; ; ; ; ; ; ; ; ; ; ; ; ;49;4	454545455;23;26;4	6;4	333333333; ; ; ; ; ; ; ; ; ; ; ; ; ;1;1;0;1;1;2;0;2;0; ;0;0;1	571428571;1;0;3;1;-99;1;7;4;1	333333333;13;0	8125;1;7	583333333;7	510416667; ; ; ; ; ; ; ; ; ; ; ; ; ; ; ; ;-99;-99; ; ; ; ; ; ; ; ; ; ; ; ; ; ; ; ; ; ; ; ; ; ; ; ; ;-99;-99; ; ; ; ; ; ; ; ; ; ; ; ; ; ; ; ; ; ; ; ; ; ; ; ; ; ; ; ; ; ; ; ; ; ; ; ; ; ; ; ; ; ; ; ; ; ; ; ; ; ; ; ; ; ; ; ; ; ; ; ; ; ; ; ; ; ; ; ; ; ; ; ; ; ; ; ; ; ; ; ; ; ; ; ; ; ; ; ; ; ; ; ; ; ; ; ; ; ; ; ; ; ; ; ; ; ; ; ; ; ; ; ; ; ; ; ; ; ; ; ; ; ;1;2;2;2;2;2;2;-99;2;1;0	075833333; ; ; ; ; ;3	64;1;0	075833333; ; ; ; ; ; ; ; ; ; ; ; ; ; ;2;2;2;2;2;2;2;2;1;2;-99;-99;-99;2;-99;-99;-99;-99;-99;-99;-99;-99;-99;-99;-99;-99;-99;-99;-99;-99;1;0;0;4;0;11;1;364; ; ; ; ; ; ; ; ; ; ; ; ; ; ; ; ;
133;1;1;1;1;7;1;1;45;1;0;0;1;1;1;3;3;1;75;1;0;0;1;0;5;6;1;2;1;1;2;1;2;1;1;2;5;3;4;4;5;0;0;4;2;1;0;4;0;5;5;0;4;5;3;5;4;5;3;1;3;0;0;0;0;0;0;2;5;1;0;0;5;4;5;1;0;5;1;1;1;0;5;5;2;3;0	9;3	3;3	1;2	4;2	4;2;0;4;4;5;4;0;5;5;4;5;0;5;2;5;5;0;5;5;5;5;0;5;5;3;5;1;4;5;3;1;0;5;5;4;1;0;5;5;5;4;5;5;4;4;4;0;5;3;2;2;0	6;4	8;4	3;4;3	6;2;0;4;4;5;5;2;5;5;5;4;0;5;2;4;5;0;5;5;4;5;0;5;4;5;5;3;4;5;3;3;0;5;3;5;2;0;5;5;5;5;4;5;4;3;4;0;5;4;5;3;0	9;4	8;4	1;4	4;4	1;2;1;0;1;1;2; ; ; ;2; ; ; ;1;4;3;5;1;4;3;4;2; ; ; ;2; ; ; ;2; ; ; ;1;1;0;1;1;1;0;1;2;0;0;1; ; ;1; ; ;1; ; ;2;0;0;1; ; ;1; ; ;1;2;100;100;120;100;0;0;0;0;0;0;0;0;0;0;0;0;0;50;2;200;0; ; ;0;4;0;1;1;1;0;1;0;4;0;4;4;4;1;4;2;5;1; ; ; ; ; ; ; ; ; ; ; ;2;2;5;0;3;1;1;5;0;0;2; ; ; ;2; ; ; ;2; ; ; ;1;3;2;3;1;3;2;3;2; ; ; ;2; ; ; ;2; ; ; ;1;1;0;1;1;1;0;1;1; ; ;1; ; ;1; ; ;1; ; ;2;0;0;1; ; ;1; ; ; ;2;80;70;…	9;2	787878788;2	857142857;6;138;29;0	6;4	181818182;4	142857143;9;145;29;0	9;4	393939394;4	142857143; ;37;3	363636364;17;20;3	4;3	333333333;47;4	272727273;19;28;3	8;4	666666667;27;2	454545455;13;14;2	6;2	333333333; ;5;2;1	4;2	4;12;2;0;0;1;470;1;4;3;0;0;2;0;0;0;14;7;1;37;1	761904762;13;320	6666667;251	3333333;4;2;1;2;8;1;0;0;1;320;0	5;4;1	714285714;0;0;2;0;3;1	5;12;4;0	8;27;1	285714286;8;98	74285714;100	1142857;1;1;0;1;1;0; ; ;1;150;0;0;2	285714286;1;0;4;0;0;0;7;0;0;18;0	857142857;2;0;6; ;-0	3;0	3;0;1	5;0;1
134;1;0;0;0;7;1;2;40;1;1;0;1;1;1;1;2;2;64;1;0;0;1;1;7;6;1;2;5;1;2;2;1;1;1;2;3;3;5;5;5;2;2;3;5;5;3;5;4;5;5;2;5;5;5;5;2;5;5;5;5;5;5;5;5;5;0;2;3;5;5;5;5;5;5;5;5;5;5;5;5;3;5;5;5;5;3;4	2;4	5;5;5;5;0;0;3;5;3;5;0;5;5;5;2;5;5;5;5;0;3;5;5;5;5;5;5;5;5;5;5;5;5;5;0;5;5;5;5;0;5;5;5;5;5;5;5;5;5;0;5;5;5;5;2	2;3	8;4	8;5;4	8;4;2;2;3;5;5;5;0;5;5;5;2;5;5;5;5;5;5;5;5;5;5;5;5;5;5;5;5;5;5;5;5;5;5;5;5;5;5;5;5;5;5;5;5;5;5;2;5;5;5;5;4	1;4	2;4	8;5;5;5;2; ; ; ;2; ; ; ;1;3;2;4;1;3;1;4;2; ; ; ;2; ; ; ;1;4;2;2;2; ; ; ;1;1;0;1;1;1;2;1;1; ; ;1; ; ;1; ; ;2;0;0;1; ; ;1; ; ;1; ; ;1;2;80;150;200;0;0;20;0;400;0;150;0;20;0;0;0;0;30;0;4;0;0; ; ;4;4;1;0;0;1;1;1;1;4;4;3;4;2;4;4;1; ;1; ; ; ; ; ; ; ; ; ; ; ;2;2;3;3;4;2;2;2;2;3;2; ; ; ;2; ; ; ;1;1;2;1;2; ; ; ;2; ; ; ;2; ; ; ;2; ; ; ;1;3;2;2;1;0;0;1;1;0;0;1;1; ; ;1; ; ;1; ; ;2;0;2;1; ; ;1; ; ;1; ; ;1;2; …	606060606;5;22;151;33;2	2;4	575757576;4	714285714;41;155;35;4	1;4	696969697;5; ;41;3	727272727;18;23;3	6;3	833333333;25;2	272727273;14;11;2	8;1	833333333;27;2	454545455;12;15;2	4;2	5; ;5;2	4;1	4;2	4;12;1;0;0;1;1050;2	25;4;3	571428571;1;0;4;2;3;2	5;16;7;1	166666667;55;2	75;13;667	3333333;407	3333333;4;1;1;1	25;5;1;0;2;1;250;0	25;2;2	428571429;1;0;4;2;1;1	5;13;6;1	2;25;0	863095238;6;80	78571429;80	46071429;0; ; ; ; ;0; ; ;0; ;0;0;1	571428571;1;0;2;1;-99;1;3; ; ;12;0	642857143;1; ;1	928571429; ;-0	8;1	9;1	1;-0	4;0
135;2; ;0;0;7;1;1;37;2;0;0;7;1;1;1;2;2;62;3;0;0;1;1;7;6;1;3;5;1;1;2;1;2;2;2;0;0;0;5;3;3;0;0;4;2;1;0;2;2;3;0;1;0;3;4;0;1;1;1;2;3;0;0;4;4;1;0;5;5;3;1;0;1;5;3;3;3;0;3;4;1;0;0;0;3;1	3;0	5;0	9;3	2;3	1;4; ; ; ; ; ; ; ; ; ; ; ; ; ; ; ; ; ; ; ; ; ; ; ; ; ; ; ; ; ; ; ; ; ; ; ; ; ; ; ; ; ; ; ; ; ; ; ; ; ; ; ; ; ; ; ; ; ; ; ; ; ; ; ; ; ; ; ; ; ; ; ; ; ; ; ; ; ; ; ; ; ; ; ; ; ; ; ; ; ; ; ; ; ; ; ; ; ; ; ; ; ; ; ; ; ; ; ; ; ; ; ; ;1;2;1;2;2; ; ; ;1;4;2;3;1;4;2;4;1;3;3;3;2; ; ; ;1;1;3;1;1;4;3;4;1;1;2;1;1;1;2;2;2;4;3;2;1;3;1; ; ;1; ; ;1; ; ;1; ; ;1; ; ;2;2;0;0;0;0;250;0;70;50;0;30;0;0;0;0;0;0;0;0;4;55…	3;1	636363636;3	285714286; ; ; ; ; ; ; ; ; ; ; ; ; ;46;4	181818182;22;24;4	4;4; ; ; ; ; ; ; ; ; ; ; ; ; ;8;2	5;2	25;2	5;20;2;2	5;3;1;400;0;0;3	714285714;0;0;4;0;0;0;15;24;2	4;55;2	291666667;22;1815;774	125; ; ; ; ; ; ; ; ; ; ; ; ; ; ; ; ;-99;-99; ; ; ; ; ; ; ; ; ; ; ; ; ; ; ; ; ; ; ; ; ; ; ; ; ;-99;-99; ; ; ; ; ; ; ; ; ; ; ; ; ; ; ; ; ; ; ; ; ; ; ; ; ; ; ; ; ; ; ; ; ; ; ; ; ; ; ; ; ; ; ; ; ; ; ; ; ; ; ; ; ; ; ; ; ; ; ; ; ; ; ; ; ; ; ; ; ; ; ; ; ; ; ; ; ; ; ; ; ; ; ; ; ; ; ; ; ; ; ; ; ; ; ; ; ; ; ; ; ; ; ; ; ; ; ; ; ; ; ; ; ; ; ; ; ; ; ; ; ; ; ;2;2;2;-99;-99;-99;-99;-99;-99;18	15; ; ; ; ; ;4356;2	444444444;2	016666667; ; ; ; ; ; ; ; ; ; ; ; ; ; ;1;2;2;2;2;2;2;2;1;1;-99;-99;-99;2;-99;-99;-99;-99;-99;-99;-99;-99;-99;-99;-99;-99;-99;-99;-99;-99;20;18;5;6;0;26;0;435600; ; ; ; ; ; ; ; ; ; ; ; ; ; ; ; ;
136;1;1;1;1;7;1;1;35;1;0;0;1;1;3;3;3;2;55;1;0;1;1;0;7;6;3;2;1;1;2;1;2;1;1;3;1;1;1;1;2;2;3;2;1;2;1;1;1;1;5;0;0;1;1;1;1;1;1;1;2;1;1;1;1;1;1;1;1;2;2;1;1;1;3;1;1;1;1;1;1;1;1;1;1;3;1;1	1;1	1;1	3;2;5; ; ; ; ; ; ; ; ; ; ; ; ; ; ; ; ; ; ; ; ; ; ; ; ; ; ; ; ; ; ; ; ; ; ; ; ; ; ; ; ; ; ; ; ; ; ; ; ; ; ; ; ; ; ; ; ; ; ; ; ; ; ; ; ; ; ; ; ; ; ; ; ; ; ; ; ; ; ; ; ; ; ; ; ; ; ; ; ; ; ; ; ; ; ; ; ; ; ; ; ; ; ; ; ; ; ; ; ; ; ; ; ;1;4;1;2;1;4;3;2;1;4;3;3;1;4;3;4;2; ; ; ;2; ; ; ;1;4;3;2;1;4;3;3;2; ; ; ;1;1;2;2;2;4;3;1; ; ;1; ; ;1; ; ;2;0;0;1; ; ;1; ; ;1;2;60;30;200;200;0;0;0;0;0;0;0;80;26;0;0;0;0;0…	212121212;2	142857143; ; ; ; ; ; ; ; ; ; ; ; ; ;35;3	181818182;16;19;3	2;3	166666667; ; ; ; ; ; ; ; ; ; ; ; ; ;7;3	571428571;2	571428571;2	571428571;18;2;2;1	5;1;596;1	5;5;3	571428571;0;0;2;4;-99;4;17;21;2	333333333;68;3	090909091;19;2329	515152;876	0151515; ; ; ; ; ; ; ; ; ; ; ; ; ; ; ; ;-99;-99; ; ; ; ; ; ; ; ; ; ; ; ; ; ; ; ; ; ; ; ; ; ; ; ; ;-99;-99; ; ; ; ; ; ; ; ; ; ; ; ; ; ; ; ; ; ; ; ; ; ; ; ; ; ; ; ; ; ; ; ; ; ; ; ; ; ; ; ; ; ; ; ; ; ; ; ; ; ; ; ; ; ; ; ; ; ; ; ; ; ; ; ; ; ; ; ; ; ; ; ; ; ; ; ; ; ; ; ; ; ; ; ; ; ; ; ; ; ; ; ; ; ; ; ; ; ; ; ; ; ; ; ; ; ; ; ; ; ; ; ; ; ; ; ; ; ; ; ; ; ;1;2;2;2;2;2;2;-99;2;1;23	29515152; ; ; ; ; ;4612	44;2	375;2	911893939; ; ; ; ; ; ; ; ; ; ; ; ; ; ;1;1;2;1;1;1;1;2;1;2;-99;-99;-99;1;-99;-99;-99;-99;-99;-99;-99;-99;-99;-99;-99;-99;-99;-99;-99;-99;25;18;4;3;6;25;4;461244; ; ; ; ; ; ; ; ; ; ; ; ; ; ; ; ;
137;1;1;1;1;7;1;1;35;1;0;0;1;1;1;1;3;2;52;1;0;0;1;1;7;4;1;3;1;1;1;2;2;1;1;3;2;3;4;4;2;5;5;0;4;1;3;1;0;4;1;4;1;3;4;3;5;4;3;1;3;5;4;0;5;5;4;4;5;4;2;1;4;5;5;1;2;4;4;5;3;4;5;5;4;1;3	5;3	5;2	9;4;2	2;4; ; ; ; ; ; ; ; ; ; ; ; ; ; ; ; ; ; ; ; ; ; ; ; ; ; ; ; ; ; ; ; ; ; ; ; ; ; ; ; ; ; ; ; ; ; ; ; ; ; ; ; ; ; ; ; ;0;3;4;4;3;4;4;4;3;2;3;2;0;4;3;5;3;2;5;3;5;4;5;1;2;5;4;3;2;2;3;2;4;4;1;2;4;4;3;2;2;5;5;4;4;3;4;3;5;2;3	2;3	5;3	4;3	5;2	4;4;2; ; ; ;2; ; ; ;1;4;0;2;1;4;0;2;2; ; ; ;2; ; ; ;1;4;3;2;1;1;3;2;2; ; ; ;2; ; ; ;2;0;0;2;0;0;1; ; ;1; ; ;2;0;0;2;0;1;2;0;2;1;2;0;0;150;200;0;0;0;250;0;30;0;0;0;0;0;0;40;0;4;0;0; ; ;0;0;0;1;1;1;0;1;1;3;4;4;1;4;4;4;1; ;1; ; ; ; ; ; ; ; ; ; ; ;2;2;3;2;0;2;1;5;0;0; ; ; ; ; ; ; ; ; ; ; ; ; ; ; ; ; ; ; ; ; ; ; ; ; ; ; ; ; ; ; ; ; ; ; ; ; ; ; ; ; ; ; ; ; ; ; ; ; ; ; ; ; ; ; ; ; ; ; ; ; ; ; ; ; ; ; ; …	5;3	303030303;2	428571429; ; ; ; ; ; ;32;106;22;3	2;3	212121212;3	142857143; ;42;3	818181818;18;24;3	6;4; ; ; ; ; ; ; ; ; ; ; ; ; ;4;3	25;1	5;2;8;5;0;0	6;1;670;0;5;3	428571429;1;0;3;2;0;1;19;9;1;43;1	869565217;9;319	6956522;245	3478261; ; ; ; ; ; ; ; ; ; ; ; ; ; ; ; ;-99;-99; ; ; ; ; ; ; ; ; ; ; ; ; ; ; ; ; ; ; ; ; ; ; ; ; ;-99;-99; ; ; ; ; ; ; ; ; ; ; ; ;-0	3; ; ;0; ; ;0	5; ; ;-0	5; ; ;0	2; ; ;-3; ; ;-3; ; ;5; ; ; ; ; ; ; ; ; ; ; ; ; ; ; ; ; ; ; ; ; ; ; ; ; ; ; ; ; ; ; ; ; ; ; ; ; ; ; ; ; ; ; ; ; ; ; ; ; ; ; ; ; ; ; ; ; ; ; ; ; ; ; ; ; ; ; ; ; ; ; ; ; ; ; ; ; ; ; ; ; ; ; ; ; ; ; ; ;1;2;2;2;2;2;2;-99;2;1;3	196956522; ; ; ; ; ;661	77;1	8;0	639391304; ; ; ; ; ; ; ; ; ; ; ; ; ; ;1;1;1;1;2;1;1;2;1;2;-99;-99;-99;1;-99;-99;-99;-99;-99;-99;-99;-99;-99;-99;-99;-99;-99;-99;-99;-99;13;6;0;3;0;24;2;66177; ; ; ; ; ; ; ; ; ; ; ; ; ; ; ; ;
138;1;1;1;1;7;1;1;29;2;0;0;1;1;1;1;2;2;56;1;0;1;1;1;7;6;3;3;1;1;1;2;2;2;1;2;3;1;3;4;3;3;4;2;1;1;4;4;1;3;1;0;2;1;3;0;4;5;1;1;3;2;0;0;0;0;4;1;2;5;5;3;2;2;4;1;3;3;2;0;1;3;5;2;2;3;2	9;2	7;1	6;2	3;1	8;1; ; ; ; ; ; ; ; ; ; ; ; ; ; ; ; ; ; ; ; ; ; ; ; ; ; ; ; ; ; ; ; ; ; ; ; ; ; ; ; ; ; ; ; ; ; ; ; ; ; ; ; ; ; ; ; ;1;4;3;5;5;3;5;5;3;3;1;4;5;4;5;1;4;5;2;4;3;4;3;2;4;3;2;3;4;4;1;3;4;5;4;2;3;5;5;1;2;4;4;3;4;1;3;3;3;3;1	8;3	6;4;3	6;3	7;3;1;4;3;5;2; ; ; ;1;4;3;3;1;3;3;5;1;4;3;3;2; ; ; ;2; ; ; ;1;4;3;5;2; ; ; ;1;1;3;1;2;1;3;2;1;2;1; ; ;1; ; ;2;0;3;1; ; ;1; ; ;1;2;20;40;0;150;0;0;0;80;0;30;15;80;20;0;0;0;0;0;4;0;0; ; ;2;2;1;1;0;1;0;1;0;1;1;4;4;4;0;4;1; ;1; ; ; ; ; ; ; ; ; ; ; ;2;2;3;2;4;2;2;3;2;1;1;4;2; ;2; ; ; ;1;3;2; ;1;2;0;1;1;4;1;2;2; ; ; ;2; ; ; ;1;1;3; ;1;1;0;2;1;1;0;1;1; ; ;1; ; ;1; ; ;1; ; ;1; ; ;1; ; ;1; ; ; ;2; ; ; ;32…	9;2	151515152;1	857142857; ; ; ; ; ; ;18;121;28;1	8;3	666666667;4; ;38;3	454545455;16;22;3	2;3	666666667;16;1	454545455;6;10;1	2;1	666666667;32;2	909090909;13;19;2	6;3	166666667; ;6;3	333333333;3;3	666666667;22;3;0	666666667;2	666666667;1;435;1	25;3;2	571428571;1;0;4;2;2;2;18;26;2	888888889;53;2	304347826;23;2756;1075;7;2	285714286;1	142857143;1	5;6;0; ; ;1;468;0;3;3	428571429;1;1;2;4;-99;4;15;8;1	142857143;46;2	342857143;6;240	9795918;156	8571429;3;0	666666667;0	666666667;1;3;0; ; ;0; ;0;0;2	714285714;1;0;4;0;4;2;8;2;0	666666667;25;1	076190476;4;22	95873016;27	88571429; ; ; ;-1	1; ; ;0	9; ; ;2	4; ; ;1
139;1;0;0;0;7;1;1;28;2;0;0;1;1;1;1;2;2;57;1;0;0;1;1;7;5;1;2;1;1;2;2;2;2;1;2;1;2;3;4;2;4;3;4;3;3;1;2;4;4;5;1;4;3;2;4;2;4;4;3;4;2;2;3;2;0;1;2;1;1;2;3;2;4;4;5;4;3;2;4;5;1;4;3;5;4;2;2	8;3	1;3	2;3	4;5; ; ; ; ; ; ; ; ; ; ; ; ; ; ; ; ; ; ; ; ; ; ; ; ; ; ; ; ; ; ; ; ; ; ; ; ; ; ; ; ; ; ; ; ; ; ; ; ; ; ; ; ; ; ; ; ; ; ; ; ; ; ; ; ; ; ; ; ; ; ; ; ; ; ; ; ; ; ; ; ; ; ; ; ; ; ; ; ; ; ; ; ; ; ; ; ; ; ; ; ; ; ; ; ; ; ; ; ; ; ; ; ;1;2;1;2;2; ; ; ;1;4;1;2;1;4;0;2;1;4;2;3;2; ; ; ;2; ; ; ;1;4;3;3;2; ; ; ;1;1;2;1;2;0;3;2;2;3;1; ; ;2;1;3;1; ; ;1; ; ;2;4;2;1;2;0;50;20;200;0;0;0;0;0;0;0;0;0;0;0;0;0;0;4;0;0…	96969697;3	857142857; ; ; ; ; ; ; ; ; ; ; ; ; ;32;2	909090909;14;18;2	8;3; ; ; ; ; ; ; ; ; ; ; ; ; ;6;3	166666667;1	5;2	166666667;13;4;1	75;2	75;1;270;0	5;1;3	428571429;0;0;4;4;2;3;16;20;2;62;2	583333333;14;1157	333333;513	3333333; ; ; ; ; ; ; ; ; ; ; ; ; ; ; ; ;-99;-99; ; ; ; ; ; ; ; ; ; ; ; ; ; ; ; ; ; ; ; ; ; ; ; ; ;-99;-99; ; ; ; ; ; ; ; ; ; ; ; ; ; ; ; ; ; ; ; ; ; ; ; ; ; ; ; ; ; ; ; ; ; ; ; ; ; ; ; ; ; ; ; ; ; ; ; ; ; ; ; ; ; ; ; ; ; ; ; ; ; ; ; ; ; ; ; ; ; ; ; ; ; ; ; ; ; ; ; ; ; ; ; ; ; ; ; ; ; ; ; ; ; ; ; ; ; ; ; ; ; ; ; ; ; ; ; ; ; ; ; ; ; ; ; ; ; ; ; ; ; ;0;1;1;1;1;1;1;1;1;-99;11	57333333; ; ; ; ; ;2777	6;2;1	653333333; ; ; ; ; ; ; ; ; ; ; ; ; ; ;1;2;2;2;2;1;2;2;1;1;-99;-99;-99;2;-99;-99;-99;-99;-99;-99;-99;-99;-99;-99;-99;-99;-99;-99;-99;-99;19;9;7;11;2;24;6;277760; ; ; ; ; ; ; ; ; ; ; ; ; ; ; ; ;
140;1;0;0;0;7;1;1;29;3;0;1;1;1;1;1;2;2;60;2;0;1;1;1;7;5;3;3;1;1;1;2;2;2;2;2;5;1;4;4;3;4;5;5;4;2;5;3;3;3;2;3;1;2;1;5;4;5;3;3;2;1;2;1;1;1;5;4;3;1;1;5;2;1;3;1;5;5;5;3;2;4;5;5;5;4;4	1;3	3;3	2;2	8;2	3;1;5;0;5;5;3;3;3;5;2;1;4;3;0;4;0;3;1;0;5;5;5;5;1;0;0;5;5;0;4;5;3;0;3;0;4;5;5;0;4;0;4;5;3;2;1;5;5;0;1;0;4	2;3	2;1	7;2	7;1	9;1;4;1;2;5;3;5;2;1;1;0;5;3;3;3;1;5;0;1;3;5;5;4;3;1;2;3;0;3;3;3;2;3;5;5;5;2;3;3;3;5;5;5;4;5;4;2;5;4;5;3;3	8;2	6;2	9;3	4;3	1;1;1;4;3;2;1;4;3;2;1;3;3;2;2; ; ; ;2; ; ; ;2; ; ; ;1;2;3;1;2; ; ; ;2; ; ; ;2; ; ; ;1; ; ;1; ; ;1; ; ;1; ; ;1; ; ;1; ; ;1; ; ; ;1; ; ; ; ; ; ; ; ; ; ; ; ; ; ; ; ; ; ;0;0;0; ; ;0;0;0;0;0;0;0;0;0;3;3;3;1;4;2;1;2; ;1; ; ; ; ; ; ; ; ; ; ; ;2;1; ; ;3;1;1; ; ;4;2; ; ; ;1;4;2;2;1;0;2;1;2; ; ; ;1;2;0;1;2; ; ; ;1;1;3;2;1;2;3;2;2; ; ; ;2; ; ; ;2;0;3;1; ; ;1; ; ;1; ; ;1; ; ;1; ; ;1; ; ;1;1; ; ; ; ; ; ; ; ; …	1;2	909090909;2	857142857;42;83;12;4	2;2	515151515;1	714285714;38;99;21;3	8;3;3; ;37;3	363636364;17;20;3	4;3	333333333;44;4;19;25;3	8;4	166666667; ; ; ; ; ; ; ;4;3	25;3;1	75;7;0; ; ;0; ;0;0;2	428571429;0;0;1;-99;-99; ;5;12;3;30;1	875;7;196	875;85	3125;5;1	8;2;1	6;8;1;0;3;0; ;0;0;1	428571429;0;0;4;2;1;1	5;10;13;2	166666667;22;0	788095238;9;153	6785714;132	9642857; ; ; ; ; ; ; ; ; ; ; ; ; ; ; ; ;-99;-99; ; ; ; ; ; ; ; ; ; ;0	1;-0	4;-0	3;-0	1;-0	6;-0	7;-1	5;1	2;-0
141;1;0;0;0;7;1;2;28;1;0;0;7;1;1;1;3;2;49;1;0;0;1;1;7;6;1;3;1;1;1;2;2;1;1;3;0;1;4;4;2;3;4;2;3;2;0;3;5;5;2;1;0;2;2;0;5;4;5;2;1;5;0;0;5;5;0;0;0;0;0;0;5;4;3;4;3;4;4;2;1;1;4;3;4;1;1	8;2	5;2	9;3;1	8;4; ; ; ; ; ; ; ; ; ; ; ; ; ; ; ; ; ; ; ; ; ; ; ; ; ; ; ; ; ; ; ; ; ; ; ; ; ; ; ; ; ; ; ; ; ; ; ; ; ; ; ; ; ; ; ; ;0;5;4;5;5;3;4;5;4;5;0;3;3;5;4;0;0;5;3;3;5;5;3;2;3;5;5;4;3;4;2;3;4;5;3;2;5;5;5;3;5;5;5;5;5;0;5;3;4;4;2	2;4;4	1;4	1;3	9;4;1;3;2;5;1;4;3;7;1;4;2;7;1;4;3;5;1;4;3;7;1;4;2;7;1;4;3;2;1;4;3;5;1;2;3;2;1;2;3;2;2;2;3;1; ; ;1; ; ;2;1;2;2;0;3;1; ; ;1; ; ;4;2;0;60;200;150;150;30;0;200;0;130;0;0;11;20;0;0;0;0;4;650;0; ; ;4;3;2;1;1;1;1;1;1;2;1;1;3;4;4;4;1; ;2;0;0;0;0;1;1;1;1;0;0; ;2;2;1;3;3;2;2;3;2;3; ; ; ; ; ; ; ; ; ; ; ; ; ; ; ; ; ; ; ; ; ; ; ; ; ; ; ; ; ; ; ; ; ; ; ; ; ; ; ; ; ; ; ; ; ; ; ; ; ; ; ; ; ; ; ; ; ; ; ; ; ; ; ; …	8;2	666666667;2; ; ; ; ; ; ;22;128;33;2	2;3	878787879;4	714285714; ;27;2	454545455;13;14;2	6;2	333333333; ; ; ; ; ; ;24;2	181818182;11;13;2	2;2	166666667; ;10;3	5;2	7;4	9;49;3;1;2	666666667;1;951;2	25;6;2	714285714;1;1;4;4;2;3;26;35;2	692307692;76;2	814814815;53;10442	96296;3794	407407; ; ; ; ; ; ; ; ; ; ; ; ; ; ; ; ;-99;-99; ; ; ; ; ; ; ; ; ;9;1	888888889;2	222222222;3;27;2;0	5;1	5;0; ;1	5;0;2	857142857;1;0;4;4;2;3;16;23;2	090909091;52;1	957671958;28;1833	804714;906	8821549; ; ; ;0	4; ; ;1	5; ; ;1	2; ; ;1	1; ; ;2	1; ; ;4; ; ;40; ; ;19; ; ;-0	272727273; ; ;-0	4; ;-0	166666667; ; ; ;-3; ; ;-2; ; ;-1; ; ;-10; ; ;-12; ; ;-0	601398601; ; ;-24; ; ;-0	857142857; ; ;-25; ; ;-8609
142;1;1;1;1;7;1;1;30;2;1;0;1;1;1;1;3;2;67;1;0;0;1;1;7;6;1;2;1;1;2;2;2;2;1;3;4;1;4;4;2;3;1;2;2;1;0;2;3;2;3;1;4;3;4;4;2;1;1;4;4;4;3;3;5;5;4;4;4;3;2;0;5;3;5;5;0;4;2;4;1;0;4;2;3;2;1	8;2	9;2	7;3	6;2	9;4;2;1;3;4;3;3;4;3;4;4;2;4;2;3;4;1;2;3;3;3;2;3;1;4;5;3;5;3;5;3;1;3;2;5;5;0;4;1;3;5;0;5;2;3;2;0;5;5;5;4;1	4;3	6;2	5;3	9;3	8;4; ; ; ; ; ; ; ; ; ; ; ; ; ; ; ; ; ; ; ; ; ; ; ; ; ; ; ; ; ; ; ; ; ; ; ; ; ; ; ; ; ; ; ; ; ; ; ; ; ; ; ; ; ; ; ; ;1;2;3;2;1;1;1;1;1;3;2;4;1;4;2;4;1;3;3;4;2; ; ; ;1;4;3;2;1;4;3;2;2; ; ; ;2; ; ; ;1; ; ;1; ; ;1; ; ;1; ; ;1; ; ;1; ; ;1; ; ; ;2;10;0;150;150;0;0;0;0;0;0;0;0;60;0;0;0;0;0;4;360;0;4;4;3;3;0;1;0;1;1;1;1;4;4;4;4;4;4;4;2;20;1; ; ; ; ; ; ; ; ; ; ; ;2;2;1;2;4;2;2;2;2;2;2; ; ; ;2; ; ; ;1;4;3;…	8;3	151515152;2	428571429;14;114;24;1	4;3	454545455;3	428571429; ; ; ; ; ; ; ;33;3;14;19;2	8;3	166666667;35;3	181818182;18;17;3	6;2	833333333;32;2	909090909;19;13;3	8;2	166666667; ;7;3;2	428571429;2	714285714;19;0; ; ;1;370;1	5;5;4;0;0;4;4;3;3	5;17;17;2	428571429;66;3	142857143;19;2465	346939;899	7857143;3;2	666666667;2;1	666666667;5;1;0;0;1;395;0	666666667;4;4;0;1;4;4;4;4;14;6;1	5;48;2	222222222;5;233	3333333;130	2777778;5;2	4;2;5	2;26;0; ; ;1; ;1	5;2;3	285714286;1;1;3;4;0;2;13;10;2;46;2	037142857;27;1430	074286;708	5185714; ;-0	4; ; ;0	7; ; ;-0	2; ; ;0
143;1;0;0;0;7;1;1;37;1;0;0;1;1;1;1;2;2;66;1;0;0;1;1;7;6;1;3;1;1;1;2;2;1;1;2;0;1;1;5;1;5;5;0;4;0;0;2;5;4;5;0;3;3;5;0;5;5;3;5;3;5;0;0;0;3;2;2;2;2;3;0;1;4;1;3;0;5;4;0;0;0;4;3;3;3;1	7;2	8;2	5;2	9;2	1;4; ; ; ; ; ; ; ; ; ; ; ; ; ; ; ; ; ; ; ; ; ; ; ; ; ; ; ; ; ; ; ; ; ; ; ; ; ; ; ; ; ; ; ; ; ; ; ; ; ; ; ; ; ; ; ; ;0;3;4;5;2;5;2;2;2;0;1;5;3;5;0;0;2;0;5;5;0;5;5;0;2;5;0;2;4;0;0;2;2;5;2;0;4;5;4;4;2;2;4;4;2;0;5;3;0;0;1	3;3;3;3	4;1	7;4;1;2;2;2;1;2;2;3;1;4;3;4;1;2;3;7;2; ; ; ;1;1;2;1;1;3;3;4;1;3;3;7;1;1;2;3;1;2;2;2;2;3;3;2;4;3;1; ; ;2;0;3;2;0;3;1;0;0;1;0;0;2;2;25;0;200;200;150;0;0;100;0;30;0;50;0;0;0;0;0;0;4;400;0; ; ;4;2;2;1;1;1;1;1;1;1;3;1;1;1;1;1;1; ;2; ; ; ;1; ; ;1; ; ;1;25;2;2;1;4;4;2;2;1;2;4;2; ; ; ;1;4;1;2;1;1;1;1;1;2;1;2;2; ; ; ;1;0; ; ;2; ; ; ;2; ; ; ;1;1;0;1;1;0; ; ;2;4;3;1; ; ;1; ; ;1; ; ;2;0; ;1; ; ;1; ; ; ;1; ; …	7;2	696969697;2; ; ; ; ; ; ;13;98;13;1	3;2	96969697;1	857142857; ;33;3;15;18;3;3;38;3	454545455;17;21;3	4;3	5;29;2	636363636;15;14;3;2	333333333; ;9;2	222222222;2	444444444;3	666666667;33;4;1	166666667;2;1;755;2;6;1	285714286;1;1;4;4;4;4;26;34;2	266666667;56;1	931034483;35;3983	08046;1909	954023;6;1	333333333;0	75;1	5;6;2;2;3;0; ;0;4;2	857142857;1;1;2;4;-99;4;16;6;1	2;36;1	698412698;6;195	6571429;139	1238095;7;1	857142857;2;3;21;1;0;3;0; ;0;3;2	714285714;1;1;4;2;0;1;17;17;2	125;34;0	928571429;22;737	9821429;571	0178571; ; ; ;-0	4; ; ;0	2; ; ;0	5; ; ;0	5; ; ;-0	4; ; ;-4; ; ;9; ; ;-1;0	454545455;-0	818181818;-0	363636364;0
144;1;0;0;0;8;1;1;41;3;0;0;7;1;1;1; ;1;82;0;0;0;1;1;7;5;1;2;5;1;2;2;1;2;1; ;1;4;2;5;3;3;4;5;4;2;0;4;2;4;5;0;4;5;4;5;3;5;4;5;4;2;4;1;4;5;0;4;4;4;5;1;4;4;4;5;3;5;4;4;3;1;5;5;4;2;1	4;4	3;3	6;4	2;3	9;2;1;2;5;5;3;2;3;3;3;3;0;3;5;4;5;0;4;3;3;3;1;3;3;4;3;0;2;2;3;5;0;3;4;5;1;4;4;4;4;4;1;4;3;4;4;0;2;3;3;3;0	9;3;3	5;3	8;3	4;4;0;0;1;4;4;3;5;3;4;4;0;4;5;3;5;0;1;1;5;5;0;2;1;5;5;0;1;4;4;4;0;1;1;1;3;1;2;5;5;4;0;1;0;4;5;0;0;4;4;4;0	4;1	7;2	5;3	9;4	3;5;2; ; ; ;2; ; ; ;1;0;0;4;2; ; ; ;2; ; ; ;2; ; ; ;2; ; ; ;2; ; ; ;2; ; ; ;2; ; ; ;1; ; ;1; ; ;1; ; ;1; ; ;2;0; ;1; ; ;1; ; ; ;1; ; ; ; ; ; ; ; ; ; ; ; ; ; ; ; ; ; ;0;250;0; ; ;0;0;0;0;0;0;0;0;0;3;0;3;2;4;2;4;1; ;1; ; ; ; ; ; ; ; ; ; ; ;1;2;3;1;0;1;2;3;1;0;2; ; ; ;2; ; ; ;1;0;0;1;2; ; ; ;1;2;2;3;2; ; ; ;2; ; ; ;1;2;2;3;2; ; ; ;1;0;0;1;1; ; ;1; ; ;2;2;2;1; ; ;1; ; ;1; ; ;1; ; ;3;1; ; ; ; ; ; ; ; …	4;4	121212121;3	428571429;9;110;27;0	9;3	333333333;3	857142857;4;94;30;0	4;2	848484848;4	285714286; ;41;3	727272727;16;25;3	2;4	166666667;45;4	090909091;23;22;4	6;3	666666667;51;4	636363636;22;29;4	4;4	833333333; ;1;0;0;4;4;1;0; ;0; ;0;0;2	571428571;1;0;2;2;2;2;5;0;0;22;1	375;4;0;13	75;4;1;1;2;8;1;2;2;0; ;0;0;1	142857143;0;0;4;1;1;1;9;6;1	2;16;0	857142857;11;101	8285714;101	8285714;1;0;0; ; ;0; ; ;0; ;0;0;1	142857143;1;0;0;-99;-99; ;2;0;0;8;0	285714286;1;0;0	285714286; ;-0	5;-0	5;-1;-1	3;-1	3;-2	6;-0	1;-1;-1
145;1;0;0;0;8;1;1;37;3;0;0;1;1;1;1; ;2;67;1;0;0;1;1;7;5;1;4;1;1;1;2;2;2;1; ;2;2;4;5;4;4;4;2;4;2;2;2;5;2;2;2;4;4;4;2;4;5;4;2;2;4;2;4;2;4;4;2;5;5;4;1;2;4;5;4;4;5;5;4;3;2;4;4;2;2;2	9;3	2;4	1;3	5;2	9;3;3;3;4;3;3;3;4;2;3;2;3;3;4;5;4;2;3;4;4;4;3;5;3;3;3;4;4;5;2;3;3;3;5;4;2;3;4;3;2;3;2;5;4;4;3;2;5;4;3;3;2	8;3	9;3	8;3	3;3;2;2;4;3;3;4;3;3;2;2;2;3;3;4;4;4;2;2;3;2;2;3;4;2;2;3;3;2;4;3;2;3;3;3;3;3;2;3;2;4;3;4;3;2;2;2;3;4;4;3;2;2	8;3	1;2	9;2	8;2	7;2;1;3;3;3;2; ; ; ;1;3;3;3;1;2;2;2;2; ; ; ;2; ; ; ;1;1;1;1;1;3;2;3;2; ; ; ;1;1;2;1;1; ; ;2;0;2;2;1;2;1; ; ;2;2;3;1; ; ;1; ; ;1;1; ; ; ; ; ; ; ; ; ; ; ; ; ; ; ; ; ; ;0;600;0; ; ;0;0;1;0;0;1;1;1;0;2;4;4;4;4;4;4;1; ;1; ; ; ; ; ; ; ; ; ; ; ;2;2;2;3;0;2;2;3;2;0;1;3;3;2;2; ; ; ;1;0;2;1;1;0;3;1;1;0;3;1;2; ; ; ;1;2;3;1;1;3;3;2;2; ; ; ;1;0;3;1;1; ; ;1; ; ;1; ; ;1; ; ;1; ; ;1; ; ;1; ; ;1;2; ; ; ;200; ; ; …	9;3	484848485;3	142857143;28;118;22;2	8;3	575757576;3	142857143;28;96;19;2	8;2	909090909;2	714285714; ;20;1	818181818;13;7;2	6;1	166666667;25;2	272727273;14;11;2	8;1	833333333;23;2	090909091;10;13;2;2	166666667; ;6;2	166666667;2	166666667;2	166666667;13;3;1;2	333333333;0; ;0	25;3;3	714285714;1;0;4;3;2;2	5;17;20;2	222222222;48;2	086956522;14;1103	768116;512	7922705;7;1	142857143;2	857142857;1	285714286;9;0; ; ;1;200;1;2;3	571428571;1;0;4;3;4;3	5;15;20;2	857142857;44;1	842857143;10;789
146;1;1;1;1;8;1;2;39;3;0;1;2;2;1;3;3;1;66;2;0;1;1;0;7;6;3;2;2;1;2;1;1;2;2;2;3;2;3;4;2;5;4;3;4;3;3;4;3;3;2;5;3;3;3;5;5;3;3;0;3;5;5;0;2;4;0;3;4;0;4;0;4;3;4;4;2;4;4;3;2;2;5;3;4;3;3;3	7;2	9;2	7;3	2;2;3;3;3;4;3;5;3;3;3;3;2;5;2;2;2;4;2;2;2;2;5;2;3;3;4;5;2;2;2;3;2;3;4;5;5;2;3;2;5;5;2;5;5;3;3;2;5;5;5;5;3	2;3	3;3	1;3	4;3	5;5; ; ; ; ; ; ; ; ; ; ; ; ; ; ; ; ; ; ; ; ; ; ; ; ; ; ; ; ; ; ; ; ; ; ; ; ; ; ; ; ; ; ; ; ; ; ; ; ; ; ; ; ; ; ; ; ;2; ; ; ;2; ; ; ;2; ; ; ;2; ; ; ;2; ; ; ;2; ; ; ;2; ; ; ;2; ; ; ;2; ; ; ;2; ; ; ;1; ; ;1; ; ;1; ; ;1; ; ;2;0;2;1; ; ;1; ; ; ;1; ; ; ; ; ; ; ; ; ; ; ; ; ; ; ; ; ; ; ; ;0; ; ;3;2;0;0;0;0;1;1;0;0;1;0;0;1;1;4;1; ;1; ; ; ; ; ; ; ; ; ; ; ;1;2;5;2;4;1;1;4;1;2;2; ; ; ;2; ; ; ;2; ; ; ;2; ; ; …	212121212;2	714285714;32;110;23;3	2;3	333333333;3	285714286; ; ; ; ; ; ; ;49;4	454545455;23;26;4	6;4	333333333;47;4	272727273;23;24;4	6;4;52;4	727272727;24;28;4	8;4	666666667; ;0; ; ; ; ;1;0;2;0; ;1	25;2;1;1;0;1;0;1;0	5;5;2;2;13;0	928571429; ; ; ;0; ; ; ; ;1;1;1;0; ;0;0;0	714285714;0;1;2;0;2;1;4;1;1;8;0	542857143;1;2	171428571;3	085714286;0; ; ; ; ;2;2;2;0; ;0;1;0	714285714;0;0;3;-99;3;3;6;4;2;12;1	142857143;2;27	42857143;18	85714286; ;0	2; ; ;-0	4; ; ;0	2; ; ;0	7; ; ;0	3; ; ;2; ; ;4; ; ;4; ; ;-0	181818182;0	454545455;0	272727273;0;0	2;0	2;0	666666667;0	333333333;-0	333333333;-2;5;3;0;1;1;-2;4;2;-1;2;1;-1;3;2;-1;1;0;-5;4;-1;-0	385714286;0	6;0	214285714; ;1; ; ;25
147;1;0;0;0;8;1;1;38;2;0;0;1;1;1;1; ;2;66;1;0;0;1;1;7;5;1;2;5;1;2;2;1;2;1; ;5;4;4;3;5;2;4;5;2;3;1;4;4;4;3;0;4;2;4;4;5;4;4;2;4;3;3;1;3;3;5;3;0;3;4;0;4;0;0;3;5;5;5;1;0;5;5;4;0;4;3	1;4;2	9;2	2;3	3;2;2;3;2;2;2;2;3;2;3;2;3;3;2;2;3;2;3;3;3;2;3;2;3;3;3;2;2;2;3;2;2;3;3;2;2;2;3;3;3;3;2;3;3;3;2;2;2;3;3;3;2	2;2	7;2	6;2	7;2	4;4;3;3;4;3;3;2;3;2;3;3;2;3;3;2;3;2;2;3;3;3;2;3;3;3;3;2;2;3;3;3;2;3;3;2;3;2;3;3;3;2;2;3;3;3;2;2;3;3;3;3;2	1;2	8;3;2	8;2	8;3;1;4;2;3;2; ; ; ;1;4;2;3;1;1;1;2;2; ; ; ;2; ; ; ;2; ; ; ;1;0;0; ; ; ; ; ; ; ; ; ;1; ; ;1; ; ;1; ; ;1; ; ;1; ; ;1; ; ;1; ; ; ;1; ; ; ; ; ; ; ; ; ; ; ; ; ; ; ; ; ; ;0; ;0; ; ;0;0;0;1;0;0;0;1;0;2;0;2;2;2;2;4;2; ;1; ; ; ; ; ; ; ; ; ; ; ;1;2;3;1;0;1;2;4;0;0;1;2;2;1;2; ; ; ;1;3;2;2;1;1; ;1;2; ; ; ;2; ; ; ;2; ; ; ;2; ; ; ;2; ; ; ;2; ; ; ;1; ; ;1; ; ;1; ; ;1; ; ;1; ; ;1; ; ;1; ; ;1;2; ; ; ;200; ; ; ; …	1;3	181818182;2	714285714;22;87;17;2	2;2	636363636;2	428571429;21;94;20;2	1;2	848484848;2	857142857; ;39;3	545454545;15;24;3;4;48;4	363636364;20;28;4;4	666666667;45;4	090909091;20;25;4;4	166666667; ;4;2	25;1	25;2	666666667;8;0; ; ;0; ;0;2;2;0;0;2;2;1;1	5;8;5;1	25;26;1	444444444;8;115	5555556;86	22222222;3;2;2;1	333333333;4;0; ; ;1;200;0;0;2	166666667;0;0;2;-99;2;2;6;4;2;21;1	233333333;5;74;48	5;3;2	666666667;1	666666667;1;3;0; ; ;0; ;0;1;2;0;0;0;-99;-99; ;4;5;1	666666667;22;1	555555556;4;41	48148148;25	77777778; ;-0	9;-0	1;-1;-1	3;0	1;-1
148;1;0;0;0;8;1;1;26;2;1;0;1;1;1;1; ;2;54;1;0;1;1;1;7;5;2;2;5;1;2;2;1;2;1; ;0;0;1;5;4;3;1;4;5;4;4;4;4;5;4;0;0;4;3;4;0;4;1;1;4;0;1;3;4;3;0;3;2;4;3;0;3;3;1;3;2;4;4;4;4;0;3;3;3;4;0	9;2	3;2	9;3	5;3	7;5; ; ; ; ; ; ; ; ; ; ; ; ; ; ; ; ; ; ; ; ; ; ; ; ; ; ; ; ; ; ; ; ; ; ; ; ; ; ; ; ; ; ; ; ; ; ; ; ; ; ; ; ; ; ; ; ; ; ; ; ; ; ; ; ; ; ; ; ; ; ; ; ; ; ; ; ; ; ; ; ; ; ; ; ; ; ; ; ; ; ; ; ; ; ; ; ; ; ; ; ; ; ; ; ; ; ; ; ; ; ; ; ;2; ; ; ;2; ; ; ;1;3;0; ;2; ; ; ;2; ; ; ;2; ; ; ;2; ; ; ;2; ; ; ;2; ; ; ;2; ; ; ;1; ; ;1; ; ;1; ; ;1; ; ;1; ; ;1; ; ;1; ; ; ;2;0;60;0;0;0;30;0;500;0;0;60;0;55;0;0;0;2000;0;…	9;2	878787879;4	142857143; ; ; ; ; ; ; ; ; ; ; ; ; ;44;4;16;28;3	2;4	666666667; ; ; ; ; ; ; ; ; ; ; ; ; ;1;3;0; ; ;0; ; ;1;2705;0;0;0;1;0;0;-99;-99; ;3;0;0;3;0	230769231; ;0; ; ; ; ; ; ; ; ; ; ; ; ; ; ; ; ; ;-99;-99; ; ; ; ; ; ; ; ; ; ; ; ; ; ; ; ; ; ; ; ; ; ; ; ; ;-99;-99; ; ; ; ; ; ; ; ; ; ; ; ; ; ; ; ; ; ; ; ; ; ; ; ; ; ; ; ; ; ; ; ; ; ; ; ; ; ; ; ; ; ; ; ; ; ; ; ; ; ; ; ; ; ; ; ; ; ; ; ; ; ; ; ; ; ; ; ; ; ; ; ; ; ; ; ; ; ; ; ; ; ; ; ; ; ; ; ; ; ; ; ; ; ; ; ; ; ; ; ; ; ; ; ; ; ; ; ; ; ; ; ; ; ; ; ; ; ; ; ; ; ;0;1;1;1;1;1;1;1;1;-99;0; ; ; ; ; ;0; ;0; …
149;1;0;0;0;8;1;2;40;2;0;0;6;1;1;1; ;1;66;2;0;0;1;1;7;5;1;2;5;1;2;2;1;2;2; ;0;0;5;4;4;5;5;4;2;4;5;5;2;5;3;2;1;1;5;2;3;5;5;1;2;0;4;1;0;0;2;2;2;4;3;0;4;1;4;3;0;4;4;1;3;3;5;4;4;4;2;3	5;2	9;3;2	8;2; ; ; ; ; ; ; ; ; ; ; ; ; ; ; ; ; ; ; ; ; ; ; ; ; ; ; ; ; ; ; ; ; ; ; ; ; ; ; ; ; ; ; ; ; ; ; ; ; ; ; ; ; ; ; ; ; ; ; ; ; ; ; ; ; ; ; ; ; ; ; ; ; ; ; ; ; ; ; ; ; ; ; ; ; ; ; ; ; ; ; ; ; ; ; ; ; ; ; ; ; ; ; ; ; ; ; ; ; ; ; ; ;2; ; ; ;2; ; ; ;1;2;0;2;1;1;1;1;2; ; ; ;2; ; ; ;2; ; ; ;1;2;1;2;2; ; ; ;1;1;2;2;1; ; ;1; ; ;1; ; ;2; ; ;2;0;0;1; ; ;1; ; ; ;2;10;30;180;0;0;1510;0;0;0;0;0;0;0;0;0;0;0;0;0;…	285714286; ; ; ; ; ; ; ; ; ; ; ; ; ;37;3	363636364;15;22;3;3	666666667; ; ; ; ; ; ; ; ; ; ; ; ; ;4;1	5;1;1	75;7;2;0;0;1;1730;1;0;2	857142857;1;0;4;3;2;2	5;12;4;0	8;35;1	842105263;7;123	7894737;110	9684211; ; ; ; ; ; ; ; ; ; ; ; ; ; ; ; ;-99;-99; ; ; ; ; ; ; ; ; ; ; ; ; ; ; ; ; ; ; ; ; ; ; ; ; ;-99;-99; ; ; ; ; ; ; ; ; ; ; ; ; ; ; ; ; ; ; ; ; ; ; ; ; ; ; ; ; ; ; ; ; ; ; ; ; ; ; ; ; ; ; ; ; ; ; ; ; ; ; ; ; ; ; ; ; ; ; ; ; ; ; ; ; ; ; ; ; ; ; ; ; ; ; ; ; ; ; ; ; ; ; ; ; ; ; ; ; ; ; ; ; ; ; ; ; ; ; ; ; ; ; ; ; ; ; ; ; ; ; ; ; ; ; ; ; ; ; ; ; ; ;0;1;1;1;1;1;1;1;1;-99;1	237894737; ; ; ; ; ;117	6;1	75;0	309473684; ; ; ; ; ; ; ; ; ; ; ; ; ; ;1;2;2;2;2;2;2;2;1;1;-99;-99;-99;2;-99;-99;-99;-99;-99;-99;-99;-99;-99;-99;-99;-99;-99;-99;-99;-99;6;4;0;0;4;20;5;11760; ; ; ; ; ; ; ; ; ; ; ; ; ; ; ; ;
150;1;1;1;1;8;1;1;36;2;0;0;1;1;1;1;2;2;57;1;0;1;1;1;7;6;3;3;1;1;1;2;2;2;1;2;2;2;4;4;4;1;3;3;1;2;2;2;2;3;4;1;4;3;3;0;4;4;5;5;4;0;3;5;2;0;2;4;4;5;5;3;2;4;3;0;0;2;3;4;5;0;4;5;3;3;1	5;3;3	8;3	3;2	7;3;4;3;3;4;5;3;2;4;4;5;0;3;4;2;4;0;3;5;5;4;0;3;3;4;4;0;4;4;2;4;0;3;3;2;3;0;3;4;4;2;1;2;3;4;4;0;2;2;4;3;0	8;2	8;3	5;3	5;3	8;5;5;5;5;5;5;3;4;4;5;4;2;3;4;4;5;2;3;4;5;4;2;4;4;5;5;1;3;4;4;3;0;4;4;5;4;1;4;3;5;4;1;4;4;5;4;1;3;3;5;5;1	8;3	7;3	9;4	8;4	3;4;1;4;0;2;2; ; ; ;1;1;0;1;2; ; ; ;2; ; ; ;2; ; ; ;1;4;3;6;2; ; ; ;2; ; ; ;1;2;3;2;2;1;3;1; ; ;1; ; ;2;2;2;1; ; ; ; ; ;1; ; ;4;2;30;60;200;250;20;18;0;0;0;20;50;60;60;0;0;0;0;0;4;360;0; ; ;3;2;4;0;0;1;1;1;1;2;1;2;3;4;4;4;2;14;1; ; ; ; ; ; ; ; ; ; ;0;2;2;1;2;4;2;2;2;2;0;1;3;3;3;2; ; ; ;1;4;3;3;2; ; ; ;2; ; ; ;2; ; ; ;1;2;3;4;2; ; ; ;2; ; ; ;1;1;3;1;1; ; ;1; ; ;2;3;0;1; ; ;1; ; ;1; ; ;1; ; ;1;2;40…	5;3	090909091;3	714285714;8;107;29;0	8;3	242424242;4	142857143;18;134;33;1	8;4	060606061;4	714285714; ;24;2	181818182;10;14;2;2	333333333;40;3	636363636;17;23;3	4;3	833333333;35;3	181818182;16;19;3	2;3	166666667; ;4;2	75;1	5;2	75;11;2;1	5;2	5;1;768;2	25;4;2	857142857;0;0;4;4;3;3	5;15;11;1	833333333;54;2	7;15;1113	75;510;4;2	5;3;2	75;11;1;3;0;1;490;1;0;3;0;1;4;4;2;3;11;12;2	4;48;2	75;12;871	2;339	9;6;2	666666667;2;5;20;0; ; ;0; ;0
151;1;0;0;0;8;1;1;31;1;0;0;1;1;1;1; ;2;58;2;0;1;1;1;7;5;3;2;5;1;2;2;1;1;2; ;4;4;2;5;3;4;5;4;3;2;0;3;4;1;2;2;4;5;3;2;3;1;2;1;1;4;1;4;5;4;3;4;4;1;3;1;4;4;4;5;3;4;1;1;3;2;4;2;4;3;2	6;3	4;3	2;2	8;2	8;2;3;3;4;2;3;3;3;4;2;3;1;3;3;2;3;1;3;3;2;3;1;2;2;2;3;3;2;2;3;2;1;3;3;2;4;1;3;3;3;3;3;3;2;2;2;4;3;2;4;3;2	1;2	8;2	8;2	4;2	9;5;2;3;2;4;4;4;4;4;3;2;1;3;3;1;2;2;3;3;2;2;1;2;3;2;3;5;3;2;3;4;2;3;3;2;3;2;3;2;4;4;2;4;2;3;1;2;3;1;4;4;2	3;3	1;2	5;2	8;2	9;2;2; ; ; ;2; ; ; ;2; ; ; ;2; ; ; ;2; ; ; ;2; ; ; ;2; ; ; ;2; ; ; ;2; ; ; ;2; ; ; ;1; ; ;1; ; ;1; ; ;1; ; ;2;0;2;1; ; ;1; ; ;1;1; ; ; ; ; ; ; ; ; ; ; ; ; ; ; ; ; ; ;0; ;0; ; ;0;0;1;0;0;0;0;0;0;1;2;2;2;2;2;2;1; ;1; ; ; ; ; ; ; ; ; ; ; ;2;1;5;0;4;2;1;5;0;3;2; ; ; ;2; ; ; ;1;3;0;1;2; ; ; ;2; ; ; ;2; ; ; ;2; ; ; ;2; ; ; ;2; ; ; ;2; ; ; ;1; ; ;1; ; ;1; ; ;1; ; ;1; ; ;1; ; ;1; ; ;1;1; ; ; ; ; ; ; ; ; …	6;3	121212121;2	714285714;21;91;18;2	1;2	757575758;2	571428571;23;93;20;2	3;2	818181818;2	857142857; ;30;2	727272727;15;15;3;2	5;41;3	727272727;18;23;3	6;3	833333333;32;2	909090909;16;16;3	2;2	666666667; ;0; ; ; ; ;1;0;2;0; ;0	25;0;1	857142857;1;0;2;0;0;0;4;2;2;14;0	933333333;1;7	466666667;5	866666667;1;3;0;1;1;0; ; ;0; ;0	5;0;2;1;0;1;0;0;0;3;0;0;19;1	1;2;0;3	3;2;2;1;1	5;3;0; ; ;1;205;0	5;1;2;0;0;4;1;1;1;8;2;1;24;1	5;4;48;40; ;-0	5;0	2;-0	3;-0	6;0	3;-0	3;-0
152;1;1;1;1;8;1;1;24;2;1;0;1;1;1;5; ;2;51;1;0;0;1;1;7;5;1;2;5;1;2;1;1;2;1; ;2;2;3;4;1;1;3;4;4;2;1;4;3;3;4;1;3;4;4;4;1;3;3;3;4;1;1;2;4;4;1;3;3;5;5;0;4;4;4;5;1;2;4;4;4;1;3;4;3;4;1;2	8;3	4;3	8;3	7;4;1;2;2;5;4;2;3;3;5;5;0;4;4;4;4;0;5;4;4;5;1;4;4;4;5;0;2;1;1;4;0;5;3;5;5;0;4;2;5;5;0;4;4;4;4;0;1;5;3;5;0	4;3	4;3	2;4;4	6;5;2;2;3;5;4;1;3;4;5;4;0;4;4;4;5;1;3;4;5;4;1;3;3;4;5;1;2;5;3;5;0;4;2;5;5;0;5;4;5;5;1;3;4;4;4;0;3;5;3;5;0	7;3	2;3	8;4	3;4	6;5;2; ; ; ;1;4;3;1;2; ; ; ;2; ; ; ;2; ; ; ;2; ; ; ;2; ; ; ;2; ; ; ;1;1;3;1;2; ; ; ;2;1;3;1; ; ;1; ; ;1; ; ;2;0;0;1; ; ;1; ; ;1;2;0;0;0;100;0;0;0;0;0;0;15;80;20;0;0;0;0;0;0; ;0; ; ;1;1;2;1;1;0;0;0;0;4;4;4;1;4;4;4;2;1;1; ; ; ; ; ; ; ; ; ; ; ;2;2;4;4;0;2;2;4;1;3;2; ; ; ;2; ; ; ;1;2;0;1;2; ; ; ;2; ; ; ;2; ; ; ;2; ; ; ;2; ; ; ;1;1;0;1;2; ; ; ;1; ; ;1; ; ;1; ; ;1; ; ;1; ; ;1; ; ;1; ; ;1;2; ; ; ;200; ;…	454545455;3	285714286;4;121;31;0	4;3	666666667;4	428571429;7;128;31;0	7;3	878787879;4	428571429; ;24;2	181818182;8;16;1	6;2	666666667;43;3	909090909;17;26;3	4;4	333333333;45;4	090909091;18;27;3	6;4	5; ;2;2	5;3;1;2;2;0	5;1	5;1;215;1;2;3	571428571;0;0;4;1;1;1;11;9;2	25;37;2	055555556;3;152	625;71	04166667;2;1	5;0;1;2;0; ; ;1;235;0;0;1	571428571;0;0;4;2;2;2;7;0;0;18;1	014285714;3;0;10	65;1;1;0;1;1;0; ; ;1;315;0;1;1	142857143;0;0;0;-99;-99; ;3;0;0;9;0	535714286;2;0;1	607142857; ;-0	6;0	3;-0	3;0	6;-0
153;1;1;1;1;8;1;1;47;1;0;0;7;1;1;3;2;1;51;1;0;1;3;0;4;5;3;2;5;1;2;1;1;1;1; ;0;0;0;5;0;0;3;0;4;0;2;4;5;0;2;0;0;0;0;3;0;0;0;0;1;0;0;0;0;0;0;0;3;4;0;2;3;4;3;3;4;4;0;0;0;0;5;4;4;0;0	8;1	9;1	6;2;0	9;4; ; ; ; ; ; ; ; ; ; ; ; ; ; ; ; ; ; ; ; ; ; ; ; ; ; ; ; ; ; ; ; ; ; ; ; ; ; ; ; ; ; ; ; ; ; ; ; ; ; ; ; ; ; ; ; ; ; ; ; ; ; ; ; ; ; ; ; ; ; ; ; ; ; ; ; ; ; ; ; ; ; ; ; ; ; ; ; ; ; ; ; ; ; ; ; ; ; ; ; ; ; ; ; ; ; ; ; ; ; ; ; ;2; ; ; ;1;4;1;3;2; ; ; ;1;3;1;4;2; ; ; ;2; ; ; ;1;3;2;4;1;2;1;4;2; ; ; ;1;3;1;4;1; ; ; ; ; ;1; ; ;1; ; ;1; ; ;1; ; ;1; ; ;1;2;0;0;10;40;0;0;0;0;0;0;0;0;0;0;0;0;0;0;4;400;0…	8;1	727272727;1; ; ; ; ; ; ; ; ; ; ; ; ; ;40;3	636363636;19;21;3	8;3	5; ; ; ; ; ; ; ; ; ; ; ; ; ;5;3;1	2;3	8;19;0; ; ;1;50;1;0;2	285714286;0;0;0;-99;-99; ;6;6;1	2;39;2	294117647;20;330	3529412;209	6470588; ; ; ; ; ; ; ; ; ; ; ; ; ; ; ; ;-99;-99; ; ; ; ; ; ; ; ; ; ; ; ; ; ; ; ; ; ; ; ; ; ; ; ; ;-99;-99; ; ; ; ; ; ; ; ; ; ; ; ; ; ; ; ; ; ; ; ; ; ; ; ; ; ; ; ; ; ; ; ; ; ; ; ; ; ; ; ; ; ; ; ; ; ; ; ; ; ; ; ; ; ; ; ; ; ; ; ; ; ; ; ; ; ; ; ; ; ; ; ; ; ; ; ; ; ; ; ; ; ; ; ; ; ; ; ; ; ; ; ; ; ; ; ; ; ; ; ; ; ; ; ; ; ; ; ; ; ; ; ; ; ; ; ; ; ; ; ; ; ;1;2;2;2;2;2;2;-99;2;1;3	303529412; ; ; ; ; ;280	8;3	333333333;0	550588235; ; ; ; ; ; ; ; ; ; ; ; ; ; ;1;2;2;2;2;2;2;2;2;2;-99;-99;-99;2;-99;-99;-99;-99;-99;-99;-99;-99;-99;-99;-99;-99;-99;-99;-99;-99;15;6; ; ;4;16; ;28080; ; ; ; ; ; ; ; ; ; ; ; ; ; ; ; ;
154;1;1;1;1;8;1;2;36;2;0;0;2;2;2;5;3;2;67;1;0;0;1;0;5;5;1;4;1;2;1;1;2;2;1;2;0;1;3;5;0;3;3;2;5;0;3;5;5;5;1;0;3;2;5;4;5;5;4;0;3;5;0;2;0;2;5;2;5;0;0;5;4;5;2;3;0;5;5;2;2;4;5;5;2;2;3;3	3;3	8;2	6;1	7;3;1;5;3;5;3;5;3;5;5;3;2;3;5;5;3;2;1;5;5;4;3;5;2;1;5;5;5;3;5;1;3;3;4;5;2;5;5;5;4;4;2;5;5;5;5;2;5;5;4;4;3;4;4	2;4	4;3	4;4; ; ; ; ; ; ; ; ; ; ; ; ; ; ; ; ; ; ; ; ; ; ; ; ; ; ; ; ; ; ; ; ; ; ; ; ; ; ; ; ; ; ; ; ; ; ; ; ; ; ; ; ; ; ; ; ;1;3;3;3;2; ; ; ;2; ; ; ;2; ; ; ;2; ; ; ;2; ; ; ;2; ; ; ;2; ; ; ;1;3;0;6;2; ; ; ;1; ; ;1; ; ;1; ; ;1; ; ;1; ; ;1; ; ;1; ; ;1;2;40;60;10;400;30;0;0;0;0;0;40;0;0;0;0;0;75;0;0;0;0; ; ;0;3;0;0;0;0;0;0;0;0;0;2;3;2;4;4;1; ;1; ; ; ; ; ; ; ; ; ; ;0;2;2;1;2;4;2;2;4;1;3;2; ; ; ;1;4;3;2;2; ; ; …	090909091;1	714285714;30;132;28;3;4;4; ; ; ; ; ; ; ;41;3	727272727;17;24;3	4;4;43;3	909090909;15;28;3;4	666666667;31;2	818181818;11;20;2	2;3	333333333; ;2;3;1	5;4	5;9;0; ; ;1;655;0	75;0;2	142857143;1;0;4;4;1;2	5;8;3;1	5;29;1	8125;10;217	5;132	5;2;2	5;3;1	5;3;1;2;3;1;550;0;0;2	428571429;0;0;2;-99;-99; ;6;9;3;28;2	185714286;5;196	7142857;77	78571429;1;1;0;1;1;0; ; ;1;305;0;0;1	142857143;0;0;1;-99;-99; ;3;0;0;12;1	285714286;2;0;3	857142857; ;0; ; ;0	7; ; ;0	4; ; ;1	8; ; ;1	7; ; ;0; ; ;30; ; ;16; ; ;0	181818182;-1	090909091;-0	909090909;-0	4;-0	8;-1	2;-1	333333333;-0	666666667;0	666666667;2;-12;-10;-2;-4;-6;4;-8;-4;-2;-3;-5;6;-9;-3;1	5;-3;-1	5;-1;-16;-17;0
155;1;1;1;1;8;1;1;51;1;0;0;1;1;3;1;1;2;42;1;0;0;3;0;3;6;1;2;5;1;2;2;1;1;1;3;2;5;5;5;3;0;3;5;0;3;2;4;2;5;5;3;5;4;5;5;0;5;5;2;3;4;4;4;5;5;0;5;4;4;5;0;0;5;3;4;5;4;4;4;4;0;5;5;2;4;1	6;4;4	3;3	5;4	1;3; ; ; ; ; ; ; ; ; ; ; ; ; ; ; ; ; ; ; ; ; ; ; ; ; ; ; ; ; ; ; ; ; ; ; ; ; ; ; ; ; ; ; ; ; ; ; ; ; ; ; ; ; ; ; ; ; ; ; ; ; ; ; ; ; ; ; ; ; ; ; ; ; ; ; ; ; ; ; ; ; ; ; ; ; ; ; ; ; ; ; ; ; ; ; ; ; ; ; ; ; ; ; ; ; ; ; ; ; ; ; ; ;2; ; ; ;2; ; ; ;1;4;3;2;1;4;0;2;2; ; ; ;2; ; ; ;1;4;3;2;1;1;3;3;2; ; ; ;1;2;1;2;1; ; ;2;4;3;2;1;3;1; ; ;1; ; ;1; ; ;2;3;2;3;2;0;3;180;100;0;0;0;0;0;180;100;0;0;0;0;0;0;0;3…	6;3	96969697;4; ; ; ; ; ; ; ; ; ; ; ; ; ;45;4	090909091;19;26;3	8;4	333333333; ; ; ; ; ; ; ; ; ; ; ; ; ;5;3;2;2	2;11;3;2	666666667;2	666666667;1;563;1	333333333;0;3	142857143;0;0;4;2;4;3;13;18;2	25;58;2	761904762;14;1131;456	0833333; ; ; ; ; ; ; ; ; ; ; ; ; ; ; ; ;-99;-99; ; ; ; ; ; ; ; ; ; ; ; ; ; ; ; ; ; ; ; ; ; ; ; ; ;-99;-99; ; ; ; ; ; ; ; ; ; ; ; ; ; ; ; ; ; ; ; ; ; ; ; ; ; ; ; ; ; ; ; ; ; ; ; ; ; ; ; ; ; ; ; ; ; ; ; ; ; ; ; ; ; ; ; ; ; ; ; ; ; ; ; ; ; ; ; ; ; ; ; ; ; ; ; ; ; ; ; ; ; ; ; ; ; ; ; ; ; ; ; ; ; ; ; ; ; ; ; ; ; ; ; ; ; ; ; ; ; ; ; ; ; ; ; ; ; ; ; ; ; ;1;2;2;2;3;3;3;2;-99;2;11	31; ; ; ; ; ;1900	08;2	333333333;1	885; ; ; ; ; ; ; ; ; ; ; ; ; ; ;1;2;2;2;2;2;2;2;1;1;-99;-99;-99;2;-99;-99;-99;-99;-99;-99;-99;-99;-99;-99;-99;-99;-99;-99;-99;-99;15;10;8;8;4;22;6;190008; ; ; ; ; ; ; ; ; ; ; ; ; ; ; ; ;
156;1;1;1;1;9;1;2;56;1;0;0;1;1;2;1; ;1;55;2;0;0;2;1;6;5;1;2;1;2;2;2;2;1;2; ;4;3;1;5;5;2;4;2;5;5;2;4;1;4;3;1;2;5;2;1;2;3;2;2;4;5;1;3;2;2;0;1;3;4;1;1;3;4;4;2;2;4;2;2;4;1;4;2;4;4;2;2	9;2	5;3	4;3	1;4;4;0;5;5;5;5;5;5;5;5;0;5;5;5;5;0;5;5;5;5;0;5;5;5;5;5;5;5;0;5;0;5;5;5;5;0;5;5;5;5;0;5;5;5;5;0;5;5;5;5;1	4;4	5;5;4	5;5;5;5;0;5;5;2;5;5;5;5;3;0;5;5;0;5;0;4;5;5;5;3;0;0;4;4;0;0;0;5;5;0;0;3;3;3;0;3;5;5;3;0;5;4;5;5;0;5;5;5;5;1	3;2	7;3	7;4	2;4;4;2; ; ; ;2; ; ; ;1;3;2;2;2; ; ; ;2; ; ; ;2; ; ; ;2; ; ; ;1;2;1;2;2; ; ; ;2; ; ; ;1; ; ;1; ; ;1; ; ;1; ; ;1; ; ;1; ; ;1; ; ; ;1; ; ; ; ; ; ; ; ; ; ; ; ; ; ; ; ; ; ; ;1335;0; ; ;0;0;0;0;0;1;0;0;0;4;3;4;2;4;2;4;2;10;1; ; ; ; ; ; ; ; ; ; ; ;2;1;3;1;3;2;2;4;0;3;2; ; ; ;2; ; ; ;2; ; ; ;2; ; ; ;2; ; ; ;2; ; ; ;2; ; ; ;2; ; ; ;2; ; ; ;1;0;0;1;1; ; ;1; ; ;1; ; ;1; ; ;1; ; ;1; ; ;1; ; ;1;1; ; ; ; ; ; …	757575758;4;14;155;35;1	4;4	696969697;5;13;116;30;1	3;3	515151515;4	285714286; ;40;3	636363636;18;22;3	6;3	666666667;43;3	909090909;22;21;4	4;3	5;34;3	090909091;20;14;4;2	333333333; ;2;2	5;1	5;2;4;0; ; ;0; ;0;1;3	285714286;0;0;3;2;1;1	5;6;3;1	5;31;2	066666667;4;74	4;42	8;1;0;0;1;1;0; ; ;0; ;0	25;2;1	857142857;0;0;1;1;0;0	5;4;0;0;15;0	521428571;2;0;2	085714286;1;0;0;1;1;0; ; ;0; ;0;2;2	166666667;0;0;2;0;0;0;5;0;0;13;0	433333333;2;0;2	166666667; ;-0	6;-0	1;-0	7;1	6;-1	8;-0	2;2	5;-1	3;1
157;1;0;0;0;9;1;1;44;1;0;0;1;1;3;1; ;2;41;0;0;0;1;1;7;5;1;2;5;1;2;2;1;1;1; ;0;4;3;0;0;4;3;4;0;0;5;5;4;4;3;4;2;4;3;0;5;5;3;5;4;5;1;0;5;4;3;4;1;1;1;2;0;1;1;4;5;5;2;0;0;0;4;2;4;4;3	3;3	3;2	4;2	3;2;2;1;4;1;5;2;2;4;3;3;0;5;4;0;5;5;4;2;4;3;4;4;5;5;3;3;4;3;4;4;4;2;3;4;3;3;1;3;1;0;5;4;4;3;2;1;1;5;4;3;3;2	8;3	7;2	9;3	1;3;2;0;4;3;1;0;0;4;4;4;3;0;5;3;4;5;3;3;4;3;5;2;4;3;4;4;3;4;0;5;5;3;0;0;0;0;2;2;4;4;4;3;4;4;4;3;3;4;2;4;3;1	9;3	4;2	7;3	3;3	2;2;1;4;2;5;2; ; ; ;1;1;3;2;2; ; ; ;1;0;2;1;1;1;1;1;2; ; ; ;1;1;2;1;2; ; ; ;1;0;1;1;2;0;3;2;2;1;1; ; ;2;0;3;2;0;1;1; ; ;1; ; ; ;1; ; ; ; ; ; ; ; ; ; ; ; ; ; ; ; ; ; ; ; ;0; ; ;0;0;0;1;0;0;1;1;0;1;0;4;4;4;1;4;2; ;2;0;0;0;0;0;0;1;0;0;0; ;2;2;4;1;3;2;2;5;0;2;1;0;3;1;2; ; ; ;1;3;3;4;1;2;2;3;1;0;1;1;2; ; ; ;2; ; ; ;2; ; ; ;2; ; ; ;1;0;1;1;2;1;2;2;3;1;1; ; ;1; ; ;1; ; ;1; ; ;1; ; ;3;1; ; ; ; ; ; ; ; ; …	3;2	818181818;1;28;109;18;2	8;3	303030303;2	571428571;19;107;19;1	9;3	242424242;2	714285714; ;32;2	909090909;11;21;2	2;3	5;16;1	454545455;8;8;1	6;1	333333333;17;1	545454545;6;11;1	2;1	833333333; ;6;1	166666667;1	833333333;1	833333333;11;4;0	5;2;0; ;0;3;2	571428571;0;1;4;1;0;0	5;18;19;1	9;28;1	217391304;11;457	9826087;308	6217391;5;1;2;2;10;2;2;1	5;0; ;0	75;3;2	428571429;1;0;2;3;0;1	5;13;13;1	857142857;32;1	279761905;13;401	662415;265	0684524;1;1;1;1;1;1;2;1;0; ;0;4;2	714285714;1;0;2;-99;3;3;9;2;1;25;1
158;1;0;0;0;9;1;2;34;1;0;0;1;1; ; ; ;2;66;0;0;0;1;1;7;5;1; ; ;-99;-99;-99;-99;1;1; ;3;4;5;5;5;1;3;4;4;3;2;3;4;4;5;3;3;5;5;5;3;5;5;5;5;0;3;3;4;5;1;4;5;5;5;2;5;5;3;4;3;5;5;5;5;3;3;3;5;5;2	1;3	8;4	4;4	5;4	7;5; ; ; ; ; ; ; ; ; ; ; ; ; ; ; ; ; ; ; ; ; ; ; ; ; ; ; ; ; ; ; ; ; ; ; ; ; ; ; ; ; ; ; ; ; ; ; ; ; ; ; ; ; ; ; ; ; ; ; ; ; ; ; ; ; ; ; ; ; ; ; ; ; ; ; ; ; ; ; ; ; ; ; ; ; ; ; ; ; ; ; ; ; ; ; ; ; ; ; ; ; ; ; ; ; ; ; ; ; ; ; ; ;1;4;0;2;2; ; ; ;1;2;2;3;1;1;1;1;2; ; ; ;1;2;2;1;1;4;0;1;2; ; ; ;1;1;1;2;1;4;2;3;1; ; ;1; ; ;1; ; ;1; ; ;1; ; ;1; ; ;1; ; ;1;2;6;0;0;20;0;0;0;200;0;0;0;0;5;0;0;0;0;0;0;160;…	1;4	272727273;4	714285714; ; ; ; ; ; ; ; ; ; ; ; ; ;33;3;13;20;2	6;3	333333333;39;3	545454545;15;24;3;4;43;3	909090909;18;25;3	6;4	166666667; ;7;2	571428571;1	142857143;1	857142857;13;0; ; ;1;231;0	75;2;1;0;0;2;2;2;2;12;8;1	142857143;32;1	523809524;14;292	5714286;224;9;2;0	888888889;2;18;0; ; ;0; ;0;0;2;1;0;2;4;1;2	5;12;8;0	888888889;37;1	625;19;329	3333333;286	5833333;8;1	625;0	375;1	25;10;1;0;1;0; ;0	75;0;2;1;0;3;4;0;2;13;4;0	444444444;34;1	0625;11;67	52777778;107	7465278; ; ; ; ; ; ; ; ; ; ; ; ; ; ; ; ; ; ; ; ; ; ; ; ; ;0	545454545;0	363636364;0	909090909;0	4;0	6;1;0	166666667;0	833333333;0	666666667;6;4;10;2;3;5;4;1;5;0;1;1;0;-4;-4;-0	253968254;-0	444444444;-0	698412698;5;-3;2;0	101190476;-0	5625;-0	461309524;5;-8;-3;36
159;1;1;1;1;9;1;2;45;1;0;0;1;1; ; ; ;2;25;2;1;1;4;0;4;6;2;1; ;-99;1;-99;-99;1;2; ;3;3;2;4;3;4;4;3;3;2;2;3;4;4;1;4;3;3;2;4;4;4;2;2;2;4;2;4;4;4;3;4;4;4;1;2;4;4;3;3;3;4;4;3;3;3;4;4;4;3;3	2;3	5;3	4;3	3;2	6;2;3;4;3;5;4;5;5;4;5;4;2;5;2;5;5;0;5;3;5;5;0;5;3;3;4;4;0;4;5;5;0;5;5;5;5;0;4;5;5;3;3;5;5;5;5;0;5;5;4;5;1	7;4	3;3	9;4	7;4	5;4;2;0;3;5;2;2;5;5;5;5;0;5;3;0;5;2;5;3;5;5;5;5;4;4;4;4;0;0;5;5;0;4;4;4;4;0;5;5;5;4;0;5;5;5;5;0;4;5;5;5;1	5;3	8;3	7;4	3;4	4;5;2; ; ; ;2; ; ; ;2; ; ; ;2; ; ; ;1;0;0;1;2; ; ; ;2; ; ; ;1;2;2;2;2; ; ; ;2; ; ; ;1; ; ;1; ; ;1; ; ;1; ; ;2;0;3;1; ; ;1; ; ;1;1; ; ; ; ; ; ; ; ; ; ; ; ; ; ; ; ; ; ;0; ;0; ; ;0;0;1;0;0;1;0;0;0;2;2;3;3;1;0;4;2;28;1; ; ; ; ; ; ; ; ; ; ; ;1;1; ; ;0;1;1; ; ;0;2; ; ; ;2; ; ; ;2; ; ; ;2; ; ; ;2; ; ; ;2; ; ; ;2; ; ; ;2; ; ; ;2; ; ; ;2; ; ; ;1; ; ;1; ; ;1; ; ;1; ; ;2;0;3;1; ; ;1; ; ; ;1; ; ; ; ; ; ; ; ;…	2;3	303030303;2	714285714;17;141;33;1	7;4	272727273;4	714285714;15;130;32;1	5;3	939393939;4	571428571; ;42;3	818181818;18;24;3	6;4;47;4	272727273;23;24;4	6;4;40;3	636363636;19;21;3	8;3	5; ;2;1;1;1	5;3;1;0;3;0; ;0	25;1;2	142857143;0;0;0;-99;-99; ;4;5;1	666666667;18;1	2;4;32;22	93333333;0; ; ; ; ;1;0;3;0; ;0;0;2	142857143;1;0;3;1;0;0	5;5;3;3;16;0	660714286; ; ; ;1;3;2;5;5;1;1;3;0; ;0	25;0;2	571428571;1;0;3;4;0;2;6;5;2	5;27;1	470238095;6;132	3214286;71	46428571; ;-1	5;-0	2;-1	7;0
160;1;0;0;0;9;1;1;52;1;0;0;1;1; ; ; ;1;55;3;0;0;3;0;4;5;1;1;1;-99;1;-99;2;1;2; ;3;3;1;2;0;4;3;3;3;1;4;4;2;4;1;1;1;2;1;1;4;3;2;1;1;4;2;4;2;1;2;1;3;1;1;3;3;4;2;1;3;4;3;2;1;1;4;4;3;2;2	9;2	8;2	8;2	1;1;1;0;5;2;0;3;4;3;3;3;0;0;4;0;5;0;0;3;4;3;3;0;5;3;0;0;5;2;4;4;4;2;4;3;2;2;1;4;5;3;4;0;4;3;1;1;5;5;2;4;0;1	7;3	9;2	9;2	5;1	7;2;0;5;4;5;5;2;5;5;5;3;3;3;5;5;4;3;2;5;5;5;3;5;5;4;3;3;3;3;3;5;3;5;5;5;5;3;5;5;5;5;1;5;4;3;3;2;3;5;3;3;2	3;4	1;4	6;4	3;4	1;3;2; ; ; ;1;3;2;2;1;4;3;7;1;4;3;4;2; ; ; ;2; ; ; ;1;3;2;2;1;4;2;5;1;3;2;3;1;2;2;3;1; ; ;1; ; ;1; ; ;1; ; ;1; ; ;1; ; ;1; ; ; ;1; ; ; ; ; ; ; ; ; ; ; ; ; ; ; ; ; ; ;0; ;1; ; ;2;2;0;0;0;0;0;0;0;0;3;4;4;4;3;4;2;10;1; ; ; ; ; ; ; ; ; ; ; ;2;2;3;2;3;2;2;2;3;3; ; ; ; ; ; ; ; ; ; ; ; ; ; ; ; ; ; ; ; ; ; ; ; ; ; ; ; ; ; ; ; ; ; ; ; ; ; ; ; ; ; ; ; ; ; ; ; ; ; ; ; ; ; ; ; ; ; ; ; ; ; ; ; ; ; ; ; ; ; ; ;…	9;2	363636364;1	285714286;17;105;5;1	7;3	181818182;0	714285714;23;145;26;2	3;4	393939394;3	714285714; ;38;3	454545455;17;21;3	4;3	5; ; ; ; ; ; ; ; ; ; ; ; ; ;7;3	285714286;2	285714286;3	714285714;26;0; ; ;0; ;1	25;0;3	142857143;0;0;4;2;3;2	5;11;16;2	285714286;55;2	619047619;26;1712	108844;701	3809524; ; ; ; ; ; ; ; ; ; ; ; ; ; ; ; ;-99;-99; ; ; ; ; ; ; ; ; ; ; ; ; ; ; ; ; ; ; ; ; ; ; ; ; ;-99;-99; ; ; ; ; ; ; ; ; ; ;-1	2;0	6;-0	6;1	1;0	2;1	3;0	1;1	7;1	8;0	4;1	8;2	2;0	7;2
161;1;1;1;1;9;1;2;47;1;0;0;1;1; ;1; ;1;75;0;0;0;5;0;3;4;1; ; ;-99;-99;2;-99;1;1; ;0;0;0;0;0;5;5;0;0;0;5;0;0;5;0;3;0;0;0;0;0;5;5;0;0;0;0;0;0;0;0;5;0;0;0;5;5;5;5;5;0;5;0;5;0;0;5;0;5;5;1	8;3;1;2;1;2;0;2;5;5;5;0;5;4;5;2;0;4;2;5;3;0;4;1;5;5;3;5;2;2;4;0;4;3;5;5;0;4;4;4;4;0;4;5;0;4;0;5;5;5;5;3;5;5;5;3;0	6;4	2;3	6;4	1;4;2;5;0;5;5;0;4;5;0;2;2;0;3;3;5;5;0;4;5;2;5;0;5;5;4;4;0;4;5;5;5;0;4;4;4;4;0;5;5;5;5;4;5;5;5;5;0;5;5;3;0;1	3;4;4	2;4;3	5;3;2; ; ; ;2; ; ; ;2; ; ; ;2; ; ; ;2; ; ; ;2; ; ; ;2; ; ; ;2; ; ; ;2; ; ; ;2; ; ; ;2; ; ;1; ; ;1; ; ;1; ; ;1; ; ;1; ; ;1; ; ; ;1; ; ; ; ; ; ; ; ; ; ; ; ; ; ; ; ; ; ;0; ;0; ; ;0;0;0;0;0;0;0;0;0;1;1;1;2;3;0;3;1; ;1; ; ; ; ; ; ; ; ; ; ; ;2;2;3;0;0;2;1;5;0;0; ; ; ; ; ; ; ; ; ; ; ; ; ; ; ; ; ; ; ; ; ; ; ; ; ; ; ; ; ; ; ; ; ; ; ; ; ; ; ; ; ; ; ; ; ; ; ; ; ; ; ; ; ; ; ; ; ; ; ; ; ; ; ; ; ; ; ; ; ; ; ; …	8;1	818181818;1	428571429;6;131;28;0	6;3	96969697;4;13;135;22;1	3;4	090909091;3	142857143; ;46;4	181818182;21;25;4	2;4	166666667; ; ; ; ; ; ;44;4;20;24;4;4; ;0; ; ; ; ;1; ; ;0; ;0;0;1	571428571;1;0;3;2;0;1;5; ; ;13;0	928571429; ; ; ; ; ; ; ; ; ; ; ; ; ; ; ; ; ; ; ;-99;-99; ; ; ; ; ; ; ; ; ;0; ; ; ; ;1;0;0;0; ;0;0;1	571428571;1;0;4;1;2;1	5;6;0;0;14;0	614285714;1;0;1	842857143; ;-1	2;0	7;-0	5;1	2;-0	2;1;2	6;0	6;3	2;2	1;-0	1;2;3;-0	5;2	5;-12;7;-5;71;4;75;18;-6;12; ; ;-0	181818182; ; ;-0	2; ;-0	166666667; ; ; ;-2; ; ;-1; ; ;-1; ; ;1; ; ; ; ; ; ; ; ;1; ; ;-0	314285714; ; ; ; ; ; ; ; ; ; ; ;0; ; ;0; ; ;0; ; ;0; ; ;0; ; ;0; ; ;1; ; ; ; ; ; ; ; ;0; ; ;0; ; ;0	5; ; ; ; ; ; ; ; ; ; ;1;2;2;2;2;2;2;-99;2;1; ; ;0; ; ; ; ; ; ; ; ; ; ;1;0;0;0; ; ; ; ; ; ;2;2;2;2;2;2;2;2;1;2;-99;-99;-99;2;-99;-99;-99;-99;-99;-99;2;2;2;2;2;2;2;-99;1;1; ; ; ; ;0;11;2; ; ; ; ; ; ; ; ; ; ; ;0;0;0;11;3;0;
162;1;1;1;1;9;1;2;39;3;0;0;1;1;1;1;3;2;64;2;0;0;1;1;7;5;1;2;5;1;2;2;1;2;2;3;0;0;4;4;3;2;4;4;4;3;0;4;1;3;2;0;5;4;4;4;1;4;4;3;4;0;4;4;4;4;1;4;3;5;1;0;5;4;4;1;0;5;5;3;3;0;5;5;4;3;0	4;4;3	8;3	8;2	8;2;1;1;4;3;3;2;3;4;4;2;0;4;1;5;3;0;4;3;3;4;2;5;5;2;2;0;4;3;3;4;0;3;3;4;2;2;4;4;3;2;1;4;4;3;3;0;3;4;4;4;0	8;3	5;3	5;3	4;2	9;3;4;2;2;3;1;4;2;3;2;0;2;3;3;3;0;3;2;2;3;0;4;3;3;2;0;4;4;3;3;2;3;2;2;1;0;3;4;2;2;1;1;3;2;0;0;3;3;1;3;2;3	1;2	8;2	3;2	2;0	6;1;2; ; ; ;2; ; ; ;2; ; ; ;2; ; ; ;2; ; ; ;2; ; ; ;2; ; ; ;2; ; ; ;2; ; ; ;2; ; ; ;1; ; ;1; ; ;1; ; ;1; ; ;2;0;3;1; ; ;1; ; ; ;1; ; ; ; ; ; ; ; ; ; ; ; ; ; ; ; ; ; ;0; ;0; ; ;1;0;3;0;0;1;1;1;0;0;0;4;2;4;1;4;1; ;1; ; ; ; ; ; ; ; ; ; ; ;2;2;4;3;3;1;1;5;1;0;2; ; ; ;2; ; ; ;2; ; ; ;2; ; ; ;2; ; ; ;2; ; ; ;2; ; ; ;2; ; ; ;2; ; ; ;2; ; ; ;1; ; ;1; ; ;1; ; ;1; ; ;2;0;3;1; ; ;1; ; ;1;1; ; ; ; ; ; ; ; ; …	4;3	727272727;3;8;112;21;0	8;3	393939394;3;31;73;6;3	1;2	212121212;0	857142857; ;28;2	545454545;16;12;3	2;2;26;2	363636364;13;13;2	6;2	166666667;36;3	272727273;18;18;3	6;3; ;0; ; ; ; ;1;0;3;0; ;1;3;2	142857143;1;0;2;1;0;0	5;7;3;3;20;1	333333333; ; ; ;0; ; ; ; ;1;0;3;0; ;1;1;2	285714286;1;0;2;2;1;1	5;5;3;3;23;0	957142857;1;14	35714286;9	892857143;2;1	5;0	5;3;6;0; ; ;0; ;0;1;2;0;0;1;2;0;1;4;1;0	5;19;0	9;6;10	8;16	8; ;0	4;2	3;2	7;-0	5;-0	7;-1	2;-0	3;-1
163;1;0;0;0;9;1;1;40;1;0;1;1;1;1;1; ;2;65;1;0;0;1;1;6;6;1; ; ;1;-99;2;-99;1;1; ;0;2;2;2;4;5;2;0;4;3;2;2;3;3;3;1;2;3;3;3;3;3;2;2;2;5;3;3;4;3;2;3;3;2;2;4;3;3;3;3;3;2;1;3;3;3;2;3;3;3;2	8;2	4;2	3;2	9;2	9;5;3;4;4;4;0;4;4;4;0;2;0;4;4;4;3;2;3;2;3;4;3;5;1;1;1;5;5;1;4;4;2;4;4;0;0;2;2;2;1;2;2;2;1;3;3;5;2;2;1;0;2	8;3	5;2	5;2	1;1	9;2;1;3;3;4;5;2;3;4;3;2;3;4;0;3;4;2;3;3;3;4;2;5;0;4;4;0;4;0;4;4;0;3;3;3;2;3;2;3;3;2;2;0;1;5;5;0;3;2;3;3;1	5;3;1	9;3	5;3	5;5;2; ; ; ;2; ; ; ;2; ; ; ;2; ; ; ;2; ; ; ;2; ; ; ;2; ; ; ;1;1;1;1;2; ; ; ;1;2;1;1;1; ; ;1; ; ;1; ; ;1; ; ;1; ; ;1; ; ;1; ; ;1;1; ; ; ; ; ; ; ; ; ; ; ; ; ; ; ; ; ; ;0;0;1;2;0;0;1;1;0;0;0;0;0;0;3;2;3;3;4;4;4;2; ;1; ; ; ; ; ; ; ; ; ; ; ;2;2;3;2;3;2;2;3;2;1;2; ; ; ;2; ; ; ;1;0;1;1;2; ; ; ;2; ; ; ;2; ; ; ;2; ; ; ;2; ; ; ;2; ; ; ;1;0;1;1;1; ; ;2;3;2;1; ; ;1; ; ;1; ; ;1; ; ;1; ; ;2;1; ; ; ; ; ; ; ; ; …	8;2	545454545;3;28;85;15;2	8;2	575757576;2	142857143;15;91;28;1	5;2	757575758;4; ;44;4;17;27;3	4;4	5;23;2	090909091;9;14;1	8;2	333333333;34;3	090909091;10;24;2;4; ;2;1	5;1;1;2;0; ; ;0; ;0	75;0;3	285714286;0;0;4;2;2;2;6;2;1;33;2	0625;3;37	125;27	5625;2;0;1;1;2;1;3;2;0; ;1;0;3;1;0;2;4;1;2	5;6;4;1	333333333;33;1	583333333;4;50	66666667;35;2;1;1;1	5;3;0; ; ;0; ;0;0;2	571428571;1;0;2;1;0;0	5;5;2;1;21;0	814285714;4;16	28571429;18	14285714; ;0;-1	3;-1	3;1	1;-0	5;0	6;0	2;-0
164;1;1;1;1;9;1;1;41;2;0;0;1;1;2;2; ;2;32;2;0;0;2;1;6;6;1;2; ;2;2;1;-99;2;2; ;2;2;3;3;1;4;2;3;2;2;4;3;1;4;3;4;3;3;3;4;3;3;4;2;3;4;3;3;3;3;4;3;3;4;3;2;3;4;3;3;4;3;3;3;3;3;3;3;3;3;3	4;2	8;3;3;2	8;1; ; ; ; ; ; ; ; ; ; ; ; ; ; ; ; ; ; ; ; ; ; ; ; ; ; ; ; ; ; ; ; ; ; ; ; ; ; ; ; ; ; ; ; ; ; ; ; ; ; ; ; ; ; ; ; ; ; ; ; ; ; ; ; ; ; ; ; ; ; ; ; ; ; ; ; ; ; ; ; ; ; ; ; ; ; ; ; ; ; ; ; ; ; ; ; ; ; ; ; ; ; ; ; ; ; ; ; ; ; ; ; ;2; ; ; ;1;3;1;2;2; ; ; ;2; ; ; ;1;2;0;2;1;1;0;2;1;4;3;3;1;1;1;1;1;1;0;1;1;1;1;1;1; ; ;1; ; ;1; ; ;1; ; ;1; ; ;1; ; ; ; ; ; ;2;0;30;100;150;0;10;0;0;0;30;0;0;0;0;0;0;0;0; ;…	4;2	96969697;2	571428571; ; ; ; ; ; ; ; ; ; ; ; ; ;34;3	090909091;16;18;3	2;3; ; ; ; ; ; ; ; ; ; ; ; ; ;7;1	857142857;0	857142857;1	714285714;12;0; ; ;1;320;0	25;0;2	857142857;1;0;2;3;-99;3;11;6;0	857142857;37;1	947368421;12;220	3308271;185	0977444; ; ; ; ; ; ; ; ; ; ; ; ; ; ; ; ;-99;-99; ; ; ; ; ; ; ; ; ; ; ; ; ; ; ; ; ; ; ; ; ; ; ; ; ;-99;-99; ; ; ; ; ; ; ; ; ; ; ; ; ; ; ; ; ; ; ; ; ; ; ; ; ; ; ; ; ; ; ; ; ; ; ; ; ; ; ; ; ; ; ; ; ; ; ; ; ; ; ; ; ; ; ; ; ; ; ; ; ; ; ; ; ; ; ; ; ; ; ; ; ; ; ; ; ; ; ; ; ; ; ; ; ; ; ; ; ; ; ; ; ; ; ; ; ; ; ; ; ; ; ; ; ; ; ; ; ; ; ; ; ; ; ; ; ; ; ; ; ; ;1;3;3;3;2;2;2;-99;2;1;2	203308271; ; ; ; ; ;293	04;1	714285714;0	314758324; ; ; ; ; ; ; ; ; ; ; ; ; ; ;1;2;2;2;2;2;2;2;1;2;-99;-99;-99;2;-99;-99;-99;-99;-99;-99;-99;-99;-99;-99;-99;-99;-99;-99;-99;-99;13;6; ; ;1;20;3;29304; ; ; ; ; ; ; ; ; ; ; ; ; ; ; ; ;
165;1;1;1;1;9;1;2;34;1;0;0;1;1;1;1; ;2;54;1;0;1;1;1;5;4;1; ; ;1;-99;2;-99;1;1; ;5;3;5;4;2;5;5;4;5;3;4;4;1;3;0;0;4;5;4;5;4;5;1;2;3;4;2;4;4;2;0;4;4;5;4;0;4;3;5;3;0;5;3;2;4;0;4;5;5;4;2	2;4;3	5;3	9;3;2;1;4;4;4;5;3;4;1;5;3;0;4;4;5;3;0;0;4;4;3;2;5;5;3;3;4;4;4;3;2;0;4;1;4;3;0;4;5;3;1;1;5;5;4;5;0;4;4;4;4;1	1;3	8;3	7;3	9;3	2;4;3;5;3;4;4;0;5;1;1;3;0;5;3;5;4;0;1;4;3;3;2;5;3;4;4;0;3;1;0;3;0;4;1;4;4;1;4;5;3;5;4;5;5;5;5;0;5;3;5;3;1;4	2;2	9;3	4;3	8;2;2; ; ; ;2; ; ; ;2; ; ; ;2; ; ; ;2; ; ; ;2; ; ; ;1;1;2;2;1;0;2;1;2; ; ; ;1;0;0;1;2;1;3;1; ; ;1; ; ;1; ; ;2;0;2;1; ; ;1; ; ; ;2;0;30;0;0;0;0;0;0;0;20;0;0;5;0;0;0;0;0;0;426;0; ; ;0;0;0;1;0;1;0;0;0;0;0;2;3;3;3;3;2; ;1; ; ; ; ; ; ; ; ; ; ; ;2;2;5;0;1;2;2;5;0;0;2; ; ; ;2; ; ; ;1;4;3;6;1;2;1;3;2; ; ; ;2; ; ; ;1;4;3;4;1;4;3;2;2; ; ; ;2; ; ; ;2;1;1;2;4;2;1; ; ;1; ; ;2;1;3;1; ; ;1; ; ;1;2; ; ; ; ; ; ; …	2;3	787878788;2	714285714;11;118;28;1	1;3	575757576;4;10;115;28;1;3	484848485;4; ;50;4	545454545;22;28;4	4;4	666666667;37;3	363636364;13;24;2	6;4;39;3	545454545;16;23;3	2;3	833333333; ;3;0	333333333;1	333333333;1	333333333;4;2;0	5;2	5;1;55;0;2;2;0;0;4;0;0;0;12;9;1	8;16;0	842105263;4;72	75789474;63	41052632;4;3	5;2	5;3	75;15;3;2;2;1; ;0;0;2	857142857;1;0;4;2;1;1	5;13;16;2	285714286;44;1	80952381;16;860	2993197;425	9047619;4;1	75;2	25;4;16;3;1	666666667;2	333333333;0; ;0;0;2	571428571;0;0;4;0;0;0;11;16;2
166;1;1;1;1;9;1;1;31;1;1;0;1;1;1;1; ;2;70;2;0;0;1;1;6;5;1;2; ;1;2;2;-99;1;2; ;0;2;4;5;5;1;0;1;5;5;3;5;2;5;5;2;1;5;5;1;1;5;4;3;5;2;4;5;1;4;1;2;5;1;5;0;3;0;5;2;5;0;2;5;2;2;5;5;2;3;1	7;2	7;3	3;3	7;3	7;5;0;5;3;5;3;0;4;1;5;2;0;2;0;5;3;0;3;5;3;4;2;5;2;5;1;5;2;1;4;4;0;2;4;5;1;3;4;2;5;0;3;5;2;4;1;4;1;4;1;5;1	7;3	3;2	4;4	2;2	4;4; ; ; ; ; ; ; ; ; ; ; ; ; ; ; ; ; ; ; ; ; ; ; ; ; ; ; ; ; ; ; ; ; ; ; ; ; ; ; ; ; ; ; ; ; ; ; ; ; ; ; ; ; ; ; ; ;2; ; ; ;2; ; ; ;1;2;0;2;2; ; ; ;2; ; ; ;2; ; ; ;2; ; ; ;1;1;2;2;2; ; ; ;2; ; ; ;2;1;2;1; ; ;2;2;1;2;1;2;1; ; ;1; ; ;1; ; ; ;2;0;0;20;0;0;0;8;0;0;0;0;0;0;0;0;0;0;0;1;300;1; ; ;0;0;0;0;0;0;0;0;0;3;2;4;3;1;3;3;2; ;2; ; ; ; ; ; ; ; ; ; ; ;2;2;3;2;2;2;1;4;1;2;2; ; ; ;1;4;2;1;1;4;2;3;2; ;…	7;3	151515152;4	285714286;17;100;23;1	7;3	03030303;3	285714286; ; ; ; ; ; ; ;47;4	272727273;17;30;3	4;5;41;3	727272727;18;23;3	6;3	833333333; ; ; ; ; ; ; ;2;1	5;1;2;4;3;1	333333333;1	666666667;1;28;0	25;0;2	714285714;0;1;3;2;1;1	5;10;7;1	4;31;1	631578947;4;91	36842105;60	63157895;6;2	833333333;2;2;12;2;1;2;0; ;0	25;1;3	428571429;1;0;2;4;0;2;12;16;2;48;1	902380952;12;547	8857143;280	9714286; ; ; ; ; ; ; ; ; ; ; ; ; ; ; ; ;-99;-99; ; ; ; ; ; ; ; ; ; ;0; ; ;0	6; ; ;-0	9; ; ;0	5; ; ;-1	3; ; ;0; ; ;-4; ; ;-7; ; ;-0	545454545; ; ;0	2; ; ; ; ;-1	166666667;-6; ; ;1; ; ;-7; ; ;2; ; ;9; ; ;0	6; ; ;17; ; ;0	270802005; ; ;8; ; ;456	5172932; ; ;220	3398496; ; ;4; ; ;-1; ; ;-1; ; ;1; ; ;1; ; ;-1; ; ;-1; ; ;1	333333333; ; ;-0
167;1;0;0;0;9;1;1;34;1;0;0;1;1;1;1; ;2;56;1;0;0;1;1;7;6;1;2;5;1;2;2;1;1;1; ;3;3;5;4;4;2;3;2;3;3;0;5;0;5;2;0;2;2;1;5;2;5;5;5;1;0;5;3;4;5;0;2;0;5;5;0;3;3;4;3;4;5;5;3;3;4;5;5;3;3;1	5;3	8;3;3	7;3	4;2;2;5;4;1;3;3;3;3;2;1;4;3;2;1;1;3;0;4;4;2;4;2;1;1;2;1;1;2;2;2;1;3;3;3;3;0;3;3;3;2;5;4;4;2;2;4;5;3;1;1;2	7;2	9;2	9;2;1	9;3;0;0;4;0;2;3;2;3;2;2;3;4;1;3;4;3;2;2;3;2;3;2;2;2;2;3;2;2;2;2;2;3;2;2;2;3;3;3;2;3;5;3;2;2;1;5;3;2;0;0;3;2	4;2	3;1	8;2;1;2; ; ; ;1;4;2;7;1;2;2;1;1;0;1;1;2; ; ; ;2; ; ; ;1;4;2;2;2; ; ; ;1;1;2;1;1;1;1;1;1; ; ;2; ; ;1; ; ;2;0;1;1; ; ;1; ; ;1; ; ; ;1; ; ; ; ; ; ; ; ; ; ; ; ; ; ; ; ; ; ;0; ;0; ; ;1;2;0;0;0;0;0;1;0;1;2;3;1;4;4;4;1; ;1; ; ; ; ; ; ; ; ; ; ; ;2;2;3;3;0;2;2;4;4;0;2; ; ; ;1;3;0;1;2; ; ; ;1;0;0;1;2; ; ; ;2; ; ; ;1;4;0;1;2; ; ; ;1;1;0;1;1;0;0;1;1; ; ;1; ; ;1; ; ;1; ; ;1; ; ;1; ; ;1; ; ;1;1; ; ; ; ; ; ; ; …	5;3	545454545;3	142857143;27;86;11;2	7;2	606060606;1	571428571;30;74;11;3;2	242424242;1	571428571; ;31;2	818181818;20;11;4;1	833333333;32;2	909090909;19;13;3	8;2	166666667;26;2	363636364;17;9;3	4;1	5; ;6;2;1	666666667;2	166666667;13;2;0;1;0; ;0	75;1;2	714285714;1;0;4;2;1;1	5;14;11;1	571428571;37;1	761904762;13;503	9047619;303	3333333;5;1	6;0;1;5;0; ; ;0; ;0	5;1;2	857142857;1;0;4;4;4;4;11;0;0;38;2	239285714;6;0;73	89642857;6;2;1	5;1	5;9;2;1;2;0; ;0	5;1;3	285714286;1;0;4;4;4;4;14;13;1	625;47;1	797619048;9;368	0625;215	625; ;1
168;1;0;0;0;9;1;1;26;1;0;0;7;1;1; ; ;1;55;2;0;0;1;1;6;3;1; ; ;1;-99;-99;-99;1;2; ;3;3;1;3;0;5;3;4;2;0;3;4;4;4;2;3;3;3;3;1;4;3;3;0;0;5;3;3;4;2;4;3;3;1;1;4;3;3;1;3;3;4;2;3;2;2;3;2;3;2;3	6;3	2;2	8;2	4;1	3;1; ; ; ; ; ; ; ; ; ; ; ; ; ; ; ; ; ; ; ; ; ; ; ; ; ; ; ; ; ; ; ; ; ; ; ; ; ; ; ; ; ; ; ; ; ; ; ; ; ; ; ; ; ; ; ; ; ; ; ; ; ; ; ; ; ; ; ; ; ; ; ; ; ; ; ; ; ; ; ; ; ; ; ; ; ; ; ; ; ; ; ; ; ; ; ; ; ; ; ; ; ; ; ; ; ; ; ; ; ; ; ; ;1;4;2;3;1;4;0;3;1;3;2;3;1;2;2;2;1;3;2;2;2; ; ; ;1;4;3;5;1;2;1;2;1;2;2;2;1;1;1;1;1; ; ;1; ; ;1; ; ;2;1;2;2;4; ;1; ; ;1; ; ; ;2;0;10;25;0;0;15;0;0;0;60;0;0;0;0;0;0;0;0;0;0;3…	6;2	575757576;1	714285714; ; ; ; ; ; ; ; ; ; ; ; ; ;22;2;8;14;1	6;2	333333333; ; ; ; ; ; ; ; ; ; ; ; ; ;9;2	777777778;1	666666667;2	555555556;23;2;2	5;2;1;110;2	25;3;3	285714286;0;1;3;3;-99;3;19;17;1	7;65;2	708333333;23;2012	020833;963	2208333; ; ; ; ; ; ; ; ; ; ; ; ; ; ; ; ;-99;-99; ; ; ; ; ; ; ; ; ; ; ; ; ; ; ; ; ; ; ; ; ; ; ; ; ;-99;-99; ; ; ; ; ; ; ; ; ; ; ; ; ; ; ; ; ; ; ; ; ; ; ; ; ; ; ; ; ; ; ; ; ; ; ; ; ; ; ; ; ; ; ; ; ; ; ; ; ; ; ; ; ; ; ; ; ; ; ; ; ; ; ; ; ; ; ; ; ; ; ; ; ; ; ; ; ; ; ; ; ; ; ; ; ; ; ; ; ; ; ; ; ; ; ; ; ; ; ; ; ; ; ; ; ; ; ; ; ; ; ; ; ; ; ; ; ; ; ; ; ; ;0;1;1;1;1;1;1;1;1;-99;20	12020833; ; ; ; ; ;4828	85;2	555555556;2	235578704; ; ; ; ; ; ; ; ; ; ; ; ; ; ;1;1;2;1;2;1;2;1;1;2;-99;-99;-99;1;-99;-99;-99;-99;-99;-99;-99;-99;-99;-99;-99;-99;-99;-99;-99;-99;25;15;5;2;9;23;3;482885; ; ; ; ; ; ; ; ; ; ; ; ; ; ; ; ;
169;1;0;0;0;9;1;1;23;2;0;0;1;1;1;1; ;2;51;1;0;0;1;1;5;3;1;2;5;1;2;2;1;2;1; ;4;0;5;3;5;4;5;5;5;3;0;5;0;0;2;0;4;4;5;0;0;2;0;0;5;0;5;5;5;5;0;5;5;5;5;0;4;4;4;5;0;5;5;4;3;0;5;3;3;4;0	8;4;3	6;3	4;3	7;2;5;0;0;0;0;5;0;3;0;0;5;2;0;0;0;3;0;1;0;0;1;0;3;0;0;3;0;3;4;3;5;0;5;3;3;0;3;0;0;0;2;5;2;0;0;5;5;1;0;0;3	4;1	5;1	8;0	7;0	6;1;5;3;5;0;0;5;5;3;0;0;0;5;5;0;0;5;0;0;0;3;0;3;0;0;3;5;0;0;5;3;5;0;5;0;3;0;1;3;2;0;4;5;4;0;0;5;5;0;5;0;3	4;2	7;2	5;1	2;1	2;1;2; ; ; ;2; ; ; ;2; ; ; ;2; ; ; ;2; ; ; ;2; ; ; ;2; ; ; ;2; ; ; ;2; ; ; ;2; ; ; ;1; ; ;2;2;2;1; ; ;2;1;2;2;0;2;1; ; ; ; ; ; ;2;0;20;0;200;0;0;0;0;0;0;10;0;0;0;0;0;0;0;1;0;0; ; ;0;0;3;0;0;1;0;0;0;3;3;4;2;3;2;4;1; ;2;0;0;0;0;0;0;1;0;0;0;0;2;2;2;3;1;2;2;4;1;0;2; ; ; ;2; ; ; ;2; ; ; ;2; ; ; ;2; ; ; ;2; ; ; ;2; ; ; ;1;3;2;4;2; ; ; ;1;0;1;1;1; ; ;2;2;3;1; ; ;2;0;2;2;4;3;1; ; ;1; ; ;2;1; ; ; ; ; ; ; …	8;3	727272727;3	428571429;34;46;0;3	4;1	393939394;0;34;76;0;3	4;2	303030303;0; ;14;1	272727273;6;8;1	2;1	333333333;13;1	181818182;7;6;1	4;1;11;1;5;6;1;1; ;0; ; ; ; ;3;1;2;1;230;0	75;1;3;1;1;4;3;1;2;11;6;2;32;1	882352941; ; ; ;2;1	5;1	5;2	5;5;3;2;2	666666667;0; ;0	25;5;3	285714286;1;0;2;3;1;2;13;11;2	2;37;1	505952381;7;301	4916667;168	6208333;2;0;1	5;1;2;3;1	333333333;1	666666667;1;1620;0;0;3;1;0;4;2;1;1	5;11;8;1	6;28;0	972222222;3;51	33333333;42	44166667; ;2	6;0;2	6;-2	5;1
170;1;0;0;0;10;2;2;32;2;0;0;7;1;1;1; ;2;56;1;0;0;1;1;6;3;2;2;5;1;2;2;1;2;1;3;3;3;1;4;0;4;1;3;2;1;5;2;3;3;2;4;0;3;2;3;5;2;0;2;2;1;2;3;3;3;4;3;5;3;3;0;3;3;2;5;3;5;3;2;1;3;5;3;2;1;3	2;2	6;2	7;2	5;2	1;1; ; ; ; ; ; ; ; ; ; ; ; ; ; ; ; ; ; ; ; ; ; ; ; ; ; ; ; ; ; ; ; ; ; ; ; ; ; ; ; ; ; ; ; ; ; ; ; ; ; ; ; ; ; ; ; ;2;0;0;2;0;2;4;0;0;0;5;1;0;3;2;2;3;2;1;0;5;3;2;1;3;1;4;4;4;0;5;1;4;3;0;4;2;0;2;5;0;5;3;1;0;5;5;3;3;1;3	1;2	8;1	8;2;1	1;1;2; ; ; ;1;2;3;2;1;2;3;2;1;2;2;3;1;3;2;3;2; ; ; ;1;2;3;2;1;3;3;2;1;1;2;1;2; ; ; ;2;2;3;1; ; ;2;2;2;2;3;3;2;0;3;1; ; ;2;3;2;3;2;16;0;70;250;50;0;0;150;70;0;0;0;0;0;0;0;0;0;1;0;0; ; ;0;0;0;0;0;0;0;0;0;4;2;4;3;3;3;4;2;1;1; ; ; ; ; ; ; ; ; ; ; ;2;2;4;1;1;2;2;4;2;1;2; ; ; ;2; ; ; ;1;2;2;3;1;0;0;2;1;4;2;3;2; ; ; ;2; ; ; ;1;2;2;2;2; ; ; ;2; ; ; ;2;1;3;2;2;2;1; ; ;1; ; ;1; ; ;1; ; ;2;1;2;2;2;18; ;70;2…	2;2	666666667;1	571428571; ; ; ; ; ; ;31;71;6;3	1;2	151515152;0	857142857; ;44;4;18;26;3	6;4	333333333;51;4	636363636;22;29;4	4;4	833333333;43;3	909090909;18;25;3	6;4	166666667; ;7;2	142857143;2	571428571;2	142857143;15;5;2;2	6;1;606;0;0;3	285714286;0;0;4;1;1;1;17;31;2	583333333;51;1	961538462;18;1550	596154;695	3653846;4;2;1	5;2	5;10;3;1	333333333;2	333333333;1;388;0	75;0;3	571428571;0;0;4;2;1;1	5;12;13;1	857142857;44;1	692460317;12;452	6122449;255	5714286;4;2;1	75;2;8;5;1;2	4;1;460;1;0;2	714285714;0;0;4;3;1;2;14;19;2	111111111;41;1	619047619;10;478	5185185;261
171;1;1;1;1;10;2;1;52;2;0;0;1;1;2;5;3;2;51;2;0;1;2;1;7;4;3;2;5;2;2;1;1;2;2;3;3;2;3;3;3;3;2;3;2;2;2;2;3;3;3;3;3;3;2;2;3;3;3;3;2;3;2;3;3;3;2;3;3;2;2;3;3;3;3;3;2;3;3;3;2;3;3;2;3;3;2	7;2	6;2	9;2	7;2	5;3;2;1;3;3;3;3;2;3;2;2;2;3;3;3;3;2;2;3;2;2;3;3;3;3;3;3;3;3;2;3;2;3;3;2;2;3;3;3;3;3;3;3;3;3;2;2;3;3;3;3;2	5;2	6;3;2	6;2	6;3;0;0;2;2;2;3;3;3;2;2;3;2;2;3;2;2;3;3;2;2;3;3;3;2;3;4;2;3;2;2;2;3;3;2;2;3;3;2;3;3;3;3;3;3;2;2;3;2;3;3;2	5;2	5;2	6;2	4;2	3;3;1;2;2;3;2; ; ; ;1;4;3;3;2; ; ; ;2; ; ; ;2; ; ; ;1;4;3;3;2; ; ; ;2; ; ; ;2; ; ; ;2;1;3;2;2;2;1; ; ;1; ; ;1; ; ;1; ; ;1; ; ;3;2;30;30;0;150;175;8;0;60;0;40;100;15;22;0;0;200;0;150;3;1270;0; ; ;2;2;0;0;1;1;1;1;1;3;0;3;3;3;4;4;2;7;2;0;0;0;0;0;0;1;0;0;0; ;2;2;2;2;3;2;1;4;1;3;1;3;2;2;2; ; ; ;1;2;2;2;1;2;1;2;2; ; ; ;2; ; ; ;1;2;3;2;1;2;2;3;1;1;1;1;2; ; ; ;1; ; ;1; ; ;1; ; ;1; ; ;1; ; ;1; ; ;1; ; ; ;…	7;2	666666667;2	714285714;25;89;19;2	5;2	696969697;2	714285714;25;82;16;2	5;2	484848485;2	285714286; ;33;3;16;17;3	2;2	833333333;44;4;18;26;3	6;4	333333333; ; ; ; ; ; ; ;3;3	333333333;2	666666667;3;9;2;1	5;2	5;1;980;1;5;2	857142857;0;1;3;3;1;2;15;13;2	6;44;2	315789474;12;1083	789474;442	4210526;6;2;1	833333333;2;12;0; ; ;1;725;0	25;0;3;0;1;4;2;1;1	5;12;11;1	833333333;37;1	35;12;356	4;229	2; ; ; ; ; ; ; ; ; ; ; ; ; ; ; ; ;-99;-99; ; ; ; ; ; ; ; ; ; ;-0	2;0;-0	2;0;-0	1;-0	1;0	1;-0	4;-0
172;1;1;1;1;10;2;2;47;2;0;0;2;2;1;3;1;2;47;2;1;0;3;0;4;5;1;2; ;1;2;1;-99;2;2; ;2;4;0;4;5;4;3;3;2;0;3;3;3;4;2;0;0;0;1;3;2;5;3;1;1;3;4;2;2;2;5;1;4;3;0;2;4;3;4;3;2;5;2;1;1;3;5;3;2;0;2	6;3	4;2	3;2	4;1	7;2;1;2;4;4;3;2;5;4;4;3;1;4;5;2;3;0;5;4;5;4;0;3;5;3;4;2;4;3;5;5;2;4;5;5;4;0;5;5;5;4;3;5;5;4;5;0;3;5;5;4;1	1;4;4	5;4	2;3	9;3;1;5;2;4;2;4;2;5;3;1;4;3;3;4;2;2;3;3;3;4;3;4;3;2;2;3;4;2;2;2;5;1;2;2;0;2;2;3;3;1;3;4;3;1;1;4;5;3;2;2;3	1;3	3;2	9;2	6;1	7;2;2; ; ; ;2; ; ; ;1;1;2;2;1;3;3;4;2; ; ; ;2; ; ; ;1;4;3;4;1;3;2;3;2; ; ; ;1;0;2;1;2;0;3;2;0;2;1; ; ;1; ; ;2;0;3;1; ; ;1; ; ;1;2;16;30;120;250;300;5;0;500;15;60;0;0;20;0;0;0;0;0;0;250;0; ; ;4;0;0;0;0;0;0;0;0;3;3;3;3;4;4;4;2;48;1; ; ; ; ; ; ; ; ; ; ; ;2;2;2;2;3;2;2;2;2;4;2; ; ; ;2; ; ; ;2; ; ; ;1;2;2;3;2; ; ; ;2; ; ; ;1;4;3;3;1;3;3;3;2; ; ; ;2; ; ; ;1; ; ;1; ; ;1; ; ;1; ; ;2;1;2;1; ; ;1; ; ; ;2;3…	6;2	575757576;1	857142857;11;140;26;1	1;4	242424242;3	714285714;31;92;13;3	1;2	787878788;1	857142857; ;45;4	090909091;20;25;4;4	166666667;29;2	636363636;14;15;2	8;2	5;38;3	454545455;18;20;3	6;3	333333333; ;5;2	2;2	4;2	8;14;3;0;2	666666667;1;1316;1;0;3	428571429;0;0;4;3;3;3;13;20;2	5;45;2	045454545;15;997	1590909;443	1818182;3;3;2	666666667;3;9;1;1;2;1;3687;0;0;3;0;0;4;2;3;2	5;9;10;2	5;36;1	583333333;9;320	625;165	375;3;2	333333333;1	333333333;2;6;0; ; ;1;836;0	25;0;2
173;1;1;1;1;10;2;1;41;2;0;0;2;2;3;3;2;1;63;2;0;0;1;0;2;5;1;4;2;1;1;1;1;2;2; ;0;5;4;5;5;2;5;5;5;0;4;5;5;5;5;0;5;5;5;5;0;3;5;5;5;0;5;5;5;5;0;4;4;5;5;0;3;5;5;5;0;5;5;5;5;0;4;5;5;5;0	6;4	4;4	8;5;4	5;4; ; ; ; ; ; ; ; ; ; ; ; ; ; ; ; ; ; ; ; ; ; ; ; ; ; ; ; ; ; ; ; ; ; ; ; ; ; ; ; ; ; ; ; ; ; ; ; ; ; ; ; ; ; ; ; ; ; ; ; ; ; ; ; ; ; ; ; ; ; ; ; ; ; ; ; ; ; ; ; ; ; ; ; ; ; ; ; ; ; ; ; ; ; ; ; ; ; ; ; ; ; ; ; ; ; ; ; ; ; ; ; ;1;1;2;1;2; ; ; ;1;3;3;2;2; ; ; ;2; ; ; ;2; ; ; ;1;4;3;3;1;3;2;2;2; ; ; ;1;2;3;4;2;0;2;2;0;1;1; ; ;1; ; ;1; ; ;1; ; ;1; ; ;1;2;20;0;20;200;80;10;0;0;0;100;0;0;50;0;2800;0;0…	6;4	757575758;4	285714286; ; ; ; ; ; ; ; ; ; ; ; ; ;38;3	454545455;17;21;3	4;3	5;40;3	636363636;18;22;3	6;3	666666667;40;3	636363636;18;22;3	6;3	666666667; ;5;2	6;2	6;2	4;12;2;0;1	5;1;3280;1	25;1;3	571428571;1;0;3;0;0;0;13;16;2	285714286;45;2	142857143;13;827	755102;374	2142857;7;2;2	714285714;2;14;1;1;2;1;260;0	75;0;2	571428571;1;0;4;3;1;2;14;21;2	625;40;1	386904762;15;764	53125;421	25;7;1	857142857;2;2	142857143;15;5;2	4;2	2;0;460;1	5;0;2	857142857;0;0;4;3;2;2	5;16;25;2	083333333;57;2	019047619;19;1278	730159;623	5619048; ; ; ; ; ; ; ; ; ; ; ; ; ; ; ; ; ; ; ; ; ; ; ; ; ;0	181818182;0;0	181818182;0	2;0;0	2;0;0	166666667;0
174;1;0;0;0;10;2;2;35;3;1;0;7;1;1;1;2;2;67;1;0;0;1;1;7;5;1;4;1;1;1;2;2;2;1;2;0;3;1;3;2;5;3;3;1;1;2;2;3;3;1;4;1;1;5;1;3;2;3;2;2;5;4;4;2;2;5;1;4;1;1;1;2;2;4;2;5;5;3;2;2;5;5;4;0;0;3	5;2	8;2	8;2	3;1	4;1;1;4;4;1;0;5;3;3;1;1;3;1;1;1;1;5;0;1;3;1;5;1;1;1;1;5;5;5;2;2;5;0;2;2;0;5;1;1;3;1;5;5;2;2;0;5;0;0;1;0;4	4;2;2;1	7;0	7;1; ; ; ; ; ; ; ; ; ; ; ; ; ; ; ; ; ; ; ; ; ; ; ; ; ; ; ; ; ; ; ; ; ; ; ; ; ; ; ; ; ; ; ; ; ; ; ; ; ; ; ; ; ; ; ; ;2; ; ; ;2; ; ; ;1;2;2;3;2; ; ; ;2; ; ; ;2; ; ; ;2; ; ; ;2; ; ; ;2; ; ; ;2; ; ; ;1; ; ;1; ; ;1; ; ;1; ; ;2;0;3;1; ; ;1; ; ;1;2;0;0;50;0;0;10;0;0;0;0;30;0;40;0;0;0;0;0;0;300;0; ; ;0; ;0;0;0;0;0;0;1;2;3;2;2;4;3;4;2;4;1; ; ; ; ; ; ; ; ; ; ; ;2;2;4;1;3;2;2;4;1;3;2; ; ; ;2; ; ; ;1;3;2;2;2…	5;2	484848485;1	571428571;44;59;5;4	4;1	787878788;0	714285714; ; ; ; ; ; ; ;42;3	818181818;20;22;4;3	666666667;41;3	727272727;19;22;3	8;3	666666667;42;3	818181818;20;22;4;3	666666667; ;1;2;2;3;3;1;0;3;1;130;0;1;2	857142857;0;0;4;1;1;1;8;5;2	5;24;1	6;4;128;65	6;3;2	333333333;1	333333333;2	333333333;7;0; ; ;0; ;0	5;0;3	142857143;0;0;2;2;1;1	5;5;4;1	333333333;34;1	495238095;8;79	74603175;56	57142857;3;3;2;2	666666667;8;0; ; ;1;401;0	5;0;3;0;1;4;1;2;1	5;9;6;2;35;1	6;9;259	2;145	8; ;0	9; ; ;-0	8; ; ;-0	8; ; ;-0	6; ; ;-0	7; ; ;9; ; ;-23; ; ;-6; ; ;-0	090909091;0	090909091;0;-0	2;0
175;1;1;1;1;10;2;1;46;3;0;0;1;1;1;3;2;2;73;1;0;0;1;1;7;6;1;2;2;1;2;1;1;2;1;2;0;3;0;0;5;3;0;1;0;0;5;1;1;1;1;5;0;2;2;3;3;1;1;1;1;2;1;1;1;3;3;3;2;1;1;3;1;1;2;3;2;5;2;0;1;5;5;1;1;1;3	1;2;1	2;0	9;1	9;1; ; ; ; ; ; ; ; ; ; ; ; ; ; ; ; ; ; ; ; ; ; ; ; ; ; ; ; ; ; ; ; ; ; ; ; ; ; ; ; ; ; ; ; ; ; ; ; ; ; ; ; ; ; ; ; ; ; ; ; ; ; ; ; ; ; ; ; ; ; ; ; ; ; ; ; ; ; ; ; ; ; ; ; ; ; ; ; ; ; ; ; ; ; ; ; ; ; ; ; ; ; ; ; ; ; ; ; ; ; ; ; ;1;4;3;4;1;4;3;3;1;4;3;4;2; ; ; ;2; ; ; ;2; ; ; ;1;4;3;4;1;3;2;2;2; ; ; ;2; ; ; ;1; ; ;2;1;2;1; ; ;1; ; ;1; ; ;1; ; ;1; ; ;1;2;10;0;0;140;0;5;0;0;30;0;100;10;0;0;0;0;0;15;0…	1;1	575757576;1	142857143; ; ; ; ; ; ; ; ; ; ; ; ; ;44;4;21;23;4	2;3	833333333;45;4	090909091;21;24;4	2;4;44;4;22;22;4	4;3	666666667; ;5;3	8;2	8;3	4;17;1;1;2;1;310;0	5;1;3	285714286;0;0;3;3;3;3;11;16;2	666666667;51;2	55;18;1346	4;516	45;7;2	714285714;2	714285714;2;14;0; ; ;0; ;1	25;1;3;0;0;4;3;1;2;12;19;2	714285714;49;1	792857143;14;817	5428571;378	6;9;0	666666667;2	555555556;1;9;2;2	5;2;0; ;1;0;3	428571429;0;0;4;3;3;3;15;27;2	454545455;46;1	932539683;12;853	8311688;394	8376623; ; ; ; ; ; ; ; ; ; ; ; ; ; ; ; ; ; ; ; ; ; ; ; ; ;0	090909091;-0	090909091;0;0;0	2;0	2;-0	333333333;-0	166666667;0	166666667;1;-1;0;0;1;1;1;-2;-1;1;3;4;3;8;11;0	047619048;-0	25974026;-0	212121212;-2;-3;-5;-0	757142857;0	13968254;-0
176;1;0;0;0;10;2;1;40;1;0;0;1;1;1;6;1;2;70;1;0;0;1;0;7;5;1;2;2;1;2;2;1;1;1; ;1;2;5;5;2;1;3;5;4;2;5;4;1;5;5;0;0;5;4;5;5;5;3;5;5;0;5;3;5;3;0;3;2;4;3;0;4;5;5;5;5;5;3;3;3;0;5;5;4;3;1	7;3	6;3	7;4	4;3	6;4;2;3;5;3;3;4;2;3;1;1;5;2;3;5;2;5;3;0;2;0;5;5;3;0;2;4;3;3;3;2;5;5;5;3;2;5;5;1;4;5;2;4;3;3;3;0;5;5;5;0;3	7;3	7;3	1;2	9;2;2;1;0;3;5;4;5;3;2;2;2;5;5;2;5;2;2;2;2;2;4;5;2;5;5;5;5;2;3;2;3;4;5;3;4;3;2;3;2;4;5;2;5;2;5;4;5;5;3;5;2;3	6;3	2;2	7;3	9;3	4;4;1;3;2;1;1;3;3;4;1;0;3;3;1;4;2;2;2; ; ; ;2; ; ; ;1;4;2;2;2; ; ; ;1;2;2;3;1;1;2;1;1; ; ;1; ; ;1; ; ;1; ; ;1; ; ;1; ; ;1; ; ;1;2;10;150;150;200;200;8;0;0;0;45;18;0;27;0;0;0;0;11;0;0;0; ; ;0;0;2;0;0;1;0;1;0;3;2;3;3;3;3;3;1; ;1; ; ; ; ; ; ; ; ; ; ; ;2;2;2;3;4;2;2;3;2;3;2; ; ; ;1;3;2;4;1;4;3;3;1;4;2;2;1;4;2;3;2; ; ; ;1;4;3;2;2; ; ; ;1;2;2;2;1;1;2;1;2;2;2;1; ; ;2;4;3;1; ; ;1; ; ;1; ; ;1; ; ;3;1; ; ;…	7;3	939393939;3	285714286;37;102;15;3	7;3	090909091;2	142857143;36;108;24;3	6;3	272727273;3	428571429; ;36;3	272727273;14;22;2	8;3	666666667;26;2	363636364;12;14;2	4;2	333333333; ; ; ; ; ; ; ;7;2	428571429;2	285714286;2	285714286;16;0; ; ;1;819;0	5;2;2	857142857;1;0;4;3;2;2	5;15;16;2	285714286;44;2	095238095;17;1221	22449;558	5714286;7;3	142857143;2	285714286;2	428571429;17;2;3;2	5;0; ;2	75;2;3	285714286;1;0;4;4;2;3;16;21;2	333333333;68;2	529761905;20;1888	888889;778	0952381; ; ; ; ; ; ; ; ; ; ; ; ; ; ; ; ;-99;-99; ; ; ; ; ; ; ; ; ; ;2;-0
177;1;0;0;0;10;2;2;46;2;1;0;2;2;1;3;3;2;71;1;0;0;1;0;7;5;1;4;3;1;1;1;1;2;1;2;2;2;3;3;3;1;3;2;3;3;0;3;5;4;5;2;3;3;5;2;2;2;2;3;5;0;1;1;0;0;0;1;3;5;5;2;2;4;5;5;2;4;4;5;5;2;5;4;3;3;1	3;2	6;3	1;3	6;3	6;5;1;2;5;3;2;2;5;5;5;5;0;2;5;2;4;0;0;5;3;4;0;2;2;3;4;3;3;2;2;2;0;1;3;3;3;3;2;5;4;5;2;3;4;5;5;0;0;1;5;5;1	1;2;3	7;3	5;3	9;5;2;5;0;2;5;1;4;1;5;3;0;3;4;1;5;0;5;5;3;4;1;5;0;2;2;0;1;3;0;0;0;1;1;1;1;5;5;5;5;3;3;3;4;4;4;2;4;3;5;5;1	4;3	6;2	6;2	8;3	2;2;2; ; ; ;2; ; ; ;1;2;2;3;2; ; ; ;2; ; ; ;2; ; ; ;1;1;1;2;2; ; ; ;1;2;2;3;1;2;2;3;1; ; ;1; ; ;1; ; ;1; ; ;1; ; ;1; ; ;1; ; ;1;1; ; ; ; ; ; ; ; ; ; ; ; ; ; ; ; ; ; ;1;0;0; ; ;0;0;0;0;0;0;0;1;0;0;0;1;0;0;4;1;2;24;1; ; ; ; ; ; ; ; ; ; ; ;2;1;5;0;2;2;1;5;0;3;2; ; ; ;2; ; ; ;1;1;1;2;2; ; ; ;2; ; ; ;2; ; ; ;1;2;2;2;1;2;2;2;1;1;1;1;2; ; ; ;1; ; ;1; ; ;1; ; ;1; ; ;1; ; ;1; ; ;1; ; ;1;1; ; ; ; ; ; ; ; ;…	3;3	090909091;3	857142857;11;102;29;1	1;3	090909091;4	142857143;14;94;28;1	4;2	848484848;4; ;47;4	272727273;22;25;4	4;4	166666667;44;4;19;25;3	8;4	166666667;48;4	363636364;22;26;4	4;4	333333333; ;4;1	75;1	75;2	75;11;0; ; ;0; ;0;1;0	857142857;0;0;2;0;0;0;7;7;1	75;14;0	777777778;12;114	3333333;106	1666667;4;1	5;1	5;1	75;7;0; ; ;0; ;0;0;1	428571429;0;0;4;0;0;0;8;6;1	5;16;0	585714286;8;56	22857143;66	74285714;4;2;1	5;2	75;11;0; ; ;0; ;1;0;1	428571429;0;0;4;3;2;2
178;1;0;0;0;10;2;1;33;2;0;0;2;2;1;1;1;2;63;2;0;0;1;1;7;5;1;3;1;1;1;2;2;2;2; ;4;3;5;4;3;4;3;4;3;2;3;4;1;3;2;2;3;3;4;5;4;4;3;2;1;4;2;3;2;3;3;5;5;5;4;2;5;5;3;3;3;5;5;5;3;3;5;5;3;2;3	2;3	9;3	9;3	4;2	8;3;2;5;5;5;5;4;3;3;3;3;3;2;1;4;2;2;3;5;2;4;2;5;5;4;3;2;1;3;3;3;1;5;5;4;5;1;5;5;4;5;3;5;5;4;2;1;5;5;3;3;2	1;3	9;4	2;3	6;3	5;3;4;4;3;2;4;5;3;3;5;3;2;2;1;3;2;2;4;5;3;5;5;4;5;2;3;0;2;4;3;4;3;4;4;3;5;1;5;5;5;5;4;5;5;2;4;4;5;5;4;1;3;3	8;4;3	2;3	6;3;1;3;2;3;1;2;2;3;1;4;3;4;1;2;2;3;2; ; ; ;2; ; ; ;1;2;3;3;1;3;2;3;2; ; ; ;1;0;3;1;1; ; ;1; ; ;1; ; ;2;0;3;2;1;3;2;0;3;2;0;2;3;2;4;0;120;100;215;0;0;0;0;0;0;0;28;0;0;0;0;0;2;420;0; ; ;0;0;3;0;0;0;1;0;0;4;2;4;2;4;4;4;1; ;1; ; ; ; ; ; ; ; ; ; ; ;2;2;2;2;2;1;1; ; ; ; ; ; ; ; ; ; ; ; ; ; ; ; ; ; ; ; ; ; ; ; ; ; ; ; ; ; ; ; ; ; ; ; ; ; ; ; ; ; ; ; ; ; ; ; ; ; ; ; ; ; ; ; ; ; ; ; ; ; ; ; ; ; ; ; ; ; ;…	2;3	606060606;3;21;128;24;2	1;3	878787879;3	428571429;30;128;18;3;3	878787879;2	571428571; ;30;2	727272727;17;13;3	4;2	166666667; ; ; ; ; ; ; ; ; ; ; ; ; ;7;2	285714286;2	428571429;2	857142857;20;4;0	25;2	75;1;467;0	75;1;3	428571429;1;0;2;3;-99;3;16;28;2	545454545;49;2	041666667;23;1912	484848;844	030303; ; ; ; ; ; ; ; ; ; ; ; ; ; ; ; ;-99;-99; ; ; ; ; ; ; ; ; ; ; ; ; ; ; ; ; ; ; ; ; ; ; ; ; ;-99;-99; ; ; ; ; ; ; ; ; ; ;-1	1;0	9;-0	2;0;-0	1;-0	1;0	3;-0	2;0	1;0	2;-0	4;-0	2;0	7;0	1;0	8;-11;9;-2;9;0;9;3;-6;-3; ; ; ; ; ; ; ; ; ; ; ; ; ; ; ; ; ; ; ; ; ; ; ; ; ; ; ; ; ; ; ; ; ; ; ; ; ; ; ; ; ; ; ; ; ; ; ; ; ; ; ; ; ; ; ; ; ; ; ; ; ; ; ; ; ; ; ; ; ; ; ; ; ; ; ; ; ; ; ; ; ; ; ; ; ; ; ; ;0;1;1;1;1;1;1;1;1;-99;19	12484848; ; ; ; ; ;5048
179;1;0;0;0;10;2;1;40;2;0;0;1;1;1;1; ;2;65;1;0;0;1;1;7;5;1;3;1;1;1;2;2;2;1; ;5;4;1;1;2;1;3;1;2;2;3;2;2;2;3;1;3;3;3;3;1;2;2;3;2;3;3;2;2;2;2;2;3;2;1;2;3;2;2;3;2;2;2;3;3;3;3;3;3;3;2	3;2	7;2	1;2	3;2	4;2;2;3;3;3;3;4;3;4;3;3;1;3;3;3;2;3;3;3;4;3;2;3;3;2;3;2;3;3;3;3;2;3;3;3;2;3;4;4;3;3;2;3;3;3;3;2;3;3;4;4;2	3;3	1;3	2;3	1;2	9;3;2;3;2;2;3;3;3;2;2;2;2;2;2;2;2;3;3;2;2;2;2;2;2;2;3;3;2;2;2;2;2;3;3;2;2;3;3;2;2;2;2;3;3;2;2;2;3;2;2;3;2	4;2	7;2	2;2;2	3;2;2; ; ; ;1;1;1;1;1;2;2;3;1;2;2;3;2; ; ; ;2; ; ; ;1;2;2;3;1;4;3;4;2; ; ; ;1;2;2;3;1; ; ;1; ; ;1; ; ;1; ; ;2;1;3;1; ; ;1; ; ;1;2;0;100;20;0;0;5;0;0;0;30;0;40;0;0;0;0;20;33;0;0;0; ; ;4;2;0;0;0;1;0;1;0;0;3;4;0;2;4;4;1; ;1; ; ; ; ; ; ; ; ; ; ; ;2;2;3;2;1;2;2;4;2;1;2; ; ; ;2; ; ; ;1;2;2;2;1;2;2;3;2; ; ; ;2; ; ; ;1;4;2;3;2; ; ; ;2; ; ; ;1;1;2;2;1; ; ;1; ; ;1; ; ;1; ; ;1; ; ;1; ; ;1; ; ;1;2; ;100;20; …	3;2	363636364;2	428571429;23;102;21;2	3;3	090909091;3;24;76;16;2	4;2	303030303;2	285714286; ;36;3	272727273;19;17;3	8;2	833333333;26;2	363636364;12;14;2	4;2	333333333;36;3	272727273;19;17;3	8;2	833333333; ;6;2	166666667;2;2	833333333;17;1;1;3;1;248;1	5;2;2	428571429;1;0;4;2;1;1	5;15;15;2	142857143;40;1	904761905;18;1102	040816;546	4285714;4;2	25;2;2	5;10;0; ; ;1;525;1;1;2	571428571;0;0;4;2;1;1	5;10;8;2;34;1	464285714;11;322	1428571;190	5357143;5;2	8;2	2;2
180;1;1;1;1;10;2;1;36;1;0;1;1;1;1;1; ;2;60;1;0;0;1;1;7;4;3;3;6;1;1;2;2;1;1; ;0;1;2;4;4;3;4;2;4;3;1;3;3;3;4;1;3;0;1;5;1;1;2;3;4;4;1;3;1;4;1;1;4;3;3;1;3;4;4;5;3;4;3;4;3;2;5;4;5;4;1	7;2	6;2	7;3	2;3	9;5;2;4;4;4;4;1;5;1;4;3;2;4;4;3;4;1;4;2;4;5;0;4;3;4;3;3;1;1;3;3;2;2;4;3;3;1;2;4;5;4;3;4;3;3;3;0;5;3;4;3;1	5;3	5;2	9;3	7;3	5;4;0;4;3;5;4;4;4;3;4;3;1;3;1;3;3;2;3;3;4;5;1;3;3;4;3;3;3;3;4;3;1;3;4;3;4;0;3;4;4;5;3;4;3;3;3;1;4;4;3;4;1	6;3	4;3	1;3	7;3	7;5;2; ; ; ;1;4;1;3;1;3;1;3;2; ; ; ;2; ; ; ;2; ; ; ;1;3;2;3;2; ; ; ;1;2;1;3;1;2;1;4;1; ; ;1; ; ;2;2;2;1; ; ;1; ; ;2;2;3;1; ; ;3;2;32;36;150;300;529;5;0;59;0;60;0;200;10;0;0;0;0;30;1;300;0; ; ;0;3;4;0;0;0;0;1;0;4;1;0;1;3;4;4;2;6;1; ; ; ; ; ; ; ; ; ; ; ;2;2;2;3;3;1;1;3;2;3;2; ; ; ;1;2;2;2;2; ; ; ;1;1;1;2;2; ; ; ;2; ; ; ;2; ; ; ;2; ; ; ;2; ; ; ;1;2;1;2;1; ; ;1; ; ;1; ; ;1; ; ;1; ; ;1; ; ;1; ; ;1;1; …	7;2	96969697;3	714285714;15;112;24;1	5;3	393939394;3	428571429;16;114;25;1	6;3	454545455;3	571428571; ;23;2	090909091;8;15;1	6;2	5;43;3	909090909;20;23;4;3	833333333;41;3	727272727;18;23;3	6;3	833333333; ;5;2	8;1	2;3	2;16;2;2;2	5;1;1411;1	75;1;2	428571429;0;0;2;3;2;2	5;11;11;1	571428571;48;2	285714286;19;750	6938776;403	0714286;3;1	666666667;1	333333333;2;6;0; ; ;0; ;0;0;1	714285714;0;0;4;2;2;2;7;4;1	333333333;21;1	076190476;7;70	31111111;59
181;1;0;0;0;10;2;1;33;2;0;0;1;1;2;2; ;2;55;1;0;0;1;0;5;6;1;2;6;2;2;1;2;2;1; ;1;4;3;4;4;3;4;4;4;3;1;4;3;3;3;2;3;4;3;4;2;3;3;3;4;2;2;3;3;3;1;3;3;3;3;1;3;3;3;3;2;3;3;3;3;1;3;3;3;3;1	6;3	2;3	2;3	2;3	3;5;4;3;3;3;3;0;3;3;3;3;3;3;3;3;3;1;3;3;3;3;3;3;3;3;3;1;1;3;3;3;0;3;3;3;3;1;3;3;3;3;1;3;3;3;3;0;3;3;3;3;1	4;2	8;3;3;3;5;1;4;2;3;5;0;4;1;3;2;5;4;3;3;3;0;4;5;3;2;0;4;2;2;3;0;3;3;2;3;2;3;3;4;4;0;1;2;3;4;1;3;3;3;3;0;2;3;3;3;0	9;3	2;2	7;2	9;3	2;5;2; ; ; ;2; ; ; ;1;2;0;1;2; ; ; ;1;2;1;2;2; ; ; ;1;4;3;2;2; ; ; ;2; ; ; ;2; ; ; ;2;2;2;1; ; ;2;0;2;1; ; ;1; ; ;1; ; ;1; ; ;2;2;30;100;150;100;150;7;0;0;0;300;0;60;40;0;0;0;40;30;2;400;4;0;0;4;3;1;0;1;1;0;0;0;1;4;1;1;2;4;1;2;6;2;0;0;1;0;0;1;1;0;0;0;0;2;2;3;1;3;2;2;3;2;2;2; ; ; ;2; ; ; ;1;2;2;2;2; ; ; ;1;3;3;3;2; ; ; ;1;4;3;3;2; ; ; ;2; ; ; ;2; ; ; ;2;1;2;1; ; ;1; ; ;1; ; ;1; ; ;1; ; ;1; ; ;2;2;…	6;3	212121212;3	285714286;14;97;21;1	4;2	939393939;3;9;98;22;0	9;2	96969697;3	142857143; ;40;3	636363636;19;21;3	8;3	5;52;4	727272727;22;30;4	4;5;42;3	818181818;20;22;4;3	666666667; ;3;2	666666667;1	333333333;1	666666667;5;2;1;2;1;1007;3;2;2;0;1;4;2;2;2;13;8;1	6;42;2	210526316;7;321	8526316;173	3789474;3;3;2	666666667;2	666666667;8;1;1;2;1;2317;1	5;1;2	714285714;0;1;4;4;3;3	5;11;10;2	5;42;1	952380952;10;536	9047619;244	8809524;3;2;2;2;6;0; ; ;0; ;1	333333333;0;2	714285714;0;1;4;2;1;1	5;8;6;2;32;1	50952381;7;169	0666667;98	26666667; ;-0
182;1;1;1;1;10;2;1;37;1;0;0;1;1;1;6;3;1;71;1;0;0;1;1;7;5;1;3;6;1;1;2;2;1;1;3;3;2;2;3;0;5;2;3;2;0;5;2;0;0;2;2;1;0;2;1;5;2;2;0;0;3;2;0;2;0;5;2;2;0;0;5;2;2;3;2;3;2;3;2;0;3;3;3;2;0;3	9;2;1	7;1	6;0	5;1;2;3;2;3;4;3;3;3;3;0;3;3;3;3;2;2;2;2;3;3;2;3;2;2;3;3;3;2;3;2;3;3;2;2;2;2;3;3;3;2;3;3;3;2;2;2;3;3;3;3;2	5;2	9;2	5;2	7;2	3;2;3;3;2;3;4;3;3;2;2;2;3;2;3;3;2;2;2;2;2;2;3;2;2;2;2;3;2;2;2;2;3;2;2;2;2;2;2;3;3;2;2;2;3;2;2;2;2;3;3;3;2	6;2	2;2	4;2	4;2	3;1;1;3;2;4;1;1;3;3;1;4;2;3;1;1;2;2;2; ; ; ;1;1;2;2;2; ; ; ;1;4;2;3;2; ; ; ;1;0;1;1;1; ; ;1; ; ;1; ; ;1; ; ;2;0;2;1; ; ;1; ; ;1;1; ; ; ; ; ; ; ; ; ; ; ; ; ; ; ; ; ; ;0;700;0; ; ;0;0;1;0;0;0;0;0;0;2;0;4;1;3;2;4;2;2;1; ; ; ; ; ; ; ; ; ; ; ;2;2;4;0;0;2;2;4;2;3;2; ; ; ;1;4;1;2;2; ; ; ;1;1;1;3;2; ; ; ;2; ; ; ;2; ; ; ;2; ; ; ;1;1;1;2;1;1;1;2;1; ; ;1; ; ;1; ; ;1; ; ;1; ; ;1; ; ;1; ; ;1;1; ; ; ; ; ; ; ; …	9;1	545454545;1;25;88;16;2	5;2	666666667;2	285714286;26;75;18;2	6;2	272727273;2	571428571; ;38;3	454545455;21;17;4	2;2	833333333;44;4;21;23;4	2;3	833333333; ; ; ; ; ; ; ;7;2;2;2	571428571;18;1;0;2;0; ;0	25;0;2	285714286;0;0;4;1;1;1;12;16;2;33;1	5;19;684;399;4;1	75;1;2	25;9;0; ; ;0; ;0;0;0	714285714;0;0;4;1;1;1;8;4;1;14;0	692857143;10;55	42857143;67	71428571; ; ; ; ; ; ; ; ; ; ; ; ; ; ; ; ;-99;-99; ; ; ; ; ; ; ; ; ; ;-1	4;0	1;-1	3;0	9;-0	7;0	2;0	8;-0	1;0	7;1	1;-0	3;0	8;1
183;2; ;0;0;10;2;1;27;2;1;0;1;1;1;1; ;1;53;3;0;1;1;1;7;5;3;3;1;1;1;2;2;2;2; ;1;2;2;3;4;3;4;3;3;5;0;5;3;3;4;1;5;4;4;5;0;4;5;1;2;3;3;5;0;5;5;5;5;2;0;3;5;5;4;5;3;4;5;3;4;3;4;4;3;4;2	2;4	1;4	1;2	6;3	8;3;5;3;4;3;0;5;0;0;2;0;5;2;4;5;2;5;0;0;1;3;4;2;5;5;3;0;0;0;0;0;4;2;0;3;5;3;1;0;5;2;5;1;0;0;0;5;5;5;0;0;4	1;1	6;1	8;2	4;1	5;1;2;5;3;4;1;5;3;4;3;1;5;4;3;4;2;4;0;3;5;4;5;5;4;5;1;3;4;5;3;5;4;5;4;5;5;1;4;5;1;5;5;4;3;3;4;1;4;5;5;1;3	5;3	8;3	9;3	8;2	9;3;2; ; ; ;2; ; ; ;2; ; ; ;2; ; ; ;2; ; ; ;2; ; ; ;2; ; ; ;2; ; ; ;2; ; ; ;1;1;1;2;1; ; ;1; ; ;1; ; ;1; ; ;1; ; ;1; ; ;1; ; ;1;1; ; ; ; ; ; ; ; ; ; ; ; ; ; ; ; ; ; ;0;50;0; ; ;2;0;0;0;0;0;0;0;1;4;3;4;1;4;1;4;2;1;1; ; ; ; ; ; ; ; ; ; ; ;2;2;4;1;3;2;1; ; ;3;2; ; ; ;2; ; ; ;2; ; ; ;1;3;2;3;2; ; ; ;2; ; ; ;2; ; ; ;2; ; ; ;2; ; ; ;1;1;2;2;1; ; ;1; ; ;1; ; ;1; ; ;1; ; ;1; ; ;1; ; ; ;1; ; ; ; ; ; ; ; ;…	2;3	606060606;3	857142857;41;68;5;4	1;2	060606061;0	714285714;35;128;16;3	5;3	878787879;2	285714286; ;35;3	181818182;14;21;2	8;3	5;35;3	181818182;16;19;3	2;3	166666667;35;3	181818182;14;21;2	8;3	5; ;1;1;1;2;2;0; ; ;0; ;0	5;1;3;0;0;3;1;-99;1;5;1;1;25;1	785714286;3;26	78571429;20	89285714;2;2;2;2	5;5;0; ; ;0; ;0	5;1;3	142857143;0;0;3;3;2;2	5;6;4;2;33;1	628571429;5;97	71428571;54	42857143;2;1	5;1;1	5;3;0; ; ;0; ;0	75;0;2	571428571;0;0;4;2;1;1	5;6;2;1;27;1
184;1;1;1;1;10;2;2;35;2;0;0;5;2;1;1; ;2;58;1;0;0;1;1;7;4;1;4;1;1;1;2;2;2;1; ;0;2;3;5;5;5;0;3;5;0;5;5;0;0;0;5;5;5;5;0;5;0;0;0;0;5;0;0;0;0;5;0;4;5;5;5;5;0;0;5;0;5;0;0;0;5;0;5;5;0;4;2	2;2;2	5;1	5;1;1;5;3;3;3;5;0;3;1;1;0;2;0;0;0;5;4;5;4;0;0;0;0;5;3;5;0;5;0;0;5;5;5;5;5;3;4;0;0;5;0;5;0;0;0;1;0;4;5;5;2	5;2	5;2	5;2	3;2	2;3; ; ; ; ; ; ; ; ; ; ; ; ; ; ; ; ; ; ; ; ; ; ; ; ; ; ; ; ; ; ; ; ; ; ; ; ; ; ; ; ; ; ; ; ; ; ; ; ; ; ; ; ; ; ; ; ;2; ; ; ;2; ; ; ;2; ; ; ;1;3;1;3;2; ; ; ;1;4;3;4;1;1;1;2;1;3;3;3;2; ; ; ;2; ; ; ;2;2;2;2;2;2;1; ; ;1; ; ;2;0;3;1; ; ;1; ; ;2;2;16;0;0;100;180;0;100;0;0;10;20;0;11;0;0;0;0;0;0;367;0; ; ;0;0;0;0;0;0;0;0;0;4;2;3;3;2;1;4;2;6;1; ; ; ; ; ; ; ; ; ; ; ;2;2;2;0;1;2;2;1;4;2;2; ; ; ;2; ; ; ;1;3…	181818182;1	428571429;25;83;12;2	5;2	515151515;1	714285714; ; ; ; ; ; ; ;49;4	454545455;23;26;4	6;4	333333333;47;4	272727273;22;25;4	4;4	166666667;45;4	090909091;21;24;4	2;4; ;4;2	75;2;3;12;3;1	333333333;2	333333333;1;437;0;0;2	714285714;0;0;4;3;4;3	5;12;15;2	142857143;41;1	952380952;14;702	8571429;344;8;2	125;1	625;2	125;17;1;1;2;1;506;0	5;0;2	857142857;0;0;4;3;3;3;14;15;1	666666667;46;1	580357143;19;700	625;431	8541667;7;2	285714286;1	714285714;3;21;0; ; ;1;377;1	75;0;2	714285714;0;0;4;3;3;3;12;12;1	714285714;48;1	95;22;882	5142857;483	6857143; ;-1	5; ; ;0	3; ; ;0	5; ; ;-0
185;1;1;1;1;10;2;2;29;1;0;0;1;1;1;1; ;2;59;1;0;0;1;1;7;4;1;2;5;1;2;2;1;1;1; ;2;2;3;3;3;2;3;3;3;3;0;3;3;3;3;0;3;3;3;2;2;3;3;3;3;2;2;3;2;3;3;1;3;2;3;0;3;3;3;3;2;3;3;3;3;0;3;3;3;3;1	3;2	6;3;2	8;2	9;3;0;3;3;3;3;1;3;3;3;3;0;3;2;3;5;0;3;3;3;0;0;4;5;1;3;0;0;4;3;3;0;2;3;4;3;0;4;3;4;5;0;5;5;3;3;1;5;5;0;2;0	2;3	2;3	6;2	7;3;3;0;0;3;3;3;2;3;3;2;2;0;3;5;4;5;0;0;1;5;0;3;5;3;0;5;0;0;1;3;4;0;1;5;4;4;0;3;5;5;5;0;5;5;3;4;2;5;5;5;3;0	7;2	5;3	6;3	4;3	5;3;1;4;3;3;1;2;3;2;1;4;3;3;1;4;3;4;2; ; ; ;2; ; ; ;1;4;3;2;1;4;3;3;1;1;2;3;1;1;2;2;1; ; ;1; ; ;1; ; ;1; ; ;1; ; ;1; ; ;1; ; ;1;2;25;200;0;100;0;5;0;300;0;10;0;18;15;0;0;0;40;0;0;0;0; ; ;0;0;2;0;0;1;0;1;0;1;3;4;3;3;3;4;2;2;1; ; ; ; ; ; ; ; ; ; ; ;2;2;2;2;2;2;2;3;1;3;1;4;2;2;1;2;2;2;1;3;2;2;1;2;2;1;1;2;3;2;1;4;2;3;1;4;2;2;1;4;2;3;1;1;2;3;1;1;2;3;1; ; ;1; ; ;1; ; ;1; ; ;1; ; ;1; ; ;1; ; ;1;2; ; ; ;…	3;2	787878788;3;2;103;22;0	2;3	121212121;3	142857143;7;107;23;0	7;3	242424242;3	285714286; ;36;3	272727273;18;18;3	6;3;33;3;16;17;3	2;2	833333333;36;3	272727273;18;18;3	6;3; ;8;3;2	75;2	75;22;0; ; ;1;713;0	5;2;3;0;0;4;3;2;2	5;15;22;2	75;52;2	363636364;23;2242	5;882	1022727;10;2	7;2	1;2	3;23;0; ; ;1; ;0	5;0;3	142857143;0;0;2;3;0;1	5;13;21;2	1;54;1	568571429;24;1027	728;572	2971429;7;2	142857143;1	571428571;2;14;0; ; ;1;320;0	75;0;2	428571429;0;0;4;2;1;1
186;1;1;1;1;10;2;2;18;2;1;0;1;1;1;1; ;1;52;2;1;1;1;1;7;5;3;3;2;1;1;2;1;2;2; ;0;4;4;4;3;2;5;4;4;5;0;5;5;5;5;0;4;4;5;5;0;4;5;5;4;0;4;5;5;5;0;5;5;5;5;0;5;4;5;5;5;4;5;4;4;0;5;5;5;5;0	7;4	5;4	6;4	7;4	6;4;0;3;4;2;3;2;4;4;4;3;0;4;3;3;4;3;2;4;4;3;0;3;3;2;3;3;1;4;2;4;3;3;3;2;3;0;3;3;2;2;4;4;3;2;2;3;4;3;3;2;1	8;3	1;3	4;2	6;2	9;3;0;4;5;5;5;1;4;4;4;4;0;2;5;3;4;1;3;4;4;5;3;3;3;3;4;0;3;5;4;4;1;4;4;5;4;0;5;4;3;5;4;3;4;4;4;1;3;4;4;5;1	1;3	4;4	2;3	9;4	4;5;1;1;1;3;1;4;3;2;1;4;3;2;1;0;1;2;2; ; ; ;2; ; ; ;1;0;3;3;1;2;3;3;2; ; ; ;1;1;2;3;1; ; ;1; ; ;1; ; ;1; ; ;1; ; ;1; ; ;1; ; ;1;2;0;0;0;0;0;0;0;0;0;0;0;0;0;0;0;0;0;600;0;0;0; ; ;0;0;0;0;0;0;0;0;0;4;4;4;1;4;4;4;2;68;1; ; ; ; ; ; ; ; ; ; ; ;2;2;5;0;2;2;2;2;2;0;1;1;1;1;2; ; ; ;1;1;2;2;1;2;2;2;2; ; ; ;2; ; ; ;1;1;2;2;1;2;3;2;1;1;1;2;1;1;1;2;2;1;2;1; ; ;1; ; ;1; ; ;1; ; ;1; ; ;1; ; ;2;2;0;0; ; ; ; ; ;…	7;4	666666667;4	285714286;18;102;18;1	8;3	090909091;2	571428571;11;128;31;1	1;3	878787879;4	428571429; ;34;3	090909091;16;18;3	2;3;40;3	636363636;18;22;3	6;3	666666667;34;3	090909091;16;18;3	2;3; ;7;1	714285714;2	285714286;2	571428571;18;0; ; ;1;600;0;0;3	571428571;0;0;4;0;3;1	5;12;16;2	285714286;40;1	904761905;19;992	6530612;477	7142857;7;1	285714286;1	714285714;1	857142857;13;1;1;2;1;600;0;0;2	285714286;0;0;4;1;2;1	5;13;14;1	75;29;1	011904762;15;345	3125;269	2857143;7;2
187;1;1;1;1;10;2;1;18;2;1;0;1;1;1;1; ;2;37;2;1;1;1;1;7;6;3;2;5;1;2;2;1;2;2; ;4;1;2;5;1;0;3;0;1;0;3;3;0;3;0;3;0;4;4;2;4;1;1;2;4;1;5;3;1;2;5;2;3;5;4;1;4;3;3;4;0;5;4;2;0;5;5;5;0;0;2	6;2	9;2	5;2	6;1	7;2;2;4;5;5;2;4;4;4;5;3;0;5;3;4;4;2;1;4;5;5;3;5;4;5;5;2;2;4;5;5;1;3;4;5;5;0;3;5;5;4;1;5;5;5;3;0;4;5;5;4;1	5;3	6;4	3;4	9;4;4;0;4;4;5;3;2;5;3;5;2;0;5;1;2;3;1;2;5;4;4;1;4;3;3;4;4;2;3;3;4;1;4;4;5;5;0;4;5;5;4;2;5;5;4;1;1;5;5;3;1;1	2;4;3	8;3	9;3	1;2;1;4;2;4;1;4;2;3;1;3;3;4;1;2;2;4;2; ; ; ;1;4;3;5;2; ; ; ;1;3;2;5;1;2;2;5;1;2;2;4;2;2;3;2;3;3;1; ; ;1; ; ;2;0;3;1; ; ;1; ; ;2;2;0;80;0;400;150;20;0;0;10;10;20;6;34;0;0;0;0;0;3;0;2;4;0;3;3;3;1;1;1;0;0;0;3;1;4;1;4;4;4;2;12;2;0;0;1;0;0;1;0;0;0;0;0;2;2;1;3;3; ;2;1;2;2;2; ; ; ;2; ; ; ;2; ; ; ;2; ; ; ;2; ; ; ;1;4;3;4;2; ; ; ;1;3;2;3;1;4;2;3;1;2;2;2;1; ; ;1; ; ;1; ; ;1; ; ;1; ; ;1; ; ;1; ; ;1;2; ; ; ;…	6;2	696969697;1	142857143;15;142;26;1	5;4	303030303;3	714285714;12;129;19;1	2;3	909090909;2	714285714; ;29;2	636363636;16;13;3	2;2	166666667;41;3	727272727;20;21;4;3	5;33;3;18;15;3	6;2	5; ;8;3;2	25;4	25;34;3;1	666666667;3;1;730;2	75;3;3;0;1;3;4;4;4;19;27;2	454545455;72;2	88;36;4835	258182;1824	414545;4;3	25;2	25;3;12;0; ; ;1;495;1	5;2;2;0;0;4;3;3;3;11;9;2	25;39;1	95;13;627	4125;300	3;6;1	833333333;1	333333333;2	666666667;16;1;1;3;0;844;1	75;3;2	142857143;0;0;4;3;2;2
188;1;0;0;0;10;2;1;35;2;0;0;1;1;3;1; ;1;59;3;0;0;1;1;7;5;1;2;5;1;2;2;1;2;2; ;0;5;4;4;4;1;4;4;4;4;1;4;4;4;4;1;1;4;4;4;1;4;5;5;5;0;0;0;0;0;5;5;5;5;0;0;0;0;5;5;5;5;5;5;5;0;5;5;5;5;1	4;3	3;3	6;4	1;3	6;4; ; ; ; ; ; ; ; ; ; ; ; ; ; ; ; ; ; ; ; ; ; ; ; ; ; ; ; ; ; ; ; ; ; ; ; ; ; ; ; ; ; ; ; ; ; ; ; ; ; ; ; ; ; ; ; ; ; ; ; ; ; ; ; ; ; ; ; ; ; ; ; ; ; ; ; ; ; ; ; ; ; ; ; ; ; ; ; ; ; ; ; ; ; ; ; ; ; ; ; ; ; ; ; ; ; ; ; ; ; ; ; ;1;3;3;3;2; ; ; ;1;4;3;4;1;0;3;1;2; ; ; ;2; ; ; ;1;2;2;2;2; ; ; ;1;3;2;4;1;2;2;4;1; ; ;1; ; ;1; ; ;1; ; ;1; ; ;1; ; ;1; ; ;1;2;20;100;100;180;0;5;0;0;0;30;0;0;0;0;0;0;0;0;0…	4;3	484848485;4	428571429; ; ; ; ; ; ; ; ; ; ; ; ; ;37;3	363636364;18;19;3	6;3	166666667;47;4	272727273;23;24;4	6;4;34;3	090909091;17;17;3	4;2	833333333; ;6;2	333333333;2	5;3;18;0; ; ;1;435;1;2;2	285714286;1;0;2;3;0;1	5;12;15;2	5;37;1	85;19;1054	5;495	9;6;1	833333333;2;1	666666667;10;0; ; ;1;367;1	5;2;2;1;0;4;3;1;2;14;12;2;35;1	466666667;10;410	6666667;242	6666667;6;1	666666667;1	5;1	5;9;0; ; ;1;405;1	25;0;2	285714286;1;0;2;2;0;1;10;9;1	5;33;1	24047619;10;186	0714286;137	0238095; ; ; ; ; ; ; ; ; ; ; ; ; ; ; ; ; ; ; ; ; ; ; ; ; ;0	909090909;-1	181818182;-0	272727273;1;-1	2;-0	2;-1	166666667;-0	333333333;0	833333333;10;-13;-3;5;-6;-1;5;-7;-2;2;-4;-2;-3;-3;-6;-0	5;-0	5;-1;-2;-2;-4;-0
189;1;0;0;0;10;2;1;21;1;0;0;1;1;1;1;1;2;40;1;0;1;1;1;7;5;3;2;5;1;2;2;1;1;1;1;5;0;5;5;0;2;0;0;4;5;0;5;5;5;5;0;2;5;5;5;2;5;0;5;5;0;0;5;0;5;5;5;5;5;5;5;5;5;5;5;5;5;5;5;5;5;5;5;5;5;2	9;3	2;4;4	4;4	5;5; ; ; ; ; ; ; ; ; ; ; ; ; ; ; ; ; ; ; ; ; ; ; ; ; ; ; ; ; ; ; ; ; ; ; ; ; ; ; ; ; ; ; ; ; ; ; ; ; ; ; ; ; ; ; ; ; ; ; ; ; ; ; ; ; ; ; ; ; ; ; ; ; ; ; ; ; ; ; ; ; ; ; ; ; ; ; ; ; ; ; ; ; ; ; ; ; ; ; ; ; ; ; ; ; ; ; ; ; ; ; ; ;1;4;3;5;1;4;3;4;1;4;3;3;1;3;3;4;2; ; ; ;2; ; ; ;1;4;3;2;1;4;3;5;1;2;2;3;1;0;3;2;1; ; ;1; ; ;2;1;3;1; ; ;1; ; ;1; ; ;2;1;2;4;2;10;0;0;100;75;17;0;0;0;40;0;0;10;0;0;0;0;0;3;…	9;3	96969697;4	285714286; ; ; ; ; ; ; ; ; ; ; ; ; ;41;3	727272727;17;24;3	4;4; ; ; ; ; ; ; ; ; ; ; ; ; ;8;3	125;2	875;3	5;28;2;1;2	5;1;252;0	5;1;3	571428571;0;0;4;4;3;3	5;16;28;2	8;64;2	666666667;32;3822	933333;1399	466667; ; ; ; ; ; ; ; ; ; ; ; ; ; ; ; ;-99;-99; ; ; ; ; ; ; ; ; ; ; ; ; ; ; ; ; ; ; ; ; ; ; ; ; ;-99;-99; ; ; ; ; ; ; ; ; ; ; ; ; ; ; ; ; ; ; ; ; ; ; ; ; ; ; ; ; ; ; ; ; ; ; ; ; ; ; ; ; ; ; ; ; ; ; ; ; ; ; ; ; ; ; ; ; ; ; ; ; ; ; ; ; ; ; ; ; ; ; ; ; ; ; ; ; ; ; ; ; ; ; ; ; ; ; ; ; ; ; ; ; ; ; ; ; ; ; ; ; ; ; ; ; ; ; ; ; ; ; ; ; ; ; ; ; ; ; ; ; ; ;0;1;1;1;1;1;1;1;1;-99;38	22933333; ; ; ; ; ;9175	04;3	555555556;4	247703704; ; ; ; ; ; ; ; ; ; ; ; ; ; ;1;2;2;2;2;2;1;2;1;1;-99;-99;-99;2;-99;-99;-99;-99;-99;-99;-99;-99;-99;-99;-99;-99;-99;-99;-99;-99;25;23;2;5;2;25;7;917504; ; ; ; ; ; ; ; ; ; ; ; ; ; ; ; ;
190;1;1;1;1;11;2;1;44;2;0;0;6;1;2; ; ;2;43;1;0;1;2;1;7;6;3;2; ;2;2;-99;-99;2;1; ;2;2;3;4;2;3;2;1;3;3;1;3;3;3;3;2;0;2;2;2;1;4;2;1;1;0;2;2;2;1;2;4;4;3;2;0;4;3;4;2;1;5;4;3;2;3;5;4;4;3;1	5;3	1;2	8;2	9;2	1;2;1;4;4;4;3;2;4;4;3;3;1;4;3;3;3;1;3;3;4;4;2;4;4;3;3;0;3;2;2;2;0;4;4;3;5;1;4;4;4;3;1;5;4;4;4;1;4;4;4;4;1;3	9;3	6;3	4;3	4;2;1;3;3;4;3;1;3;2;3;3;1;4;3;3;3;2;3;4;3;3;2;3;3;2;2;1;3;3;2;2;0;4;4;2;2;0;5;4;4;5;0;5;5;4;4;1;5;4;5;5;0	9;3	8;3	5;3	2;3	2;2;2; ; ; ;2; ; ; ;2; ; ; ;2; ; ; ;2; ; ; ;2; ; ; ;2; ; ; ;1;2;2;2;2; ; ; ;1;1;2;1;1; ; ;1; ; ;2;1;2;1; ; ;1; ; ;1; ; ;1; ; ;1;1; ; ; ; ; ; ; ; ; ; ; ; ; ; ; ; ; ; ;0; ;0; ; ;0;1;0;0;0;1;0;0;0;2;0;3;0;1;0;2;1; ;1; ; ; ; ; ; ; ; ; ; ; ;2;2;4;1;4;2;2;5;0;1;2; ; ; ;2; ; ; ;1;2;2;2;1;1;1;2;2; ; ; ;2; ; ; ;2; ; ; ;1;3;2;7;2; ; ; ;1;1;1;1;1; ; ;1; ; ;1; ; ;1; ; ;1; ; ;1; ; ;1; ; ;2;1; ; ; ; ; ; ; ; ; …	5;2	696969697;2	857142857;10;118;25;1;3	575757576;3	571428571;9;111;26;0	9;3	363636364;3	714285714; ;39;3	545454545;22;17;4	4;2	833333333;32;2	909090909;19;13;3	8;2	166666667;24;2	181818182;12;12;2	4;2; ;2;1	5;2;1	5;3;1;1;2;0; ;0	25;1;1	142857143;1;0;4;1;0;0	5;9;6;2;14;0	823529412;4;59	29411765;50	82352941;4;1	75;1	5;3;12;0; ; ;0; ;1	5;0;2	428571429;1;0;4;3;2;2	5;9;6;1	5;35;1	635714286;14;309	15;197	55;0; ; ; ; ;0; ; ;0; ; ;0;0	857142857;0;0;0;-99;-99; ;0; ; ;6;0	857142857; ;0;0; ;-0
191;1;1;1;1;11;2;2;54;1;0;0;7;1; ;1; ;2;30;2;0;0;4;1;7;5;1;2;1;-99;2;2;2;1;2; ;5;0;5;5;5;0;5;5;5;5;5;5;5;5;5;0;5;5;5;5;0;5;5;0;5;5;5;5;5;5;0;5;5;5;5;5;5;5;5;5;0;5;5;5;5;5;5;5;5;0;2	5;4	5;5;4	5;4	5;3; ; ; ; ; ; ; ; ; ; ; ; ; ; ; ; ; ; ; ; ; ; ; ; ; ; ; ; ; ; ; ; ; ; ; ; ; ; ; ; ; ; ; ; ; ; ; ; ; ; ; ; ; ; ; ; ; ; ; ; ; ; ; ; ; ; ; ; ; ; ; ; ; ; ; ; ; ; ; ; ; ; ; ; ; ; ; ; ; ; ; ; ; ; ; ; ; ; ; ; ; ; ; ; ; ; ; ; ; ; ; ; ;1;2;2;2;1;4;3;1;1;3;2;3;1;2;1;2;1;3;2;2;1;2;2;7;1;4;2;2;1;3;2;3;2; ; ; ;1;1;2;2;2;4;3;2;3;3;1; ; ;1; ; ;2;0;2;1; ; ;1; ; ;4;2;0;0;10;0;0;0;0;0;0;0;0;0;0;0;0;0;0;0;2;500;0;…	5;4	696969697;4	285714286; ; ; ; ; ; ; ; ; ; ; ; ; ;31;2	818181818;8;23;1	6;3	833333333; ; ; ; ; ; ; ; ; ; ; ; ; ;9;2	666666667;2;2	666666667;24;3;2	333333333;2	666666667;1;10;2;4;2	714285714;0;1;4;2;3;2	5;22;26;2	166666667;65;2	5;28;3336	666667;1437	333333; ; ; ; ; ; ; ; ; ; ; ; ; ; ; ; ;-99;-99; ; ; ; ; ; ; ; ; ; ; ; ; ; ; ; ; ; ; ; ; ; ; ; ; ;-99;-99; ; ; ; ; ; ; ; ; ; ; ; ; ; ; ; ; ; ; ; ; ; ; ; ; ; ; ; ; ; ; ; ; ; ; ; ; ; ; ; ; ; ; ; ; ; ; ; ; ; ; ; ; ; ; ; ; ; ; ; ; ; ; ; ; ; ; ; ; ; ; ; ; ; ; ; ; ; ; ; ; ; ; ; ; ; ; ; ; ; ; ; ; ; ; ; ; ; ; ; ; ; ; ; ; ; ; ; ; ; ; ; ; ; ; ; ; ; ; ; ; ; ;1;2;2;2;2;2;2;-99;2;1;33	36666667; ; ; ; ; ;10410	4;2	8;3	336666667; ; ; ; ; ; ; ; ; ; ; ; ; ; ;1;2;2;1;1;1;1;1;1;1;-99;-99;-99;1;-99;-99;-99;-99;-99;-99;-99;-99;-99;-99;-99;-99;-99;-99;-99;-99;24;18;7;8;8;19;5;1041040; ; ; ; ; ; ; ; ; ; ; ; ; ; ; ; ;
192;1;0;0;0;11;2;2;48;3;0;0;2;2;2; ; ;1;69;1;0;0;2;1;7;6;1;2;2;2;2;-99;1;2;1; ;0;3;4;5;3;4;4;2;3;2;2;3;3;4;2;2;5;4;5;4;3;5;4;4;3;2;5;5;5;5;3;4;3;3;0;2;5;4;5;5;2;5;5;4;3;2;5;5;5;3;2	2;4	4;3	9;4	3;3;2;1;3;4;3;4;0;5;4;5;5;0;4;5;5;4;0;5;5;5;5;0;5;5;5;5;0;0;5;5;5;5;4;5;5;5;0;4;5;5;5;3;5;4;5;5;1;5;5;5;5;1;4;4	7;4	8;4	8;5;0;1;5;4;4;2;5;3;5;5;0;3;5;4;3;0;5;4;5;3;0;4;4;5;5;0;3;4;5;5;0;4;4;5;5;0;4;5;5;5;0;5;5;5;5;0;5;5;5;5;0	2;3	9;4	4;4	8;4	5;4;2; ; ; ;2; ; ; ;1;1;1;1;2; ; ; ;2; ; ; ;2; ; ; ;2; ; ; ;2; ; ; ;2; ; ; ;2; ; ; ;2;2;3;2;2;1;1; ; ;2;1;1;2;1;2;1; ; ;1; ; ;1;1; ; ; ; ; ; ; ; ; ; ; ; ; ; ; ; ; ; ;0;400;0; ; ;2;0;0;0;0;1;0;0;0;1;2;3;3;1;1;2;1; ;1; ; ; ; ; ; ; ; ; ; ;0;2;2;4;0;3;2;2;4;1;0;2; ; ; ;2; ; ; ;2; ; ; ;2; ; ; ;2; ; ; ;2; ; ; ;2; ; ; ;2; ; ; ;2; ; ; ;2; ; ; ;2;1;1;1; ; ;1; ; ;1; ; ;1; ; ;1; ; ;1; ; ;1;1; ; ; ; ; ; ; ; …	2;4	060606061;3	142857143;10;152;31;1;4	606060606;4	428571429;2;145;31;0	2;4	393939394;4	428571429; ;49;4	454545455;21;28;4	2;4	666666667;47;4	272727273;19;28;3	8;4	666666667;41;3	727272727;19;22;3	8;3	666666667; ;1;1;1;1;1;4;1	5;1	75;0; ;0	5;1;1	857142857;1;0;4;1;1;1;11;8;1	6;24;1	263157895;2;44	46315789;31	49473684;0; ; ; ; ;1;1;1;0; ;0	25;0;1	142857143;1;0;2;1;0;0	5;4;1;1;11;0	578571429;1;2	314285714;3	157142857;0; ; ; ; ;1;1;0;0; ;0	5;0;0	857142857;1;0;2;2;0;1;4;0;0;11;0	671428571;1;0;1	342857143; ;-1	2;-0	8;-2;-0
193;1;0;0;0;11;2;2;54;2;0;0;4;2;2; ; ;1;59;2;0;0;2;1;7;5;2;2; ;2;2;-99;-99;2;2; ;0;0;0;0;0;5;0;0;0;2;5;2;2;2;2;5;0;0;2;2;5;2;3;0;2;3;3;0;0;0;5;0;2;0;2;5;2;0;0;0;5;2;0;0;0;5;3;3;2;0;4	3;1	4;1;0	6;1;1;3;1;0;1;1;5;1;1;1;0;4;2;2;2;2;4;0;1;3;2;4;2;2;1;1;5;1;1;0;0;5;1;2;1;1;4;1;0;0;0;2;2;0;0;0;5;3;2;1;1;4	1;1	4;1	1;1;0	8;1;4;3;2;2;2;5;3;2;0;2;3;3;1;1;1;2;3;4;2;2;3;2;3;1;3;2;2;2;1;3;1;2;3;2;2;3;2;2;3;1;3;4;2;2;0;3;2;2;1;1;2	9;2	6;2	3;1	5;1	7;1;1;4;2;2;1;4;0;1;1;4;2;3;1;2;1;2;2; ; ; ;2; ; ; ;1;2;2;1;1;3;1;4;1;1;1;2;1;0;1;1;1; ; ;2;1;0;1; ; ;1; ; ;2;1;2;1; ; ;1; ; ;2;1; ; ; ; ; ; ; ; ; ; ; ; ; ; ; ; ; ; ; ;340; ; ; ;0;0;0;0;0;0;0;0;0;3;4;2;1;3;4;2;2;0;1; ; ; ; ; ; ; ; ; ; ; ;2;2;2;2;0;2;1;5;0;0;1;4;2;2;1;3;1;1;1;4;2;2;1;1;1;2;2; ; ; ;2; ; ; ;1;3;3;2;1;4;2;4;2; ; ; ;1;0;0;1;1; ; ;2;2;1;1; ; ;1; ; ;1; ; ;1; ; ;1; ; ; ;1; ; ; ; ; ; ; ; …	3;1	090909091;0	571428571;41;38;5;4	1;1	151515152;0	714285714;29;71;10;2	9;2	151515152;1	428571429; ;19;1	727272727;10;9;2;1	5;18;1	636363636;9;9;1	8;1	5;20;1	818181818;10;10;2;1	666666667; ;8;2	5;1	25;2;16;2;1;1;0; ;0;0;2	714285714;0;0;3;3;0;1	5;13;12;1	2;44;2;18;561	6;374	4;7;2	714285714;1	571428571;2;14;1;2;1;0; ;0	75;0;2	857142857;1;0;4;4;1;2	5;13;12;1	5;49;1	803571429;14;492	375;300	625;7;2	714285714;2	142857143; ; ;2;1;2;0; ;1	5;1;2	142857143;1;0;4;4;1;2	5;15;19;2
194;1;0;0;0;11;2;1;54;2;0;1;4;2;2;5; ;2;54;2;0;0;2;1;7;3;2;2;5;2;2;1;1;2;2; ;3;3;3;4;3;3;4;4;4;3;4;5;4;4;3;5;4;4;4;4;3;4;3;3;3;0;4;3;4;4;0;4;4;4;4;0;3;4;3;3;5;5;4;3;3;0;5;4;4;3;2	3;4	1;3	7;3	7;3	3;2;0;2;3;3;2;2;0;4;4;3;2;4;2;4;2;1;3;4;4;3;2;4;3;2;2;1;4;2;3;4;1;3;3;3;3;1;3;3;3;3;4;4;3;3;2;2;4;4;4;2;1	6;3	1;3	1;3	3;2	6;4; ; ; ; ; ; ; ; ; ; ; ; ; ; ; ; ; ; ; ; ; ; ; ; ; ; ; ; ; ; ; ; ; ; ; ; ; ; ; ; ; ; ; ; ; ; ; ; ; ; ; ; ; ; ; ; ;2; ; ; ;2; ; ; ;1;3;3;4;1;2;2;2;1;1;1;1;2; ; ; ;2; ; ; ;2; ; ; ;1;1;0;2;2; ; ; ;1; ; ;1; ; ;1; ; ;1; ; ;2;1;3;1; ; ;2;3;2;1;1; ; ; ; ; ; ; ; ; ; ; ; ; ; ; ; ; ; ; ; ; ;0;0;0;0;0;0;0;0;0;0;0;3;0;4;1;1;1;2;2;0;1; ; ; ; ; ; ; ; ; ; ; ;2;2;3;2;0;2;2;4;1;0;2; ; ; ;2; ; ; ;1;4;3;5;1;2;3;2…	3;3	818181818;3	142857143;16;104;17;1	6;3	151515152;2	428571429; ; ; ; ; ; ; ;45;4	090909091;15;30;3;5;44;4;18;26;3	6;4	333333333; ; ; ; ; ; ; ;4;1	75;1	5;2	25;9;2;2;2	5;0; ;0;0;1	714285714;0;0;4;2;1;1	5;10;11;1	833333333;26;1	444444444;10;264	8148148;163	8888889;3;3;3;4;12;0; ; ;1;385;0	25;2;2	285714286;1;1;3;3;1;2;11;9;3;34;2	307142857;13;989	7642857;379	4607143; ; ; ; ; ; ; ; ; ; ; ; ; ; ; ; ;-99;-99; ; ; ; ; ; ; ; ; ; ;-0	7; ; ;-1; ; ;-0	6; ; ;-0	4; ; ;-0	7; ; ;-7; ; ;-22; ; ;-5; ; ;-0	090909091; ; ;0	6; ; ; ; ;-0	666666667;-1; ; ;3; ; ;-4; ; ;1; ; ;-2; ; ;1	166666667; ; ;8; ; ;0	862698413; ; ;3; ; ;724	9494709; ; ;215	5718254; ; ;-1; ; ;-2; ; ;1; ; ;2; ; ;1; ; ;1; ; ;-1; ; ;1	25; ; ; ; ; ;0	25; ; ;0	571428571; ; ;0	5; ; ; ; ; ;1
195;1;1;1;1;11;2;2;53;1;0;0;4;2;2; ; ;1;55;2;0;1;2;1;7;4;1;2; ;2;2;-99;-99;1;2; ;2;4;4;4;3;3;5;4;4;3;3;4;5;3;5;0;0;5;5;5;3;5;3;3;5;1;1;3;4;4;1;3;4;3;2;1;5;5;4;4;4;4;5;4;4;1;4;4;4;5;1	9;3	5;4	2;3	8;4;3;2;5;4;4;5;2;4;4;4;5;2;4;4;5;5;2;2;3;4;4;2;5;4;4;4;2;2;4;3;3;2;3;3;3;4;2;3;4;4;5;3;4;4;4;3;2;3;4;4;3;2	1;3	5;3	8;3	9;4	1;5;1;4;5;5;5;2;4;5;5;4;1;3;4;4;5;1;3;3;5;3;2;5;3;3;4;1;2;3;3;4;1;2;3;5;3;2;3;3;5;4;2;4;4;4;4;1;4;3;4;4;1	4;3	4;3	6;4	3;4;4;2; ; ; ;2; ; ; ;2; ; ; ;2; ; ; ;1;1;1;1;2; ; ; ;2; ; ; ;1;2;1;2;2; ; ; ;2; ; ; ;1; ; ;1; ; ;2;0;1;1; ; ;2;0;2;1; ; ;1; ; ;1;1; ; ; ; ; ; ; ; ; ; ; ; ; ; ; ; ; ; ;0; ;2;0;0;1;0;0;0;0;0;0;0;0;2;2;3;3;0;0;1;2;0;1; ; ; ; ; ; ; ; ; ; ; ;1;1;4;0;2;1;1;5;0;1;2; ; ; ;2; ; ; ;2; ; ; ;2; ; ; ;2; ; ; ;2; ; ; ;2; ; ; ;1;2;1;2;2; ; ; ;2; ; ; ;1; ; ;1; ; ;1; ; ;2;1;1;2;0; ;1; ; ;1; ; ;1;1; ; ; ; ; ; ; ; …	9;3	848484848;4;21;124;29;2	1;3	757575758;4	142857143;14;122;31;1	4;3	696969697;4	428571429; ;32;2	909090909;14;18;2	8;3;35;3	181818182;15;20;3;3	333333333;38;3	454545455;18;20;3	6;3	333333333; ;2;1	5;1;1	5;3;2;0;1	5;0; ;0	75;0;1	571428571;0;0;0;1;0;0	5;4;5;1	25;18;1;4;20;18;1;2;1;2;2;2;0	5;1;0; ;0	25;0;1	428571429;0;0;2;1;1;1;5;2;1;16;0	863095238;3;12	94642857;13	97321429;0; ; ; ; ;0; ; ;0; ;0	5;0;0	857142857;0;0;2;0;0;0;2; ; ;8;0	339285714;1; ;0	678571429; ;0	2;-0	7;-0	5;0;-0	1;-0
196;1;0;0;0;11;2;2;51;2;0;1;4;2; ;3; ;2;63;1;0;0;3;0;3;6;1; ; ;-99;-99;1;-99;2;1; ;1;5;5;5;4;0;5;3;3;3;5;5;1;5;0;4;1;5;0;0;3;2;4;3;2;0;5;2;5;5;1;5;3;0;0;3;5;1;5;2;5;2;3;1;1;1;5;0;1;4;2	3;4;2	7;2	8;2	1;2; ; ; ; ; ; ; ; ; ; ; ; ; ; ; ; ; ; ; ; ; ; ; ; ; ; ; ; ; ; ; ; ; ; ; ; ; ; ; ; ; ; ; ; ; ; ; ; ; ; ; ; ; ; ; ; ; ; ; ; ; ; ; ; ; ; ; ; ; ; ; ; ; ; ; ; ; ; ; ; ; ; ; ; ; ; ; ; ; ; ; ; ; ; ; ; ; ; ; ; ; ; ; ; ; ; ; ; ; ; ; ; ;2; ; ; ;2; ; ; ;1;2;1;2;2; ; ; ;2; ; ; ;2; ; ; ;2; ; ; ;1;3;1;3;2; ; ; ;2; ; ; ;2;1;1;1; ; ;1; ; ;1; ; ;1; ; ;1; ; ;1; ; ;1;1; ; ; ; ; ; ; ; ; ; ; ; ; ; ; ; ; ; ;0; ;0; ; …	3;2	96969697;2	571428571; ; ; ; ; ; ; ; ; ; ; ; ; ;35;3	181818182;18;17;3	6;2	833333333;48;4	363636364;20;28;4;4	666666667;37;3	363636364;18;19;3	6;3	166666667; ;2;2	5;1;2	5;5;1;1;1;0; ;0;0;2	285714286;0;0;2;1;2;1	5;5;3;1;25;1	470588235;6;44	11764706;37	05882353;3;1	333333333;1	333333333;2;6;1;1;1;0; ;0	5;0;2;0;0;4;2;1;1	5;8;5;1	25;24;1	055555556;7;73	88888889;64	55555556;3;3;1	666666667;2;2;0; ; ;0; ;0	25;0;2	285714286;0;0;4;1;2;1	5;7;5;1	666666667;29;1	407142857;2;32	83333333;21	51666667; ; ; ; ; ; ; ; ; ; ; ; ; ; ; ; ; ; ; ; ; ; ; ; ; ;1	181818182;-1;0	181818182;0	4;-0	4;0;-1	5;0	333333333;1	833333333;13;-11;2;2;-2;0;11;-9;2;3;-1;2;2;0;2;0	25;0	416666667;0	666666667;-1;5;4;-0	41503268;0
197;1;0;0;0;11;2;1;42;2;0;0;1;1; ;1; ;2;66;1;0;0;1;1;7;4;1; ; ;-99;-99;2;-99;2;1; ;2;0;0;3;5;0;0;4;3;4;0;2;2;3;5;1;1;2;4;5;0;1;0;1;4;2;1;4;5;5;2;2;4;5;5;0;4;5;3;5;2;4;5;3;4;0;1;2;3;5;0	9;1	6;2	8;3	3;4	7;5;0;1;2;3;2;2;2;3;4;3;1;2;2;3;4;1;1;3;4;3;1;2;3;3;4;2;4;3;5;5;2;3;2;4;5;0;3;3;3;3;2;4;4;3;3;2;3;2;5;3;1	3;2	5;2	7;3	7;3	5;4;0;1;2;1;4;1;4;3;2;3;0;4;3;3;5;0;1;2;5;5;1;1;3;4;5;1;3;3;5;3;0;3;3;5;4;0;3;3;3;4;2;5;5;3;3;0;5;3;4;5;0	5;3;3;3	5;4	1;5;2; ; ; ;2; ; ; ;1;3;2;3;1;2;1;2;1;3;2;1;2; ; ; ;1;4;0;2;2; ; ; ;2; ; ; ;1;0;1;1;1; ; ;2;0;0;2;2;1;1; ; ;1; ; ;1; ; ;1; ; ;2;1; ; ; ; ; ; ; ; ; ; ; ; ; ; ; ; ; ; ;0; ;0; ; ;1;0;0;0;0;0;0;0;0;1;1;1;3;3;3;3;1; ;1; ; ; ; ; ; ; ; ; ; ; ;2;2;4;1;3;2;2;4;1;2;1;2;1;1;2; ; ; ;1;3;2;3;1;2;1;2;1;3;2;2;2; ; ; ;1;4;1;2;1;3;3;4;2; ; ; ;1;0;0;1;1; ; ;1; ; ; ; ; ;1; ; ;1; ; ;1; ; ;1; ; ;2;1; ; ; ; ; ; ; ; ; …	9;2	878787879;4	142857143;13;103;21;1	3;3	121212121;3;5;112;24;0	5;3	393939394;3	428571429; ;37;3	363636364;15;22;3;3	666666667;38;3	454545455;17;21;3	4;3	5;31;2	818181818;15;16;3;2	666666667; ;5;2	4;1	2;1	8;9;2;1;0	5;0; ;0	25;0;2	142857143;1;0;4;1;1;1;12;7;1;32;1	523809524;11;201	1428571;166	5714286;7;2	428571429;1	428571429;2	142857143;15;0; ; ;0; ;0	5;1;2	285714286;1;0;3;2;1;1	5;12;10;1	428571429;38;1	342857143;17;391	3469388;282	6857143;7;2;1	714285714; ; ;0; ; ;0; ;0	5;2;2
198;1;1;1;1;11;2;1;49;1;0;0;2;2;3; ; ;1;21;2;0;1;4;0;3;6;2; ; ;1;-99;-99;-99;1;2; ;0;5;5;5;5;0;5;5;5;5;0;5;5;5;5;0;5;5;5;5;0;5;5;5;5;0;5;5;5;5;0;5;5;5;5;0;5;5;5;5;5;5;5;5;5;0;5;5;5;5;0	5;5;5;5;5;5; ; ; ; ; ; ; ; ; ; ; ; ; ; ; ; ; ; ; ; ; ; ; ; ; ; ; ; ; ; ; ; ; ; ; ; ; ; ; ; ; ; ; ; ; ; ; ; ; ; ; ; ; ; ; ; ; ; ; ; ; ; ; ; ; ; ; ; ; ; ; ; ; ; ; ; ; ; ; ; ; ; ; ; ; ; ; ; ; ; ; ; ; ; ; ; ; ; ; ; ; ; ; ; ; ; ; ; ; ; ; ; ;2; ; ; ;2; ; ; ;2; ; ; ;2; ; ; ;2; ; ; ;2; ; ; ;2; ; ; ;2; ; ; ;2; ; ; ;2; ; ; ;2;3;0;2;1;0;1; ; ;1; ; ;2;0;3;1; ; ;1; ; ;2;2;0;0;0;0;0;0;0;0;0;0;0;0;0;0;0;0;0;0;3…	5;5;5; ; ; ; ; ; ; ; ; ; ; ; ; ;44;4;17;27;3	4;4	5; ; ; ; ; ; ; ; ; ; ; ; ; ;0; ; ; ; ;3;1	333333333;1;1;0;0;0;1	571428571;0;0;3;2;1;1	5;7;3;1;21;1	235294118;2;17	29411765;15	64705882; ; ; ; ; ; ; ; ; ; ; ; ; ; ; ; ;-99;-99; ; ; ; ; ; ; ; ; ; ; ; ; ; ; ; ; ; ; ; ; ; ; ; ; ;-99;-99; ; ; ; ; ; ; ; ; ; ; ; ; ; ; ; ; ; ; ; ; ; ; ; ; ; ; ; ; ; ; ; ; ; ; ; ; ; ; ; ; ; ; ; ; ; ; ; ; ; ; ; ; ; ; ; ; ; ; ; ; ; ; ; ; ; ; ; ; ; ; ; ; ; ; ; ; ; ; ; ; ; ; ; ; ; ; ; ; ; ; ; ; ; ; ; ; ; ; ; ; ; ; ; ; ; ; ; ; ; ; ; ; ; ; ; ; ; ; ; ; ; ;1;2;2;2;2;2;2;-99;2;1;0	172941176; ; ; ; ; ;8	82;2;0	172941176; ; ; ; ; ; ; ; ; ; ; ; ; ; ;1;2;2;2;2;2;2;2;1;1;-99;-99;-99;2;-99;-99;-99;-99;-99;-99;-99;-99;-99;-99;-99;-99;-99;-99;-99;-99; ; ;4;3;0;11;3;882; ; ; ; ; ; ; ; ; ; ; ; ; ; ; ; ;
199;1;0;0;0;11;2;1;46;1;0;0;4;2;2; ; ;2;41;2;0;1;2;1;6; ;3;2; ;2;2;-99;-99;1;2; ;5;0;0;1;0;5;0;0;0;0;0;0;0;0;0;5;0;0;0;0;5;5;4;2;3;5;1;1;0;0;5;0;0;0;0;5;0;0;2;0;0;4;0;0;0;5;0;0;1;1;4;1;0	5;0	6;0	4;1; ; ; ; ; ; ; ; ; ; ; ; ; ; ; ; ; ; ; ; ; ; ; ; ; ; ; ; ; ; ; ; ; ; ; ; ; ; ; ; ; ; ; ; ; ; ; ; ; ; ; ; ; ; ; ; ; ; ; ; ; ; ; ; ; ; ; ; ; ; ; ; ; ; ; ; ; ; ; ; ; ; ; ; ; ; ; ; ; ; ; ; ; ; ; ; ; ; ; ; ; ; ; ; ; ; ; ; ; ; ; ; ;1;1;3;1;2; ; ; ;1;4;3;1;1;0;3;1;2; ; ; ;2; ; ; ;1;4;3;7;1;4;3;5;2; ; ; ;1;0;3;1;1; ; ;1; ; ;1; ; ;2;0;0;2;0;1;1; ; ;1; ; ;1;2;0;20;100;200;600;10;70;50;10;20;20;0;40;0;0;0…	696969697;0	285714286; ; ; ; ; ; ; ; ; ; ; ; ; ;44;4;17;27;3	4;4	5; ; ; ; ; ; ; ; ; ; ; ; ; ;6;2	166666667;3;2	666666667;16;2;0;0	5;1;1160;2	25;3;4;1;0;4;3;4;3	5;17;19;2	375;60;2	727272727;17;1871	931818;737	2784091; ; ; ; ; ; ; ; ; ; ; ; ; ; ; ; ;-99;-99; ; ; ; ; ; ; ; ; ; ; ; ; ; ; ; ; ; ; ; ; ; ; ; ; ;-99;-99; ; ; ; ; ; ; ; ; ; ; ; ; ; ; ; ; ; ; ; ; ; ; ; ; ; ; ; ; ; ; ; ; ; ; ; ; ; ; ; ; ; ; ; ; ; ; ; ; ; ; ; ; ; ; ; ; ; ; ; ; ; ; ; ; ; ; ; ; ; ; ; ; ; ; ; ; ; ; ; ; ; ; ; ; ; ; ; ; ; ; ; ; ; ; ; ; ; ; ; ; ; ; ; ; ; ; ; ; ; ; ; ; ; ; ; ; ; ; ; ; ; ;0;1;1;1;1;1;1;1;1;-99;18	71931818; ; ; ; ; ;3294	6;2	428571429;2	674188312; ; ; ; ; ; ; ; ; ; ; ; ; ; ;1;2;2;1;2;1;1;2;1;1;-99;-99;-99;1;-99;-99;-99;-99;-99;-99;-99;-99;-99;-99;-99;-99;-99;-99;-99;-99;13;18;0;1;9;28;7;329460; ; ; ; ; ; ; ; ; ; ; ; ; ; ; ; ;
200;1;0;0;0;11;2;1;41;3;0;0;2;2;2; ; ;1;41;3;1;1;2;1;7;6;3;2; ;2;2;-99;-99;2;2; ;1;4;4;4;4;3;4;4;4;3;0;3;3;3;3;0;4;5;5;4;1;4;5;3;5;1;4;4;4;3;0;3;5;5;4;0;4;4;4;2;0;5;4;3;0;0;5;4;4;3;0	6;4;4	2;3	9;3	1;3;0;5;3;4;3;1;4;2;4;3;0;3;5;5;4;0;3;4;4;4;0;4;4;3;3;0;2;3;4;4;0;4;4;5;4;0;4;5;4;3;1;5;5;5;4;0;5;5;5;4;0	2;3	9;4;4	3;3	6;4; ; ; ; ; ; ; ; ; ; ; ; ; ; ; ; ; ; ; ; ; ; ; ; ; ; ; ; ; ; ; ; ; ; ; ; ; ; ; ; ; ; ; ; ; ; ; ; ; ; ; ; ; ; ; ; ;2; ; ; ;2; ; ; ;2; ; ; ;2; ; ; ;2; ; ; ;2; ; ; ;2; ; ; ;2; ; ; ;2; ; ; ;2; ; ; ;1; ; ;1; ; ;1; ; ;1; ; ;2;0;1;1; ; ;1; ; ;1;1; ; ; ; ; ; ; ; ; ; ; ; ; ; ; ; ; ; ;0; ;0; ; ;0;1;1;0;0;0;0;0;0;0;0;2;1;1;0;1;2; ;1; ; ; ; ; ; ; ; ; ; ; ;1;1;4;0;3;1;1;4;1;3; ; ; ; ; ; ; ; ; ; ; ; ; ; ; ; …	6;4;2	857142857;2;131;27;0	2;3	96969697;3	857142857; ; ; ; ; ; ; ;46;4	181818182;19;27;3	8;4	5; ; ; ; ; ; ; ; ; ; ; ; ; ;0; ; ; ; ;1;0;1;0; ;0	5;0;0	714285714;0;0;0;1;1;1;1;1;1;9;0	6;1;0	6;0	8; ; ; ; ; ; ; ; ; ; ; ; ; ; ; ; ;-99;-99; ; ; ; ; ; ; ; ; ; ; ; ; ; ; ; ; ; ; ; ; ; ; ; ; ;-99;-99; ; ; ; ; ; ; ; ; ; ;-0	4; ; ;-0	1; ; ;-0	2; ; ;0	4; ; ;0	5; ; ;-4; ; ;-1; ; ;7; ; ; ; ; ; ; ; ; ; ; ; ; ; ; ; ; ; ; ; ; ; ; ; ; ; ; ; ; ; ; ; ; ; ; ; ; ; ; ; ; ; ; ; ; ; ; ; ; ; ; ; ; ; ; ; ; ; ; ; ; ; ; ; ; ; ; ; ; ; ; ; ; ; ; ; ; ; ; ; ; ; ; ; ; ; ; ; ; ; ;0;1;1;1;1;1;1;1;1;-99;0	006; ; ; ; ; ;0	09;1;0	006; ; ; ; ; ; ; ; ; ; ; ; ; ; ;2;2;2;2;2;2;2;2;2;2;-99;-99;-99;2;-99;-99;-99;-99;-99;-99;-99;-99;-99;-99;-99;-99;-99;-99;-99;-99; ; ;0;1;2;5;2;9; ; ; ; ; ; ; ; ; ; ; ; ; ; ; ; ;
201;1;0;0;0;11;2;1;27;2;0;0;1;1; ; ; ;1;58;1;0;0;1;1;6; ; ; ; ;-99;-99;-99;-99;2;1; ;1;4;4;5;3;2;4;3;4;3;1;3;4;3;3;2;3;4;4;4;2;5;3;4;4;2;4;3;4;5;1;3;4;3;4;1;3;4;4;5;1;4;4;4;4;2;4;4;4;3;1	5;3	7;3	7;3	9;3	8;4; ; ; ; ; ; ; ; ; ; ; ; ; ; ; ; ; ; ; ; ; ; ; ; ; ; ; ; ; ; ; ; ; ; ; ; ; ; ; ; ; ; ; ; ; ; ; ; ; ; ; ; ; ; ; ; ; ; ; ; ; ; ; ; ; ; ; ; ; ; ; ; ; ; ; ; ; ; ; ; ; ; ; ; ; ; ; ; ; ; ; ; ; ; ; ; ; ; ; ; ; ; ; ; ; ; ; ; ; ; ; ; ;2; ; ; ;2; ; ; ;2; ; ; ;2; ; ; ;2; ; ; ;2; ; ; ;2; ; ; ;2; ; ; ;2; ; ; ;2; ; ; ;1; ; ;1; ; ;1; ; ;1; ; ;2;0;3;1; ; ;1; ; ;1;1; ; ; ; ; ; ; ; ; ; ; ; ; ; ; ; ; ; ;0;0;0; ; …	5;3	818181818;3	571428571; ; ; ; ; ; ; ; ; ; ; ; ; ;41;3	727272727;18;23;3	6;3	833333333; ; ; ; ; ; ; ; ; ; ; ; ; ;0; ; ; ; ;1;0;3;0; ;0;0;1;0;0;0;0;0;0;1;3;3;7;0	466666667;1;1	4;1	733333333; ; ; ; ; ; ; ; ; ; ; ; ; ; ; ; ;-99;-99; ; ; ; ; ; ; ; ; ; ; ; ; ; ; ; ; ; ; ; ; ; ; ; ; ;-99;-99; ; ; ; ; ; ; ; ; ; ; ; ; ; ; ; ; ; ; ; ; ; ; ; ; ; ; ; ; ; ; ; ; ; ; ; ; ; ; ; ; ; ; ; ; ; ; ; ; ; ; ; ; ; ; ; ; ; ; ; ; ; ; ; ; ; ; ; ; ; ; ; ; ; ; ; ; ; ; ; ; ; ; ; ; ; ; ; ; ; ; ; ; ; ; ; ; ; ; ; ; ; ; ; ; ; ; ; ; ; ; ; ; ; ; ; ; ; ; ; ; ; ;0;1;1;1;1;1;1;1;1;-99;0	014; ; ; ; ; ;0	21;1;0	014; ; ; ; ; ; ; ; ; ; ; ; ; ; ;2;2;2;2;2;2;2;2;2;2;-99;-99;-99;2;-99;-99;-99;-99;-99;-99;-99;-99;-99;-99;-99;-99;-99;-99;-99;-99; ; ;0;3;0;7;0;21; ; ; ; ; ; ; ; ; ; ; ; ; ; ; ; ;
202;1;1;1;1;11;2;1;34;2;0;0;1;1;1;1; ;2;57;1;1;1;1;1;7;6;2; ; ;1;-99;2;-99;2;1; ;4;3;3;4;2;4;3;3;3;2;3;3;2;5;3;1;1;4;4;4;2;5;4;3;3;5;4;4;3;3;3;4;4;4;3;2;4;4;4;4;3;5;3;4;3;1;4;4;4;4;2	8;3	6;3	5;3	8;3	1;4;3;0;3;3;1;4;3;1;3;2;2;3;3;5;3;2;0;4;4;4;2;4;3;2;3;5;4;5;2;3;3;4;5;4;4;1;5;3;4;3;3;5;4;4;3;1;4;4;5;3;2	6;3	2;3	5;3	6;2	9;4;3;0;3;4;2;3;3;0;3;2;3;3;2;4;2;1;2;3;4;2;3;4;2;1;2;5;4;4;3;1;3;4;4;4;4;2;4;3;2;2;3;4;4;3;2;2;4;3;3;2;2	8;3	2;2	8;3	1;2	1;2;2; ; ; ;2; ; ; ;1;4;1;5;1;2;1;3;1;2;0;2;2; ; ; ;2; ; ; ;1;1;3;1;2; ; ; ;1;1;0;1;2;1;1;1; ; ;2;1;1;1; ; ;2;0;1;1; ; ;1; ; ;1; ; ; ; ; ; ; ; ; ; ; ; ; ; ; ; ; ; ; ; ; ;1;3;3;1;0;0;1;1;0;1;0;0;0;0;0;2;2;2;2;1; ;1; ; ; ; ; ; ; ; ; ; ; ;2;2; ;0;3;1; ; ; ; ;2; ; ; ;2; ; ; ;1;3; ; ;1; ; ; ;2; ; ; ;2; ; ; ; ; ; ; ; ; ; ; ;2; ; ; ; ; ; ; ;1; ; ; ; ; ;2;3;3;1; ; ; ; ; ; ; ; ; ; ; ; ;1; ; ; ; ; ; ; ; ; …	8;3	575757576;3	142857143;26;113;19;2	6;3	424242424;2	714285714;28;95;17;2	8;2	878787879;2	428571429; ;46;4	181818182;17;29;3	4;4	833333333;42;3	818181818;15;27;3;4	5;42;3	818181818;17;25;3	4;4	166666667; ;5;2;1;2	4;12;3;0	666666667;1;0; ;0	5;3;1	142857143;1;0;2;-99;-99; ;14;8;1;22;1	157894737;13;210	7368421;196	3684211;2;3; ; ; ;1;3;3;0; ;0	333333333;0;1	714285714;0;0;0;-99;-99; ;3;3;3;19;2	011904762; ; ; ;2;2	5;1	5; ; ;1;3;3;0; ;0	5;2;1	571428571;1;0;2;1;-99;1;8;6;2;22;1	428571429;1;22	85714286;13	71428571; ;-0
203;1;0;0;0;11;2;2;30;2;0;0;1;1; ;1; ;2;65;1;0;0;1;1;7;6;1; ; ;-99;-99;2;-99;2;1; ;1;4;2;4;2;5;3;3;5;1;3;4;3;3;2;2;2;3;4;4;3;3;3;4;4;4;3;3;3;3;3;4;4;3;3;2;3;3;3;5;3;5;3;3;2;2;5;3;4;3;2	8;3	6;3;3	6;2	9;4;2;3;3;4;3;4;3;3;3;2;2;3;2;3;2;2;3;3;3;3;2;3;3;3;3;3;2;3;3;4;2;4;3;3;3;2;3;3;3;3;2;4;3;3;3;2;4;4;4;4;2	3;3	2;3;3	2;3;4;1;3;3;4;3;3;3;3;2;3;2;3;3;3;1;3;3;3;3;4;3;3;3;3;2;3;2;2;3;3;1;3;3;3;3;1;3;3;4;2;1;4;3;2;3;2;4;3;3;4;2;3	1;2	9;3;2	8;2;2; ; ; ;2; ; ; ;1;3;2;4;2; ; ; ;1;3;2;3;2; ; ; ;2; ; ; ;2; ; ; ;1;1;0;1;1;1;0;1;1; ; ;1; ; ;1; ; ;1; ; ;2;1;3;1; ; ;1; ; ;1;1; ; ; ; ; ; ; ; ; ; ; ; ; ; ; ; ; ; ;0; ;0; ; ;0;1;0;0;0;0;0;0;0;0;3;2;2;1;1;3;2;0;1; ; ; ; ; ; ; ; ; ; ; ;2;2;5;0;3;2;1;5;0;1;2; ; ; ;2; ; ; ;1;1;1;1;2; ; ; ;1;3;2;3;2; ; ; ;2; ; ; ;2; ; ; ;2; ; ; ;1;0;0;1;1; ; ;1; ; ;1; ; ;1; ; ;1; ; ;1; ; ;1; ; ;1;1; ; ; ; ; ; ; ; ; …	8;3	454545455;2	428571429;23;103;21;2	3;3	121212121;3;20;98;20;2;2	96969697;2	857142857; ;38;3	454545455;17;21;3	4;3	5;44;4;19;25;3	8;4	166666667;45;4	090909091;20;25;4;4	166666667; ;4;2;1;2	25;9;1;1;3;0; ;0	25;0;1	714285714;0;0;3;0;0;0;8;7;1	4;22;1	157894737;10;129	6842105;102	3157895;3;1	333333333;1;1	666666667;5;0; ; ;0; ;0	25;0;2	142857143;0;0;3;0;0;0;6;3;1;20;0	745238095;6;26	82857143;31	41428571;2;2	5;1;3;3;0; ; ;0; ;0	5;0;2;0;0;4;1;0;0	5;6;2;1;22;1	1;4;26	4;25	2; ;-0	5;-0	3;-0	8;-0	4;-0	1;-0
204;1;1;1;1;11;2;1;31;3;1;0;2;2;2;2; ;2;63;1;0;1;1;1;5;5;2; ; ;2;-99;1;-99;2;1; ;5;2;2;2;2;5;3;2;2;2;3;3;5;3;5;0;2;5;3;4;3;3;3;2;2;3;2;3;3;3;3;2;2;5;3;2;3;3;3;5;2;5;3;0;3;3;5;4;5;2;2	9;3;3	2;2	8;3	1;3;2;3;3;4;5;2;3;4;5;3;2;3;4;5;5;2;4;4;4;5;5;5;5;5;5;5;2;3;5;5;2;3;4;4;5;2;4;5;5;5;2;3;4;5;5;2;4;5;5;5;2	6;3	4;4	1;4	7;4	8;5;1;3;4;4;5;1;3;4;5;3;1;3;4;3;3;2;2;3;4;5;3;3;3;4;5;3;3;3;4;5;2;3;3;3;3;2;4;4;3;4;1;5;3;3;3;1;3;5;5;4;1	7;3	2;3	6;3	8;4;5;1;1;1;1;1;3;1;1;1;3;3;3;1;2;1;2;2; ; ; ;2; ; ; ;2; ; ; ;1;1;1;2;1;1;0;2;1;1;1;1;1; ; ;2;1;1;1; ; ;2;0;3;2;0;3;1; ; ;1; ; ;1;2;200;0;0;0;0;0;0;0;0;0;0;0;0;0;0;0;0;0;2;0;0; ; ;0;1;0;0;0;0;0;0;0;2;0;3;4;3;3;3;2; ; ; ; ; ; ; ; ; ; ; ; ;0;2;2;4;1;3;2;1;4;1;1;2; ; ; ;2; ; ; ;1;3;3;3;1;2;2;2;1;3;2;2;2; ; ; ;2; ; ; ;1;0;2;1;2; ; ; ;2; ; ; ;1; ; ;1; ; ;2;2;3;1; ; ;1; ; ; ; ;3; ; ;2;2;1; ; ; ; ; ; ; …	9;3	181818182;2	285714286;26;138;32;2	6;4	181818182;4	571428571;17;121;25;1	7;3	666666667;3	571428571; ;44;4;14;30;2	8;5;26;2	363636364;11;15;2	2;2	5;23;2	090909091;9;14;1	8;2	333333333; ;7;1	714285714;1	142857143;1	714285714;12;3;0	333333333;2	333333333;1;200;0	25;0;2	571428571;0;0;3;1;1;1;14;15;1	5;36;1	5;13;409	5;273;4;2;2	25;2;8;1;2;2	666666667;0; ;0	75;0;2	571428571;1;0;4;3;1;2;10;17;2	428571429;38;2	053571429;10;498	7244898;224	1071429;4;2	5;2	25; ; ;2;1
205;1;1;1;1;11;2;1;26;2;1;0;1;1; ;1; ;2;52;2;0;1;1;1;2;6;2; ; ;-99;-99;2;-99;2;2; ;0;2;5;5;5;5;5;5;5;5;5;5;5;5;5;5;5;5;5;5;0;5;5;5;5;5;5;5;5;5;5;5;5;5;5;0;5;5;5;5;0;5;5;5;5;5;5;5;5;5;3;4	7;5;5;5;5;2;5;5;5;1;4;5;5;4;4;1;4;2;4;5;2;3;4;3;5;2;5;4;5;5;4;4;5;5;5;3;5;3;5;5;0;5;4;5;5;3;5;5;5;5;1;5;5;5;5;2	2;4	6;4	2;4	6;4	5;4;5;5;5;5;5;5;5;5;5;5;0;5;5;5;5;0;5;5;5;5;0;5;5;5;5;5;2;5;5;5;0;5;2;5;5;5;3;0;5;5;1;5;5;5;5;0;5;5;5;5;2	1;4	5;4	2;5;5;5;2; ; ; ;1;3;3;2;2; ; ; ;2; ; ; ;2; ; ; ;2; ; ; ;1;3;0;2;2; ; ; ;2; ; ; ;2; ; ; ;2;1;1;1; ; ;2;1;1;1; ; ;1; ; ;1; ; ;1; ; ; ;1; ; ; ; ; ; ; ; ; ; ; ; ; ; ; ; ; ; ;0; ;0; ; ;0;0;0;0;0;0;0;0;0;2;1;3;0;0;3;4;1; ;1; ; ; ; ; ; ; ; ; ; ; ;1;2;5;0;3;1;1;5;0;3;2; ; ; ;2; ; ; ;2; ; ; ;2; ; ; ;2; ; ; ;2; ; ; ;1;3;1;2;2; ; ; ;2; ; ; ;2; ; ; ;1; ; ;1; ; ;1; ; ;1; ; ;1; ; ;1; ; ;1; ; ;1;1; ; ; ; ; ; ; …	909090909;5;22;149;30;2	2;4	515151515;4	285714286;21;152;35;2	1;4	606060606;5; ;32;2	909090909;16;16;3	2;2	666666667;54;4	909090909;25;29;5;4	833333333;54;4	909090909;25;29;5;4	833333333; ;2;3;1	5;2;4;2;1;1;0; ;0;0;1	857142857;1;0;1;0;0;0;6;5;1	25;21;1	166666667;4;35;29;1;3;1;2;2;0; ; ;0; ;0;0;0	857142857;1;0;3;0;0;0;5;1;1;9;0	771428571;3;11	57142857;13	28571429;1;3;0;1;1;0; ; ;0; ;0;0;1	285714286;0;0;3;0;-99;0;4;0;0;12;0	857142857;2;0;3	428571429; ;-0	8;-0	1;-0	9;-0	1;-0	1;-0	2;-0	8;0;-0	8;-0	4;0	4;0;-0	5;0	5;0;-8;-1;-9;-13;3;-10;-5;5;0;2;0;2;1	8;0;1	8;0;2	166666667;2	166666667;22;0;22;9;0;9;13;0;13;-1;-1;-2;-4;-1;-5;-0
206;1;1;1;1;11;2;2;21;2;0;0;5;2;1;1; ;2;44;1;1;0;1;1;7;6;1; ;1;1;-99;2;2;2;1; ;0;0;1;4;0;0;0;0;4;3;0;0;1;0;5;0;0;0;4;0;0;0;0;0;4;0;0;0;5;5;0;3;3;0;0;0;5;0;0;0;5;0;0;5;5;0;0;0;0;5;0	5;0	8;0	5;2	2;2	7;5;0;5;4;5;1;0;1;4;5;5;1;4;4;4;5;1;3;5;5;5;1;5;5;4;5;1;4;5;5;5;0;4;5;5;5;0;5;5;5;5;1;5;5;5;5;1;4;5;5;5;0	6;4;4	7;4	8;4	6;4;1;5;5;5;1;1;0;5;5;4;0;4;4;4;4;0;4;4;5;5;1;4;4;3;5;0;3;3;4;5;0;5;5;5;5;0;5;5;5;4;2;5;5;5;5;0;5;5;5;5;0	5;4;4	5;4	6;4	3;4;2; ; ; ;2; ; ; ;2; ; ; ;2; ; ; ;2; ; ; ;1;2;2;2;1;4;2;2;1;3;2;4;2; ; ; ;1;1;1;1;2;1;1;1; ; ;1; ; ;2;0; ;1; ; ;1; ; ;1; ; ; ;1; ; ; ; ; ; ; ; ; ; ; ; ; ; ; ; ; ; ;0;300;2; ; ;2;0;0;1;0;0;0;0;0;3;0;4;0;2;2;3;2; ;1; ; ; ; ; ; ; ; ; ; ; ;2;2;1;2;4;2;2;2;1;3;2; ; ; ;2; ; ; ;2; ; ; ;2; ; ; ;2; ; ; ;1;1;1;1;1;3;2;1;2; ; ; ;2; ; ; ;1;1;1;1;1; ; ;1; ; ;2;2;0;1; ; ;1; ; ;1; ; ;1; ; ;1;1; ; ; ; ; ; ; ; …	5;1	060606061;3	857142857;6;150;31;0	6;4	545454545;4	428571429;5;145;29;0	5;4	393939394;4	142857143; ;29;2	636363636;14;15;2	8;2	5;52;4	727272727;25;27;5;4	5;50;4	545454545;22;28;4	4;4	666666667; ;4;2	5;1	75;2	25;9;2;0	5;1;0; ;1;1;2;0;0;4;4;3;3	5;11;8;1	6;36;1	8;9;285	12;168	3;3;1	666666667;1	333333333;1;3;1;2;0;0; ;0	75;0;2	285714286;0;0;4;2;1;1	5;8;4;1;29;1	367063492;4;43	74603175;37	87301587;3;1;0	666666667;1;3;0; ; ;0; ;0	25;0;1
207;1;0;0;0;11;2;2;43;2;0;1;2;2;2; ; ;1;53;3;0;1;2;1;7;6;3;2; ;2;2;-99;-99;2;2; ;0;1;1;3;2;1;2;4;1;0;1;2;1;2;1;2;1;3;3;2;2;3;2;2;3;4;3;2;3;3;2;2;4;2;1;4;3;2;4;2;5;3;3;2;0;0;3;3;1;4;2	1;2	3;2	5;2	3;1	8;3; ; ; ; ; ; ; ; ; ; ; ; ; ; ; ; ; ; ; ; ; ; ; ; ; ; ; ; ; ; ; ; ; ; ; ; ; ; ; ; ; ; ; ; ; ; ; ; ; ; ; ; ; ; ; ; ; ; ; ; ; ; ; ; ; ; ; ; ; ; ; ; ; ; ; ; ; ; ; ; ; ; ; ; ; ; ; ; ; ; ; ; ; ; ; ; ; ; ; ; ; ; ; ; ; ; ; ; ; ; ; ; ;2; ; ; ;1;1;1;1;1;3;2;2;1;3;2;3;1;3;2;3;1;2;1;3;2; ; ; ;1;3;2;2;1;2;2;2;1;2;2;2;2;1;1;1; ; ;1; ; ;1; ; ;1; ; ;1; ; ;1; ; ;2;2;50;0;0;50;0;0;0;0;0;0;0;80;0;0;0;0;0;0;2;0;1;…	1;2	333333333;1	714285714; ; ; ; ; ; ; ; ; ; ; ; ; ;34;3	090909091;17;17;3	4;2	833333333; ; ; ; ; ; ; ; ; ; ; ; ; ;8;2	375;1	75;2	25;18;1;1;1;1;180;1;1;2	285714286;1;0;4;4;3;3	5;16;15;1	666666667;49;2	130434783;20;1136	231884;607	5362319; ; ; ; ; ; ; ; ; ; ; ; ; ; ; ; ;-99;-99; ; ; ; ; ; ; ; ; ; ; ; ; ; ; ; ; ; ; ; ; ; ; ; ; ;-99;-99; ; ; ; ; ; ; ; ; ; ; ; ; ; ; ; ; ; ; ; ; ; ; ; ; ; ; ; ; ; ; ; ; ; ; ; ; ; ; ; ; ; ; ; ; ; ; ; ; ; ; ; ; ; ; ; ; ; ; ; ; ; ; ; ; ; ; ; ; ; ; ; ; ; ; ; ; ; ; ; ; ; ; ; ; ; ; ; ; ; ; ; ; ; ; ; ; ; ; ; ; ; ; ; ; ; ; ; ; ; ; ; ; ; ; ; ; ; ; ; ; ; ;0;1;1;1;1;1;1;1;1;-99;11	36231884; ; ; ; ; ;2352;2	222222222;1	262479871; ; ; ; ; ; ; ; ; ; ; ; ; ; ;1;2;1;2;2;2;2;2;1;1;-99;-99;-99;2;-99;-99;-99;-99;-99;-99;-99;-99;-99;-99;-99;-99;-99;-99;-99;-99;19;14;1;1;4;16;7;235200; ; ; ; ; ; ; ; ; ; ; ; ; ; ; ; ;
208;1;1;1;1;11;2;2;59;2;0;0;4;2; ;1; ;1;34;3;1;1;4;1;7;6;3; ; ;-99;-99;2;-99;2;2; ;5;4;5;5;5;5;5;5;5;4;5;5;5;5;5;1;5;5;5;4;1;3;4;5;5;5;1;4;5;4;5;5;5;5;5;1;5;5;5;4;4;5;5;5;5;1;5;5;4;5;3	3;4	3;4	8;4	9;4	6;4;5;1;4;5;5;1;5;5;5;5;1;5;5;5;5;1;5;5;5;5;1;1;1;3;1;5;1;4;1;1;1;2;1;4;3;2;4;4;4;4;5;5;5;5;5;2;5;4;5;5;2	4;3	4;3	8;4	2;3	9;4; ; ; ; ; ; ; ; ; ; ; ; ; ; ; ; ; ; ; ; ; ; ; ; ; ; ; ; ; ; ; ; ; ; ; ; ; ; ; ; ; ; ; ; ; ; ; ; ; ; ; ; ; ; ; ; ;1;4;2;3;2; ; ; ;1;4;2;3;1;2;1;2;2; ; ; ;2; ; ; ;2; ; ; ;1;4;2;4;1;1;1;1;1;1;1;1;2;2;3;1; ; ;1; ; ;1; ; ;1; ; ;1; ; ;1; ; ;3;1; ; ; ; ; ; ; ; ; ; ; ; ; ; ; ; ; ; ;0; ;3;2;2;2;2;4;1;0;0;0;0;0;4;1;4;3;4;1;4;1; ;1; ; ; ; ; ; ; ; ; ; ; ;2;2;1;2;3;2;2;4;1;1;1;3;2; ;1;0;1; ;1;2;3; ;2; ; ; …	3;4	606060606;4	857142857;24;118;35;2	4;3	575757576;5; ; ; ; ; ; ; ;33;3;14;19;2	8;3	166666667;31;2	818181818;11;20;2	2;3	333333333;34;3	090909091;16;18;3	2;3; ;6;2	666666667;1	5;2	333333333;14;1;2;3;0; ;2	75;1;3;1;0;4;4;1;2	5;13;12;1	714285714;55;2	619047619;17;992	244898;478	8333333;5;2;1	8; ; ;1;0;3;0; ;1	75;2;2	714285714;0;0;3;1;1;1;11;12;2;38;1	492857143; ; ; ;6;2	5;1	833333333; ; ;1;3;3;0; ;2	5;2;2	714285714;1;0;4;3;1;2;14;14;2;51;2	119047619; ; ; ; ;-0	9; ; ;-0	9; ; ;-1; ; ;-0	7; ; ;-0	7; ; ;-9; ; ;-34; ; ;1; ; ;-0	181818182;0	272727273;0	090909091;-0	6;1;0	4;-0
209;1;0;0;0;11;2;1;34;1;0;0;1;1; ;1; ;2;58;2;0;1;1;1;7;6;3; ; ;-99;-99;2;-99;1;2; ;2;3;1;3;2;4;2;2;4;1;3;3;4;3;2;3;2;2;2;2;3;4;4;3;1;5;1;2;3;2;4;1;2;3;1;2;5;3;4;3;0;5;5;4;4;3;4;4;3;2;2	9;3;2	9;3	2;2;4;1;2;2;2;2;4;3;2;2;1;3;1;2;2;2;2;2;2;2;3;3;3;2;1;1;5;0;0;4;2;3;2;1;1;1;2;3;2;3;2;0;5;3;3;3;3;5;2;2;2;2	6;2	6;1	8;2	2;1	9;2;2;3;2;3;2;4;2;3;2;2;2;2;2;3;3;2;2;2;2;2;2;3;1;1;2;3;2;2;2;2;2;2;2;3;0;2;2;2;2;2;0;2;2;2;3;2;3;3;3;2;2	1;2	3;2	1;2	3;2;4;2; ; ; ;1;3;0;1;2; ; ; ;1;2;1;3;2; ; ; ;2; ; ; ;1;4;2;3;1;4;2;4;2; ; ; ;1;1;1;2;2;3;2;2;3;2;2;3;2;2;1;2;2;1; ;1; ; ;2;1;2; ;2;0;0;140;0;0;0;0;0;0;5;0;0;100;0;0;0;0;0;2;1400;2; ; ;1;1;0;0;0;1;1;0;0;1;0;3;3;1;3;3;2; ;2;0;1;0;0;0;0;0;0;0;0; ;2;2;2;2;0;2;2;3;2;0;2; ; ; ;1;4;1;1;2; ; ; ;2; ; ; ;2; ; ; ;2; ; ; ;1;4;2;3;1;3;2;4;2; ; ; ;1;0;1;1;1; ; ;2;3;1;2;3;2;2;1;2;2;0;3;1; ; ;1; ; ;3;1; ; ; ; ;…	9;2	818181818;2	571428571;26;70;15;2	6;2	121212121;2	142857143;21;70;17;2	1;2	121212121;2	428571429; ;46;4	181818182;21;25;4	2;4	166666667;40;3	636363636;18;22;3	6;3	666666667;33;3;16;17;3	2;2	833333333; ;5;2	8;1	2;2	6;13;6;2;2;1;245;1;2;2;0;1;4;3;2;2	5;19;16;1	6;51;2	04;13;806	208;449	54;4;2	75;1	5;2	25;9;4;1	75;2;0; ;1	25;3;1	857142857;1;0;4;2;1;1	5;16;14;1	75;40;1	68452381;12;566;329	7142857;5;2	6;0	8;1;1;2;2
210;2; ; ;0; ; ; ; ; ; ; ; ; ; ; ; ; ; ; ; ; ; ; ; ; ; ; ; ;-99;-99;-99;-99;-99;-99; ; ; ; ; ; ; ; ; ; ; ; ; ; ; ; ; ; ; ; ; ; ; ; ; ; ; ; ; ; ; ; ; ; ; ; ; ; ; ; ; ; ; ; ; ; ; ; ; ; ; ; ; ; ; ; ; ; ; ; ; ; ; ; ; ; ; ; ; ; ; ; ; ; ; ; ; ; ; ; ; ; ; ; ; ; ; ; ; ; ; ; ; ; ; ; ; ; ; ; ; ; ; ; ; ; ; ; ; ; ; ; ; ; ; ; ; ; ; ; ; ; ; ; ; ; ; ; ; ; ; ; ; ; ; ; ; ; ; ; ; ; ; ; ; ; ; ; ; ; ; ; ; ; ; ; ; ; …
211;1;1;1;1;12;1;1;52;1;0;0;6;1;2;1; ;2;50;2;0;1;2;1;7;6;2;2;1;2;2;2;2;1;2; ;5;0;0;0;0;5;5;0;0;0;5;0;0;0;0;0;0;0;5;0;0;0;3;0;0;5;5;0;0;0;5;0;0;0;0;0;5;0;5;5;5;5;0;0;0;5;5;0;0;0;3	5;2	5;0	3;1;0	5;1;3;3;5;5;2;5;3;4;3;4;3;3;4;4;4;3;3;3;3;3;3;4;4;4;4;3;3;3;3;3;3;4;4;4;3;3;4;4;4;4;2;4;4;4;3;3;4;4;4;3;3	1;3	5;3	9;3	8;3	3;3;4;5;5;5;4;4;4;4;4;3;3;4;4;5;3;2;3;3;4;4;3;4;4;3;3;2;3;3;3;3;2;3;3;3;2;2;4;4;4;3;4;4;4;4;4;2;4;4;3;3;2	8;3	8;3	8;3	8;3	2;4;2; ; ; ;2; ; ; ;2; ; ; ;1;1;1;1;2; ; ; ;2; ; ; ;2; ; ; ;2; ; ; ;2; ; ; ;2; ; ; ;2;2;1;2;2;1;1; ; ;1; ; ;2;4;3;1; ; ;1; ; ;5;1; ; ; ; ; ; ; ; ; ; ; ; ; ; ; ; ; ; ;1;1500;0; ; ;2;1;1;0;0;0;0;0;0;4;4;3;1;4;0;3;1; ;1; ; ; ; ; ; ; ; ; ; ;0;1;1;4;2;4;2;2;4;2;1;2; ; ; ;2; ; ; ;2; ; ; ;2; ; ; ;2; ; ; ;2; ; ; ;2; ; ; ;2; ; ; ;2; ; ; ;2; ; ; ;2;1;1;2;1;1;1; ; ;1; ; ;2;2;2;1; ; ;1; ; ;2;1; ; ; ; ; ; ; ;…	5;1	303030303;0;31;120;25;3	1;3	636363636;3	571428571;28;120;26;2	8;3	636363636;3	714285714; ;51;4	636363636;24;27;4	8;4	5;48;4	363636364;22;26;4	4;4	333333333;50;4	545454545;24;26;4	8;4	333333333; ;1;1;1;1;1;3;2	666666667;1	666666667;0; ;1;0;2	714285714;1;0;2;1;1;1;7;6;1	5;35;1	944444444;6;122	5;72	33333333;0; ; ; ; ;3;1	333333333;1	333333333;0; ;0	75;0;3	285714286;1;0;2;2;1;1	5;6;4;1	333333333;34;1	573809524;2;25	18095238;17	44285714;0; ; ; ; ;1;1;2;0; ;0	5;0;2	857142857;1;0;2;1;1;1;4;2;2;26;1
212;1;0;0;0;12;1;1;41;1;0;0;1;1;1;1; ;1;66;3;0;0;1;1;7;6;1;2;1;1;2;2;2;1;2;2;3;0;0;2;4;4;2;0;2;2;0;1;4;1;1;1;0;5;3;4;1;0;5;3;3;4;0;5;3;4;4;4;0;5;5;1;4;1;5;2;2;4;4;1;1;0;4;4;1;5;2;1	9;2	8;2	6;3	1;5;3;2;4;4;2;4;2;2;3;1;1;2;3;1;1;1;2;4;3;5;2;2;3;2;4;0;1;3;2;3;4;2;4;1;2;0;2;2;5;2;2;3;2;3;3;2;3;2;3;2;1	9;2	1;2	9;2	7;2	5;3; ; ; ; ; ; ; ; ; ; ; ; ; ; ; ; ; ; ; ; ; ; ; ; ; ; ; ; ; ; ; ; ; ; ; ; ; ; ; ; ; ; ; ; ; ; ; ; ; ; ; ; ; ; ; ; ;1;4;1;3;2; ; ; ;1;4;2;3;2; ; ; ;2; ; ; ;2; ; ; ;2; ; ; ;2; ; ; ;2; ; ; ;1;2;1;2;2;4;3;1; ; ;1; ; ;1; ; ;1; ; ;1; ; ;1; ; ;5;2;0;0;0;100;100;0;0;0;0;0;0;0;0;0;0;0;0;0;2;400;0; ; ;0;0;2;0;0;1;1;1;0;0;4;3;4;4;1;4;1; ;1; ; ; ; ; ; ; ; ; ; ;0;2;2;1;4;4;2;2;1;4;1;1;4;3;6;2; ; ; ;1;4;3;6;1…	666666667;2	285714286;19;86;16;1	9;2	606060606;2	285714286; ; ; ; ; ; ; ;53;4	818181818;25;28;5;4	666666667;50;4	545454545;21;29;4	2;4	833333333;52;4	727272727;25;27;5;4	5; ;3;3	333333333;1	333333333;2	666666667;8;1;4;3;1;200;0	5;3;2	857142857;1;0;4;4;4;4;13;7;1	75;46;2	555555556;13;755	8055556;363	8194444;4;2	75;2;4	25;17;0; ; ;1;250;0	75;3;2	142857143;1;0;2;3;0;1	5;11;8;2;34;1	828571429;19;764	3428571;400	0857143;4;3	25;1	75;4	5;18;0; ; ;0; ;0	5;3;2	285714286;1;0;2;3;0;1	5;10;7;1	75;35;1	707142857;21;627	375;363; ;-0	1; ; ;0	2; ; ;0
213;1;0;0;0;12;1;1;43;1;0;0;1;1;1;1;2;2;65;1;0;0;1;1;3;6;2;2;1;1;2;2;2;1;1;2;2;4;3;3;3;2;2;5;4;2;3;5;4;3;4;3;1;1;3;3;1;5;5;4;5;0;5;3;3;5;3;5;5;5;5;0;5;5;5;0;5;3;4;3;3;1;3;1;4;0;2;3	8;3	6;3	7;3;2;3;3;5;2;0;4;3;5;3;0;5;3;3;1;0;5;0;3;5;2;5;3;5;0;5;2;5;2;5;3;5;0;5;2;0;3;0;1;5;0;0;3;0;3;4;0;1;5;3;3;3	2;2	1;3	4;2	9;1	7;3;5;5;3;4;2;3;3;3;2;2;4;5;2;3;1;2;3;2;2;2;3;3;4;2;3;2;4;2;2;1;3;3;3;3;0;0;3;5;5;0;0;4;5;0;5;2;4;4;3;5;2	4;3	7;3	3;2	6;2	1;2;2; ; ; ;2; ; ; ;1;1;0;1;2; ; ; ;1;2;1;1;2; ; ; ;2; ; ; ;2; ; ; ;2; ; ; ;1;1;1;1;1; ; ;1; ; ;1; ; ;1; ; ;1; ; ;1; ; ;1; ; ;1;1; ; ; ; ; ; ; ; ; ; ; ; ; ; ; ; ; ; ;0;0;0; ; ;0;0;0;0;0;0;0;0;0;0;0;2;0;4;0;4;1; ;1; ; ; ; ; ; ; ; ; ; ;0;1;1;5;0;4;1;1;5;0;2;2; ; ; ;2; ; ; ;1;3;2;3;1;2;1;2;2; ; ; ;2; ; ; ;2; ; ; ;2; ; ; ;2; ; ; ;2; ; ; ;1; ; ;1; ; ;1; ; ;1; ; ;1; ; ;1; ; ;1; ; ;2;1; ; ; ; ; ; ; ; ; …	727272727;2	571428571;32;89;12;3	2;2	696969697;1	714285714;24;98;19;2	4;2	96969697;2	714285714; ;43;3	909090909;17;26;3	4;4	333333333;39;3	545454545;15;24;3;4;38;3	454545455;16;22;3	2;3	666666667; ;3;1	333333333;0	666666667;1;3;0; ; ;0; ;0;0;1	428571429;1;0;0;0;0;0;4;2;0	666666667;14;0	823529412;4;8	784313725;11	92156863;2;2	5;1	5;2	5;5;0; ; ;0; ;0	5;0;2	428571429;1;0;0;0;0;0;3;3;1	5;25;1	285714286;7;40	5;29	25;2;3;2;2	5;5;0; ; ;0; ;0	5;0;2	714285714;1;0;0;0;0;0;3;4;2;28;1	442857143;7;60	6;36
214;1;0;0;0;12;1;2;41;2;0;0;7;1;1;1; ;2;67;3;0;0;1;1;7;5;1;2;1;1;2;2;2;2;2;2;5;0;3;5;5;0;0;0;5;5;0;5;5;5;5;0;5;0;5;5;0;5;5;5;5;0;0;5;5;5;0;5;5;5;5;0;5;5;5;5;0;5;5;5;5;0;5;5;5;5;0	5;3	5;3	8;5;5;5;0;0;3;4;2;0;0;2;5;5;0;3;4;2;5;0;0;1;3;4;0;4;3;4;4;0;2;2;4;4;0;3;4;4;4;0;3;4;4;5;0;4;4;5;4;0;2;4;4;4;0;2	1;3	1;3	9;4	1;5; ; ; ; ; ; ; ; ; ; ; ; ; ; ; ; ; ; ; ; ; ; ; ; ; ; ; ; ; ; ; ; ; ; ; ; ; ; ; ; ; ; ; ; ; ; ; ; ; ; ; ; ; ; ; ; ;2; ; ; ;1;4;3;2;2; ; ; ;2; ; ; ;1;2;1;2;2; ; ; ;2; ; ; ;2; ; ; ;2; ; ; ;2; ; ; ;2;3;3;2;3;3;2; ; ;2;1;1;2;1;2;1; ; ;1; ; ;4;2;40;30;30;250;0;0;50;0;0;80;0;0;0;0;0;0;0;0;4;0;0; ; ;2;2;0;0;0;0;0;1;0;4;4;4;4;4;2;3;1; ;1; ; ; ; ; ; ; ; ; ; ;0;2;2;3;4;4;1;1;3;4;1;2; ; ; ;2; ; ; ;2; ; ; ;…	5;4	181818182;5;0;103;29;0;3	121212121;4	142857143; ; ; ; ; ; ; ;39;3	545454545;19;20;3	8;3	333333333;35;3	181818182;11;24;2	2;4;40;3	636363636;14;26;2	8;4	333333333; ;2;3;2;2;4;5;2;2	25;1;480;1;1;3	571428571;1;0;2;2;2;2;12;13;2	166666667;51;2	55;8;530	4;226	4;0; ; ; ; ;0; ; ;1;300;1;2;3;1;0;2;3;1;2;6; ; ;31;2;3; ;36;0; ; ; ; ;0; ; ;1;355;1;1;2	428571429;1;0;2;2;1;1	5;5; ; ;26;1	732142857;2; ;17	32142857; ;-0	5; ; ;-1	4; ; ;-0	7; ; ;-1	1; ; ;-0	9; ; ;-5; ; ;-35; ; ;-6; ; ;-0	363636364;0	454545455;0	090909091;-1	6;0	6;-1;0	333333333;1;0	666666667;-4;5;1;-8;3;-5;4;2;6;-6;-1;-7; ; ; ; ; ; ;-20;-5;-25;-0	55;-0	267857143;-0	817857143;-5;-1;-6; ; ; ;-190	4;-18	67857143;-209	0785714;-2;0;-2;-5;0;-5;0;0;0;1;-1;0;0;0;0;0;0;0;0;0;0; ; ; ; ; ; ;0;0;0;-0	571428571;-0	571428571;-1
215;1;1;1;1;12;1;1;38;2;0;0;1;1;3;1;2;2;75;2;0;0;1;1;7;5;1;4;1;1;1;2;2;2;2; ;0;0;0;5;5;0;0;0;5;5;0;5;0;0;5;0;5;5;5;5;5;5;5;5;5;0;5;5;5;5;0;5;5;5;5;0;0;5;5;5;5;5;5;5;5;0;0;5;5;5;1;3;3	5;4	5;5;5;0;0;5;5;5;0;0;5;5;5;0;5;5;5;5;0;5;5;5;5;0;5;5;5;5;0;5;5;5;5;0;5;5;5;5;0;5;5;5;5;5;5;5;5;5;0;5;5;5;5;0	5;4;5;5;5;5; ; ; ; ; ; ; ; ; ; ; ; ; ; ; ; ; ; ; ; ; ; ; ; ; ; ; ; ; ; ; ; ; ; ; ; ; ; ; ; ; ; ; ; ; ; ; ; ; ; ; ; ; ; ; ; ;2; ; ; ;2; ; ; ;1;1;1;2;1;2;2;3;2; ; ; ;2; ; ; ;1;4;3;5;2; ; ; ;2; ; ; ;2; ; ; ;1; ; ;2;3;3;1; ; ;1; ; ;1; ; ;1; ; ;1; ; ;2;2;0;150;0;200;0;0;0;0;0;100;0;0;300;0;0;500;0;0;4;0;0; ; ;2;2;1;0;0;1;0;1;0;2;4;0;0;2;4;4;1; ;1; ; ; ; ; ; ; ; ; ; ;0;2;2;2;4;0;2;1;3;2;0;2; ; ; ;2; ; …	787878788;5;5;155;35;0	5;4	696969697;5; ; ; ; ; ; ; ;28;2	545454545;17;11;3	4;1	833333333;53;4	818181818;23;30;4	6;5;55;5;25;30;5;5; ;3;2	333333333;2;3	333333333;10;1;3;3;1;1250;1	25;2;2	285714286;1;0;3;3;2;2	5;11;9;2	25;40;2	222222222;12;660;295	1666667;1;4;3;6;6;0; ; ;1;325;0;2;2	428571429;1;1;3;1;1;1;9;3;3;25;1	885714286;8;407	3142857;175	8857143;1;3;2;5;5;0; ; ;1;400;0;2;2;1;1;3;2;2;2;9;2;2;23;1	8;7;226	8;119	7; ;-0	5; ; ;1; ; ;1	5; ; ;0	5; ; ;0; ; ;-5; ; ;30; ; ;0; ; ;2	272727273;0	181818182;2	454545455;1	2;0	4;1	6;0;3	166666667;3	166666667;25;2;27;6;2;8;19;0;19;-2;0;-2;-6;-1;-7;0	75;-1;-0	25;-15;-2;-17;-0	336507937;-0	085714286;-0	422222222;-4;-1;-5;-252	6857143;-180	5142857;-433	2;-119	2809524;-56	18571429;-175	4666667;-2;0;-2;-1;0;-1;0;0;0;0;0;0;0;0;0;1;0;1;0;0;0;1	666666667;-1;0
216;1;1;1;1;12;1;1;42;3;0;0;1;1;1;3;1;1;67;2;0;0;1;0;4;3;1; ;1;1;-99;1;2;2;2;2;0;5;1;5;1;5;5;5;5;5;0;2;5;2;5;0;5;5;5;5;0;5;5;5;5;5;2;3;5;5;0;2;2;5;5;0;5;5;5;5;0;5;5;5;5;0;5;5;5;5;1;4	1;4	1;4	7;4	6;4;2;3;3;4;2;2;3;4;1;2;3;4;1;5;2;5;2;2;4;2;4;4;3;5;2;2;2;4;5;2;5;1;3;3;4;3;1;3;3;2;4;4;3;4;3;3;2;3;5;3;3	3;2	6;2	9;3	9;2	4;4; ; ; ; ; ; ; ; ; ; ; ; ; ; ; ; ; ; ; ; ; ; ; ; ; ; ; ; ; ; ; ; ; ; ; ; ; ; ; ; ; ; ; ; ; ; ; ; ; ; ; ; ; ; ; ; ;1;2;2;6;1;2;3;1;1;4;1;2;1;4;2;2;1;4;1;5;2; ; ; ;2; ; ; ;1;4;3;1;2; ; ; ;2; ; ; ;2;4;3;2;4;3;2;2;1;2;4;3;2;1;3;1; ; ;2;2;2;2;1; ; ; ; ; ; ; ; ; ; ; ; ; ; ; ; ; ; ;0;0;0; ; ;2;3;1;0;0;1;0;0;1;4;4;4;4;4;4;4;1; ;1; ; ; ; ; ; ; ; ; ; ;0;2;2;1;3;4;2;2;1;3;1;2; ; ; ;1;2;2;4;2; ; ; ;2; ; ; …	363636364;4	428571429;33;98;20;3	3;2	96969697;2	857142857; ; ; ; ; ; ; ;33;3;18;15;3	6;2	5;37;3	363636364;14;23;2	8;3	833333333;37;3	7;15;22;3;4	4; ;6;3	333333333;2;2	833333333;17;6;2	833333333;2	5;0; ;1	5;2;4;1;0;4;4;4;4;19;27;2	25;79;3	038461538;19;2467	990385;954	5673077;3;1	666666667;1	666666667;2	666666667;8;2;1	5;2	5;0; ;0	75;1;4;1;0;4;4;3;3	5;11;10;2;46;1	902777778;10;418	6111111;214	6527778;2;0	5;1	5;2;4;2;1;1;0; ;0	333333333;0;3	285714286;1;0;4;3;2;2	5;9;5;1	25;32;1	26984127;6;85	71428571;68	03571429; ;2
217;1;1;1;1;12;1;2;40;2;0;0;2;2;1;1; ;2;59;2;0;1;1;1;3;5;3;2;1;1;2;2;2;2;2; ;5;5;5;5;5;5;5;4;5;5;4;5;5;5;5;4;5;5;5;5;5;5;5;5;5;5;5;5;5;3;5;5;5;5;5;5;5;5;5;5;1;5;5;5;5;5;5;5;5;5;4	4;5;4	9;5;4	8;4;3;3;4;5;4;3;4;3;3;0;2;3;3;2;3;4;3;4;3;4;3;3;4;3;3;4;3;4;3;3;3;3;4;4;3;3;4;4;4;4;3;4;3;3;4;3;3;5;4;3;3	1;3	3;3	8;3	4;3	1;3; ; ; ; ; ; ; ; ; ; ; ; ; ; ; ; ; ; ; ; ; ; ; ; ; ; ; ; ; ; ; ; ; ; ; ; ; ; ; ; ; ; ; ; ; ; ; ; ; ; ; ; ; ; ; ; ;1;4;2;1;2; ; ; ;1;4;3;3;1;2;3;1;2; ; ; ;2; ; ; ;1;3;3;1;1;3;3;2;1;3;3;2;1;2;3;1;2;3;3;2;2;2;1; ; ;1; ; ;1; ; ;1; ; ;1; ; ; ;1; ; ; ; ; ; ; ; ; ; ; ; ; ; ; ; ; ; ;0;100;0; ; ;0;0;0;0;0;0;0;0;0;2;0;0;4;4;4;4;1; ;1; ; ; ; ; ; ; ; ; ; ; ;1;1;5; ;3;1;1;5;0;3;1;4;2;4;2; ; ; ;1;3;2;4;1;2;1…	4;4	909090909;5;31;114;22;3	1;3	454545455;3	142857143; ; ; ; ; ; ; ;21;1	909090909;8;13;1	6;2	166666667;35;3	181818182;13;22;2	6;3	666666667;39;3	545454545;14;25;2	8;4	166666667; ;7;3;2	857142857;1	571428571;11;2;2	5;2	5;0; ;0;0;2	571428571;1;0;0;0;0;0;10;25;2	777777778;44;1	913043478;11;584	5410628;257	9951691;6;2	666666667;1	666666667;3	166666667;19;0; ; ;0; ;0;0;3;1;0;0;0;1;0	5;7;10;1	666666667;39;1	433333333;23;384	6111111;249	55;5;2;1	6;2	8;14;0; ; ;0; ;0;0;2	428571429;1;0;0;0;1;0	5;6;8;1	6;29;1	185714286;17;193	5085714;142	0714286; ;-1	3; ; ;-1	7; ; ;-1
218;1;0;0;0;12;1;1;28;2;0;0;7;1;1;1; ;1;57;2;0;0;1;1;7;5;1;2;1;1;2;2;2;2;2; ;0;0;5;5;1;5;1;4;0;0;5;0;0;4;0;5;0;0;5;2;5;4;1;0;0;2;3;2;2;1;1;2;0;4;1;1;5;0;0;1;1;5;1;1;1;5;5;0;0;1;3;2	5;1	3;2	1;0	8;1;0;2;2;5;0;5;1;0;0;0;5;1;5;1;1;5;0;0;0;1;5;2;1;0;0;5;5;4;4;0;5;0;5;0;4;5;4;1;0;0;5;5;4;0;0;5;4;0;4;4;4	5;2	4;2	2;1	4;1;1;3;0;2;3;3;5;3;2;3;2;3;2;3;2;2;2;2;3;3;3;4;5;5;3;4;4;4;4;2;3;2;3;3;2;2;3;3;3;3;2;2;2;3;2;3;2;2;5;4;4;3;2	6;3	3;2	7;2	8;3;2; ; ; ;1;2;0;2;1;4;2;2;1;0;1;1;2; ; ; ;1;1;0;1;2; ; ; ;2; ; ; ;1;1;1;2;1;1;1;2;2;2;2;1; ; ;1; ; ;1; ; ;2;2;3;1; ; ;1; ; ;7;1; ; ; ; ; ; ; ; ; ; ; ; ; ; ; ; ; ; ;2;150;0; ; ;3;2;1;1;1;1;0;1;0;4;4;4;2;4;0;3;1; ;1; ; ; ; ; ; ; ; ; ; ;0;2;2;4;3;4;2;2;2;3;3;2; ; ; ;2; ; ; ;2; ; ; ;1;2;1;2;2; ; ; ;1;2;2;2;2; ; ; ;2; ; ; ;1;1;1;1;1;1;0;1;2;1;1;1; ; ;1; ; ;1; ; ;2;2;2;1; ; ;1; ; ;2;2; ; ; ;150; ; ; …	757575758;1	285714286;45;60;10;4	5;1	818181818;1	428571429;30;95;19;3;2	878787879;2	714285714; ;38;3	454545455;19;19;3	8;3	166666667;33;3;17;16;3	4;2	666666667;39;3	545454545;19;20;3	8;3	333333333; ;6;1	5;0	833333333;1	666666667;10;2;2;2	5;0; ;1	5;4;3;1;0;4;1;3;2;17;10;1	25;46;2	090909091;17;755	3409091;482	7613636;4;1	5;1;1	5;6;2;1	5;1	5;1;150;1;0;2	428571429;0;0;2;2;1;1	5;9;7;1	166666667;34;1	488095238;8;125;95	57142857;4;1	25;1;1	5;6;2;1	5;2;1;210;0	75;0;2
219;1;0;0;0;12;1;1;34;1;0;0;1;1;1;1; ;2;60;1;0;0;1;1;5;5;1;2;1;1;2;2;2;1;1; ;4;3;5;5;2;4;4;0;4;1;3;5;4;4;3;0;3;5;5;5;3;5;5;5;5;0;5;5;5;5;2;5;5;5;5;5;5;3;4;5;3;5;5;2;2;2;5;5;5;3;2	6;4	5;4	2;4	4;3	6;2; ; ; ; ; ; ; ; ; ; ; ; ; ; ; ; ; ; ; ; ; ; ; ; ; ; ; ; ; ; ; ; ; ; ; ; ; ; ; ; ; ; ; ; ; ; ; ; ; ; ; ; ; ; ; ; ; ; ; ; ; ; ; ; ; ; ; ; ; ; ; ; ; ; ; ; ; ; ; ; ; ; ; ; ; ; ; ; ; ; ; ; ; ; ; ; ; ; ; ; ; ; ; ; ; ; ; ; ; ; ; ; ;2; ; ; ;2; ; ; ;1;3;1;2;2; ; ; ;2; ; ; ;2; ; ; ;2; ; ; ;2; ; ; ;1;1;1;2;2; ; ; ;1; ; ;2;1;1;1; ; ;1; ; ;1; ; ;1; ; ;1; ; ;2;1; ; ; ; ; ; ; ; ; ; ; ; ; ; ; ; ; ; ;0;0;0; ; …	6;4	515151515;2	571428571; ; ; ; ; ; ; ; ; ; ; ; ; ;55;5;25;30;5;5; ; ; ; ; ; ; ; ; ; ; ; ; ;2;2;1;2;4;1;1;1;0; ;0;0;2;0;0;2;1;1;1;5;3;1;21;1	235294118;6;37	05882353;33	52941176; ; ; ; ; ; ; ; ; ; ; ; ; ; ; ; ;-99;-99; ; ; ; ; ; ; ; ; ; ; ; ; ; ; ; ; ; ; ; ; ; ; ; ; ;-99;-99; ; ; ; ; ; ; ; ; ; ; ; ; ; ; ; ; ; ; ; ; ; ; ; ; ; ; ; ; ; ; ; ; ; ; ; ; ; ; ; ; ; ; ; ; ; ; ; ; ; ; ; ; ; ; ; ; ; ; ; ; ; ; ; ; ; ; ; ; ; ; ; ; ; ; ; ; ; ; ; ; ; ; ; ; ; ; ; ; ; ; ; ; ; ; ; ; ; ; ; ; ; ; ; ; ; ; ; ; ; ; ; ; ; ; ; ; ; ; ; ; ; ;0;1;1;1;1;1;1;1;1;-99;0	370588235; ; ; ; ; ;18	9;2;0	123529412; ; ; ; ; ; ; ; ; ; ; ; ; ; ;2;2;2;2;2;2;2;2;1;2;-99;-99;-99;2;-99;-99;-99;-99;-99;-99;-99;-99;-99;-99;-99;-99;-99;-99;-99;-99;4;2;1;1;0;14;2;1890; ; ; ; ; ; ; ; ; ; ; ; ; ; ; ; ;
220;1;0;0;0;12;1;2;37;1;0;0;7;1;2;1; ;2;54;1;0;0;1;1;6;6;1;1;1;2;1;2;2;1;1; ;0;0;0;3;0;4;3;0;5;0;5;5;1;0;0;5;0;0;0;0;5;2;0;0;0;5;0;0;0;0;5;0;3;0;0;3;3;0;0;0;2;5;0;0;0;5;5;4;4;0;3	9;2	3;0	8;1	2;0;1; ; ; ; ; ; ; ; ; ; ; ; ; ; ; ; ; ; ; ; ; ; ; ; ; ; ; ; ; ; ; ; ; ; ; ; ; ; ; ; ; ; ; ; ; ; ; ; ; ; ; ; ; ; ; ; ;0;5;2;5;0;5;2;3;0;0;5;0;2;0;0;5;0;0;0;0;5;0;0;0;0;0;5;2;2;0;5;0;4;0;0;5;0;0;0;0;0;5;1;0;0;5;5;0;2;0;3	5;2	2;1	4;0	9;0;1;2; ; ; ;2; ; ; ;2; ; ; ;2; ; ; ;1;2;1;2;2; ; ; ;2; ; ; ;1;3;2;2;1;1;2;2;2; ; ; ;2;1;2;2;2;2;1; ; ;2;2;2;2;4;3;1; ; ;2;2;2;4;2;0;0;0;200;0;0;0;0;0;0;0;0;0;0;0;0;0;0;0;100;0; ; ;0;0;1;1;0;0;0;0;0;4;4;4;4;4;4;4;1; ;2;0;1;0;0;0;0;0;0;0;0;0;2;2;2;4;4;1;1;5;0;0;2; ; ; ;2; ; ; ;2; ; ; ;2; ; ; ;2; ; ; ;1;1;1;2;2; ; ; ;1;2;2;2;1;1;1;3;2; ; ; ;2;1;2;1; ; ;1; ; ;1; ; ;1; ; ;2;2;3;2;3;2;3;2; ; ;60; ; ;…	9;1	212121212;0	428571429; ; ; ; ; ; ;35;40;5;3	5;1	212121212;0	714285714; ;17;1	545454545;5;12;1;2;28;2	545454545;9;19;1	8;3	166666667;21;1	909090909;9;12;1	8;2; ;3;2;1	666666667;2;6;5;2	2;2	2;1;200;0	25;1;4;1;1;2;3;0;1	5;14;16;2;49;2	227272727;10;623	6363636;295	9090909;3;1	333333333;1	333333333;2	333333333;7;3;2;2	333333333;1;60;0	25;1;3	142857143;1;1;1;2;0;1;11;11;1	833333333;36;1	454365079;10;293	2969577;180	8234127;3;2	333333333;1	666666667;2	666666667;8;3;3;2	333333333;1;50;0	25;1;3	285714286;1;1;1;3;0;1	5;11;12;2;45;2	061507937;12;544	2380952;268	0595238; ; ; ;-0	4; ; ;-0
221;1;1;1;1;12;1;1;36;1;0;0;1;1;1;1; ;2;56;2;0;1;1;1;7;3;3;2;1;1;2;2;2;1;2;2;4;1;1;2;1;4;4;2;2;0;4;1;2;4;2;4;1;1;3;3;4;4;3;0;2;5;2;1;1;1;5;2;2;0;0;4;3;3;3;0;3;4;3;3;2;4;4;3;3;0;4	1;2	6;2	1;2	1;1	1;1;1;2;0;2;0;5;2;3;0;0;5;1;1;4;1;3;0;2;2;2;0;4;3;0;2;5;0;2;1;0;5;2;1;0;3;5;1;4;3;1;5;3;3;2;3;4;4;4;3;3;3	8;1	9;2	3;1	7;1	5;1;3;2;4;4;0;5;4;3;2;0;4;1;0;3;0;0;0;1;2;1;0;3;1;0;1;5;2;1;1;1;4;1;2;1;1;2;2;1;4;2;4;4;2;2;2;4;4;3;1;4;3	1;2	3;1	8;2;1	2;1;2; ; ; ;2; ; ; ;1;4;3;4;1;2;3;2;2; ; ; ;1;2;1;4;1;4;3;4;2; ; ; ;2; ; ; ;2; ; ; ;2;2;3;2;2;3;1; ; ;2;4;3;2;2;3;1; ; ;2;1;2;3;2;0;0;30;0;0;0;0;0;0;0;0;0;0;0;0;0;0;0;2;300;1;0;0;1;1;0;0;0;0;1;1;0;4;4;4;4;4;4;4;1; ;1; ; ; ; ; ; ; ; ; ; ;0;2;2;1;3;0;2;2;2;2;0;1;2;3;3;1;3;3;4;2; ; ; ;2; ; ; ;2; ; ; ;2; ; ; ;2; ; ; ;2; ; ; ;2; ; ; ;2; ; ; ;2;2;2;2;2;2;1; ; ;1; ; ;2;2;1;1; ; ;2;2;2;3;2; ; ;100; ; ; ;…	1;2	090909091;1	428571429;38;63;11;3	8;1	909090909;1	571428571;31;61;12;3	1;1	848484848;1	714285714; ;47;4	272727273;19;28;3	8;4	666666667;35;3	181818182;16;19;3	2;3	166666667;45;4	090909091;18;27;3	6;4	5; ;4;3;2	5;3	5;14;5;2	2;2	8;1;30;0	75;2;4;1;0;4;4;3;3	5;17;24;2	666666667;63;2	739130435;17;2110	956522;781	1376812;2;2	5;3;3	5;7;4;2;1	75;1;150;0;1;3	714285714;1;0;2;3;3;3;11;13;2	166666667;47;2	202380952;10;524	9007937;240
222;2; ; ;1; ; ; ; ; ; ; ; ; ; ; ; ; ; ; ; ; ; ; ; ; ; ; ; ;-99;-99;-99;-99;-99;-99; ; ; ; ; ; ; ; ; ; ; ; ; ; ; ; ; ; ; ; ; ; ; ; ; ; ; ; ; ; ; ; ; ; ; ; ; ; ; ; ; ; ; ; ; ; ; ; ; ; ; ; ; ; ; ; ; ; ; ; ; ; ; ; ; ; ; ; ; ; ; ; ; ; ; ; ; ; ; ; ; ; ; ; ; ; ; ; ; ; ; ; ; ; ; ; ; ; ; ; ; ; ; ; ; ; ; ; ; ; ; ; ; ; ; ; ; ; ; ; ; ; ; ; ; ; ; ; ; ; ; ; ; ; ; ; ; ; ; ; ; ; ; ; ; ; ; ; ; ; ; ; ; ; ; ; ; ; …
223;1;0;0;0;12;1;1;49;2;0;0;4;2;1;1; ;2;77;1;0;0;1;1;6;4;1;4;1;1;1;2;2;2;1; ;3;3;0;2;0;3;1;2;2;0;0;3;2;0;2;5;2;2;2;2;5;2;2;0;5;5;2;0;0;0;0;0;1;1;2;4;5;2;0;1;5;5;2;2;1;5;5;1;1;1;3	5;2	8;1	4;1;1	4;1; ; ; ; ; ; ; ; ; ; ; ; ; ; ; ; ; ; ; ; ; ; ; ; ; ; ; ; ; ; ; ; ; ; ; ; ; ; ; ; ; ; ; ; ; ; ; ; ; ; ; ; ; ; ; ; ; ; ; ; ; ; ; ; ; ; ; ; ; ; ; ; ; ; ; ; ; ; ; ; ; ; ; ; ; ; ; ; ; ; ; ; ; ; ; ; ; ; ; ; ; ; ; ; ; ; ; ; ; ; ; ; ;1;2;1;2;2; ; ; ;1;1;2;3;2; ; ; ;2; ; ; ;1;2;1;4;1;3;2;4;1;2;2;2;1;2;1; ;1;2;1;4;2;3;3;1; ; ;2; ; ;2;1;1;2;1;3;1; ; ;1; ; ;6;1; ; ; ; ; ; ; ; ; ; ; ; ; ; ; ; ; ; ;3;150;0; …	5;1	757575758;1	142857143; ; ; ; ; ; ; ; ; ; ; ; ; ;31;2	818181818;15;16;3;2	666666667; ; ; ; ; ; ; ; ; ; ; ; ; ;7;2;1	428571429;3	166666667;19;4;1	666666667;2	333333333;0; ;0;1;3	571428571;0;0;4;3;3;3;16;17;1	7;53;2	208333333;25;1501	666667;781	6666667; ; ; ; ; ; ; ; ; ; ; ; ; ; ; ; ;-99;-99; ; ; ; ; ; ; ; ; ; ; ; ; ; ; ; ; ; ; ; ; ; ; ; ; ;-99;-99; ; ; ; ; ; ; ; ; ; ; ; ; ; ; ; ; ; ; ; ; ; ; ; ; ; ; ; ; ; ; ; ; ; ; ; ; ; ; ; ; ; ; ; ; ; ; ; ; ; ; ; ; ; ; ; ; ; ; ; ; ; ; ; ; ; ; ; ; ; ; ; ; ; ; ; ; ; ; ; ; ; ; ; ; ; ; ; ; ; ; ; ; ; ; ; ; ; ; ; ; ; ; ; ; ; ; ; ; ; ; ; ; ; ; ; ; ; ; ; ; ; ;0;1;1;1;1;1;1;1;1;-99;15	01666667; ; ; ; ; ;3604;3	571428571;2	145238095; ; ; ; ; ; ; ; ; ; ; ; ; ; ;2;2;2;2;2;1;2;2;1;1;-99;-99;-99;2;-99;-99;-99;-99;-99;-99;-99;-99;-99;-99;-99;-99;-99;-99;-99;-99;14;10;5;7;0;25;6;360400; ; ; ; ; ; ; ; ; ; ; ; ; ; ; ; ;
224;1;0;0;0;12;1;2;33;1;0;0;2;2;1;1;2;2;61;1;0;0;1;1;7;6;1;3;1;1;1;2;2;1;1;2;3;1;5;5;5;2;3;4;4;5;0;3;3;4;5;0;3;3;3;3;3;4;4;4;4;3;1;3;3;3;1;3;4;4;4;1;1;4;4;3;4;4;4;3;3;3;3;4;4;5;2;2	6;3	8;3	8;4;5;0;5;5;5;3;1;5;1;5;5;0;5;5;4;5;0;0;5;5;5;5;5;5;4;5;0;0;0;1;5;0;5;5;5;5;0;5;5;3;3;5;5;5;4;5;0;0;5;5;5;1	1;3	5;4	1;4	1;4	6;5;0;5;3;3;4;0;0;3;5;5;0;3;5;3;5;0;3;0;3;3;0;4;3;3;3;0;3;3;4;5;0;0;3;3;3;0;3;3;1;5;3;3;4;4;5;3;3;3;4;5;0	6;2	7;3;3	3;4	3;5;2; ; ; ;2; ; ; ;1;1;3;2;1;1;1;1;2; ; ; ;2; ; ; ;1;4;1;5;2; ; ; ;1;2;0;2;1;2;2;3;2;2;3;2;3;3;1; ; ;2;4;3;2;1;3;1; ; ;1; ; ;7;2;10;0;30;100;0;0;0;250;50;100;0;0;0;0;0;0;6000;0;2;200;0; ; ;4;1;2;1;1;0;0;1;0;4;4;4;4;4;4;4;1; ;2;0;0;1;0;0;0;0;0;0;0;4;2;2;1;4;4;2;2;1;4;0;2; ; ; ;2; ; ; ;1;4;3;6;1;3;2;5;2; ; ; ;2; ; ; ;1;4;3;5;2; ; ; ;1;1;2;3;2; ; ; ;1; ; ;2;3;2;1; ; ;2;1;1;1; ; ;1; ; ;1; ; ;4;2;5;5…	363636364;4	428571429;11;131;32;1	1;3	96969697;4	571428571;6;102;31;0	6;3	090909091;4	428571429; ;22;2;10;12;2;2;20;1	818181818;10;10;2;1	666666667; ; ; ; ; ; ; ;5;2;1	4;2	6;13;4;2	5;3;1;6540;1	75;3;4;1;1;4;4;4;4;19;19;2	111111111;65;2	826086957;20;2267	149758;938	0676329;4;3;2	5;4	75;19;2;2;1	5;1;518;1;3;3	571428571;0;0;4;4;2;3;14;13;2	166666667;51;2	095238095;23;1461	777778;686	1666667; ; ; ; ; ; ; ; ; ; ; ; ; ; ; ; ;-99;-99; ; ; ; ; ; ; ; ; ; ;-0	9;-0	5;-1	4;0	9;-0	8;0	1;0	3;-1	1;-0	8;0	3;-0	8;-0
225;1;1;1;1;12;1;1;39;2;0;0;1;1;1;1; ;1;65;2;0;0;1;1;7;5;1;2;1;1;2;2;2;2;2; ;3;3;3;3;3;3;3;3;3;3;3;3;3;3;3;1;1;3;3;3;2;3;3;3;3;1;3;3;3;3;1;3;3;3;3;4;3;3;3;2;3;3;3;3;3;1;3;3;3;3;2	2;2	8;3;3;2	9;4;2;4;4;4;4;2;2;4;4;4;2;2;4;4;4;1;3;4;4;4;1;4;4;3;3;2;3;3;3;4;1;3;3;3;3;1;3;4;4;4;3;3;3;3;3;1;3;4;4;4;1	6;3;3	7;3	6;3	7;5;3;3;3;4;4;1;1;3;3;4;2;3;3;3;3;1;2;4;4;4;2;3;3;3;3;3;3;3;3;3;1;3;3;2;2;2;3;3;3;3;3;3;3;3;3;1;3;3;3;4;1	9;2	7;3	1;3	1;3	3;5;2; ; ; ;2; ; ; ;1;4;2;3;1;1;1;1;2; ; ; ;2; ; ; ;2; ; ; ;2; ; ; ;1;1;1;2;2; ; ; ;2;2;2;1; ; ;1; ; ;1; ; ;1; ; ;1; ; ;1; ; ;2;1; ; ; ; ; ; ; ; ; ; ; ; ; ; ; ; ; ; ;0;50;0; ; ;0;0;0;0;0;0;0;0;0;4;2;1;1;4;0;4;1; ;1; ; ; ; ; ; ; ; ; ; ;0;2;2;3;2;4;2;2;2;3;1;2; ; ; ;2; ; ; ;2; ; ; ;2; ; ; ;2; ; ; ;1;2;1;2;2; ; ; ;2; ; ; ;2; ; ; ;2; ; ; ;2;1;1;1; ; ;1; ; ;1; ; ;1; ; ;1; ; ;1; ; ;3;1; ; ; ; ; ; ; ; ;…	2;2	909090909;3;16;114;26;1	6;3	454545455;3	714285714;19;97;25;1	9;2	939393939;3	571428571; ;43;3	909090909;17;26;3	4;4	333333333;43;3	909090909;22;21;4	4;3	5;47;4	272727273;23;24;4	6;4; ;3;2;1	333333333;2;6;1;2;2;0; ;0;0;2	285714286;1;0;4;2;3;2	5;9;6;1	5;29;1	611111111;8;174;112;1;2;1;2;2;1;1;1;0; ;1;0;2	714285714;1;0;1;1;1;1;4;2;1;30;1	619047619;5;32	38095238;26	19047619;0; ; ; ; ;1;1;1;0; ;0	25;0;2	285714286;1;0;1;1;1;1;3;1;1;21;1	107142857;2;6	642857143;6	321428571; ;-0	6;0	3;-0	3;0	2;-0	3;-0	1;0	7;-0
226;1;1;1;1;12;1;2;40;2;0;0;1;1;1;1; ;2;63;2;0;1;1;1;7;5;2;2;1;1;2;2;2;2;2; ;3;0;1;0;0;5;4;3;5;5;0;3;1;0;0;4;3;0;3;0;5;1;1;0;1;5;3;1;0;1;5;1;1;0;0;5;0;0;0;0;1;0;0;0;0;5;5;0;0;0;3	8;2;0	8;0	8;0	7;1;4;4;3;4;3;3;3;4;3;4;3;4;2;2;5;5;3;4;5;4;4;1;0;3;4;4;3;4;5;2;5;4;3;5;3;5;4;4;5;2;4;3;3;3;4;4;3;3;3;2;4	1;3	2;3;3	8;3	3;1;0;5;5;5;5;0;5;5;5;5;0;5;5;5;5;0;5;5;5;5;0;5;5;5;5;0;5;5;5;5;0;5;5;5;5;0;5;5;5;5;5;5;5;5;5;0;5;5;5;5;0	5;5;5;5;5;5;1;4;3;7;1;4;3;2;1;4;3;6;1;4;3;5;1;0;1;4;2; ; ; ;1;4;3;6;1;4;2;6;1;2;2;4;1;2;2;3;2;3;3;2;3;3;2;2;2;2;2;3;2;3;3;1; ; ;1; ; ; ;2;50;100;250;200;300;0;50;25;0;600;30;27;60;0;0;10;0;0;4;465;3;4;0;3;3;0;1;1;1;1;0;0;4;0;4;2;4;4;4;1; ;2;1;1;0;0;0;1;1;0;0;0;0;2;2;1;4;4;2;2;1;4;4;1;3;2;5;1;4;2;4;1;3;2;4;2; ; ; ;2; ; ; ;2; ; ; ;1;4;3;5;2; ; ; ;1;1;1;2;1;1;1;2;1; ; ;1; ; ;1; ; ;1; ; ;2;1;2;1; ; ;…	8;1	151515152;0	714285714;41;108;25;4	1;3	272727273;3	571428571;5;165;35;0	5;5;5; ;29;2	636363636;11;18;2	2;3;16;1	454545455;7;9;1	4;1	5; ; ; ; ; ; ; ;9;3	111111111;2	444444444;4	777777778;43;5;2	6;2	8;1;1702;2	25;4;3	142857143;1;1;4;4;4;4;25;36;2	571428571;84;3;43;8292	857143;2994	642857;6;2	666666667;1	833333333;3	666666667;22;1;1;2;1;550;1;4;3	571428571;1;1;2;4;2;3;16;13;1	857142857;56;2	53968254;25;1886	621315;879	3650794; ; ; ; ; ; ; ; ; ; ; ; ; ; ; ; ;-99;-99; ; ; ; ; ; ; ; ; ; ;0	3;-3	6;-3	3;1	2;1	8;3;2	2;2;4	2;3;1	2;4	2;2	6;1
227;1;0;0;0;12;1;2;48;1;0;0;1;1;2;1; ;2;65;3;0;0;3;1;2;6;1;1;1;2;1;2;2;1;2; ;0;1;2;1;1;5;1;1;2;2;3;2;1;3;1;2;1;2;1;2;1;2;1;0;1;4;2;3;1;3;3;4;3;4;4;3;2;3;2;2;3;2;3;2;4;3;3;2;4;2;2	7;2;2	1;2;2	2;1;5;0;1;1;1;5;1;1;2;1;5;5;1;1;1;2;2;5;1;4;5;4;4;4;4;5;2;1;4;4;5;2;2;0;2;2;2;0;3;2;4;5;0;1;1;3;1;1;0;0;4	1;2	4;1	6;1	7;2;1; ; ; ; ; ; ; ; ; ; ; ; ; ; ; ; ; ; ; ; ; ; ; ; ; ; ; ; ; ; ; ; ; ; ; ; ; ; ; ; ; ; ; ; ; ; ; ; ; ; ; ; ; ; ; ; ;1;4;2;3;2; ; ; ;2; ; ; ;2; ; ; ;2; ; ; ;2; ; ; ;1;2;1;3;2; ; ; ;2; ; ; ;2; ; ; ;2;1;2;1; ; ;1; ; ;1; ; ;2;1;1;2;1;1;1; ; ;3;2;0;0;100;0;200;0;0;0;0;300;0;0;100;0;0;0;0;0;3;0;0; ; ;4;2;1;0;0;1;0;1;0;3;0;1;2;3;4;4;2;0;2;0;0;1;0;1;0;0;0;0;0;0;2;2;1;3;4;1;1;4;1;1;2; ; ; ;2; ; ; ;1;2;2…	7;2	121212121;1	857142857;41;71;6;4	1;2	151515152;0	857142857; ; ; ; ; ; ; ;44;4;21;23;4	2;3	833333333;48;4	363636364;22;26;4	4;4	333333333;47;4	272727273;21;26;4	2;4	333333333; ;2;3;1	5;3;6;3;1;1	333333333;1;700;1	75;2;2	428571429;0;1;2;4;1;2	5;11;7;1	4;41;2	157894737;9;299	0842105;176	1157895;3;3	25;1	75;3;12;2;2;1	5;1;790;1;4;2	857142857;0;1;1;3;2;2	5;12;10;1	666666667;47;2	101190476;14;588	3333333;316	5;2;2;2;3	5;7;2;1	5;1;1;880;1	5;4;3	571428571;1;1;1;3;1;2;12;6;1	5;44;2	095238095;9;339	4285714;194	1428571; ;1	4; ; ;0	4; ; ;-0
[truncated: 85 more columns]
