# Supplementary material for: Interaction between the Participation in and the Impact on Mental Health Service Users and Their Relatives of a Multicomponent Empowerment-Based Psychosocial Intervention
Source: Int J Environ Res Public Health. 2022 Oct 26;19(21):13935. doi: 10.3390/ijerph192113935 (PMC9654201; doi:10.3390/ijerph192113935)
Supplement: Supplementary file 1 [file ijerph-19-13935-s001.zip › SPSS_Syntax.txt]

* Encoding: UTF-8.


***************************************************************************************************
*****************************DESCRIPTIVE PARTICIPATIONS*******************************
***************************************************************************************************

USE ALL.
FILTER OFF.

COMPUTE filter_$=(avaluacio = 1). 
VARIABLE LABELS filter_$ 'avaluacio = 1 (FILTER)'. 
VALUE LABELS filter_$ 0 'Not Selected' 1 'Selected'. 
FORMATS filter_$ (f1.0). 
FILTER BY filter_$. 
EXECUTE.


descriptives Total_participacio_familiar Total_participacio_usuari.

descriptives edat_u edat_c.

frequencies sexe_u sexe_c trastorn_us.


USE ALL.
FILTER OFF.


****************************************************************************************
********************************RELIABILITIES***************************************
****************************************************************************************

COMPUTE filter_$=(avaluacio = 1). 
VARIABLE LABELS filter_$ 'avaluacio = 1 (FILTER)'. 
VALUE LABELS filter_$ 0 'Not Selected' 1 'Selected'. 
FORMATS filter_$ (f1.0). 
FILTER BY filter_$. 
EXECUTE.


********************************FBIS-II***************************************

***t0

RELIABILITY
/VARIABLES=a1, a2, a3, a4, a5, a6, a7, a8, a9, a10, b1, b2, b3, b4, b5, b6, b7, c1_re, d2a_re, d2b_re, d2c_re, d2d_re, d2e_re, f1, g1_re, h1a_re, h2a_re
  /SCALE('Presencia linea base') ALL
  /MODEL=ALPHA.

***t6

RELIABILITY
/VARIABLES=a1_6, a2_6, a3_6, a4_6, a5_6, a6_6, a7_6, a8_6, a9_6, a10_6, b1_6, b2_6, b3_6, b4_6, b5_6, b6_6, b7_6, c1_re, d2a_6_re, d2b_6_re, d2c_6_re, d2d_6_re, d2e_6_re, f1, g1_6_re, h1a_6_re, h2a_6_re
  /SCALE('Presencia t6') ALL
  /MODEL=ALPHA.

***t12

RELIABILITY
/VARIABLES=a1_12, a2_12, a3_12, a4_12, a5_12, a6_12, a7_12, a8_12, a9_12, a10_12, b1_12, b2_12, b3_12, b4_12, b5_12, b6_12, b7_12, c1_re, d2a_12_re, d2b_12_re, d2c_12_re, d2d_12_re, d2e_12_re, f1, g1_12_re, h1a_12_re, h2a_12_re
  /SCALE('Presencia linea base') ALL
  /MODEL=ALPHA.


********************************DUKE***************************************

***t0


RELIABILITY
  /VARIABLES=d1, d2, d3, d4, d5, d6, d7, d8, d9, d10, d11
  /SCALE('duke') ALL
  /MODEL=ALPHA.

RELIABILITY
  /VARIABLES=d2, d3, d5, d9, d11
  /SCALE('afectivo') ALL
  /MODEL=ALPHA.

RELIABILITY
  /VARIABLES=d1, d4, d6, d7, d8, d10
  /SCALE('confidencial') ALL
  /MODEL=ALPHA.

***t6

RELIABILITY
  /VARIABLES=d1_6, d2_6, d3_6, d4_6, d5_6, d6_6, d7_6, d8_6, d9_6, d10_6, d11_6
  /SCALE('duke') ALL
  /MODEL=ALPHA.

RELIABILITY
  /VARIABLES=d2_6, d3_6, d5_6, d9_6, d11_6
  /SCALE('afectivo') ALL
  /MODEL=ALPHA.

RELIABILITY
  /VARIABLES=d1_6, d4_6, d6_6, d7_6, d8_6, d10_6
  /SCALE('confidencial') ALL
  /MODEL=ALPHA.

***t12

RELIABILITY
  /VARIABLES=d1_12, d2_12, d3_12, d4_12, d5_12, d6_12, d7_12, d8_12, d9_12, d10_12, d11_12
  /SCALE('duke') ALL
  /MODEL=ALPHA.

RELIABILITY
  /VARIABLES=d2_12, d3_12, d5_12, d9_12, d11_12
  /SCALE('afectivo') ALL
  /MODEL=ALPHA.

RELIABILITY
  /VARIABLES=d1_12, d4_12, d6_12, d7_12, d8_12, d10_12
  /SCALE('confidencial') ALL
  /MODEL=ALPHA.


********************************STORI***************************************
    
***t0

RELIABILITY
  /VARIABLES=s1 s6 s11 s16 s21 s26 s31 s36 s41 s46
  /SCALE('Estadio 1') ALL
  /MODEL=ALPHA.

RELIABILITY
  /VARIABLES=s2 s7 s12 s17 s22 s27 s32 s37 s42 s47
  /SCALE('Estadio 2') ALL
  /MODEL=ALPHA.

RELIABILITY
  /VARIABLES=s3 s8 s13 s18 s23 s28 s33 s38 s43 s48
  /SCALE('Estadio 3') ALL
  /MODEL=ALPHA.

RELIABILITY
  /VARIABLES=s4 s9 s14 s19 s24 s29 s34 s39 s44 s49
  /SCALE('Estadio 4') ALL
  /MODEL=ALPHA.

RELIABILITY
  /VARIABLES=s5 s10 s15 s20 s25 s30 s35 s40 s45 s50
  /SCALE('Estadio 5') ALL
  /MODEL=ALPHA.


***t6

RELIABILITY
  /VARIABLES=s1_6 s6_6 s11_6 s16_6 s21_6 s26_6 s31_6 s36_6 s41_6 s46_6
  /SCALE('Estadio 1') ALL
  /MODEL=ALPHA.

RELIABILITY
  /VARIABLES=s2_6 s7_6 s12_6 s17_6 s22_6 s27_6 s32_6 s37_6 s42_6 s47_6
  /SCALE('Estadio 2') ALL
  /MODEL=ALPHA.

RELIABILITY
  /VARIABLES=s3_6 s8_6 s13_6 s18_6 s23_6 s28_6 s33_6 s38_6 s43_6 s48_6
  /SCALE('Estadio 3') ALL
  /MODEL=ALPHA.

RELIABILITY
  /VARIABLES=s4_6 s9_6 s14_6 s19_6 s24_6 s29_6 s34_6 s39_6 s44_6 s49_6
  /SCALE('Estadio 4') ALL
  /MODEL=ALPHA.

RELIABILITY
  /VARIABLES=s5_6 s10_6 s15_6 s20_6 s25_6 s30_6 s35_6 s40_6 s45_6 s50_6
  /SCALE('Estadio 5') ALL
  /MODEL=ALPHA.


***t12

RELIABILITY
  /VARIABLES=s1_12 s6_12 s11_12 s16_12 s21_12 s26_12 s31_12 s36_12 s41_12 s46_12
  /SCALE('Estadio 1') ALL
  /MODEL=ALPHA.

RELIABILITY
  /VARIABLES=s2_12 s7_12 s12_12 s17_12 s22_12 s27_12 s32_12 s37_12 s42_12 s47_12
  /SCALE('Estadio 2') ALL
  /MODEL=ALPHA.

RELIABILITY
  /VARIABLES=s3_12 s8_12 s13_12 s18_12 s23_12 s28_12 s33_12 s38_12 s43_12 s48_12
  /SCALE('Estadio 3') ALL
  /MODEL=ALPHA.

RELIABILITY
  /VARIABLES=s4_12 s9_12 s14_12 s19_12 s24_12 s29_12 s34_12 s39_12 s44_12 s49_12
  /SCALE('Estadio 4') ALL
  /MODEL=ALPHA.

RELIABILITY
  /VARIABLES=s5_12 s10_12 s15_12 s20_12 s25_12 s30_12 s35_12 s40_12 s45_12 s50_12
  /SCALE('Estadio 5') ALL
  /MODEL=ALPHA.

USE ALL.
FILTER OFF.


***********************************************************************************
*****************************************TABLE 1********************************
***********************************************************************************


*******************************************************************************************************************************************
*********************************CHARACTERISTICS USERS BY PARTICIPATION USERS**************************************
*******************************************************************************************************************************************


COMPUTE filter_$=(avaluacio = 1). 
VARIABLE LABELS filter_$ 'avaluacio = 1 (FILTER)'. 
VALUE LABELS filter_$ 0 'Not Selected' 1 'Selected'. 
FORMATS filter_$ (f1.0). 
FILTER BY filter_$. 
EXECUTE.

DESCRIPTIVES stage1_Moratorium
stage2_Awareness
stage3_Preparation
stage4_Rebuilding
stage5_Growth
stage1_6_Moratorium
stage2_6_Awareness
stage3_6_Preparation
stage4_6_Rebuilding
stage5_6_Growth
stage1_12_Moratorium
stage2_12_Awareness
stage3_12_Preparation
stage4_12_Rebuilding
stage5_12_Growth.


T-TEST GROUPS=avaluacio_part_usu(3 2)
  /MISSING=ANALYSIS
  /VARIABLES=edat_u stage1_Moratorium
stage2_Awareness
stage3_Preparation
stage4_Rebuilding
stage5_Growth
stage1_6_Moratorium
stage2_6_Awareness
stage3_6_Preparation
stage4_6_Rebuilding
stage5_6_Growth
stage1_12_Moratorium
stage2_12_Awareness
stage3_12_Preparation
stage4_12_Rebuilding
stage5_12_Growth
  /CRITERIA=CI(.95).


CROSSTABS 
  /TABLES=avaluacio_part_usu BY sexe_u
  /FORMAT=AVALUE TABLES 
  /STATISTICS=RISK CHISQ 
  /CELLS=COUNT ROW
  /COUNT ROUND CELL.


CROSSTABS 
  /TABLES=avaluacio_part_usu BY estatcivil_u_dico
  /FORMAT=AVALUE TABLES 
  /STATISTICS=RISK CHISQ 
  /CELLS=COUNT ROW
  /COUNT ROUND CELL.


CROSSTABS 
  /TABLES=avaluacio_part_usu BY nucliconvivencia_u_dico
  /FORMAT=AVALUE TABLES 
  /STATISTICS=RISK CHISQ 
  /CELLS=COUNT ROW
  /COUNT ROUND CELL.


CROSSTABS 
  /TABLES=avaluacio_part_usu BY estudis_u_dico
  /FORMAT=AVALUE TABLES 
  /STATISTICS=RISK CHISQ 
  /CELLS=COUNT ROW
  /COUNT ROUND CELL.


CROSSTABS 
  /TABLES=avaluacio_part_usu BY treballa_u
  /FORMAT=AVALUE TABLES 
  /STATISTICS=RISK CHISQ 
  /CELLS=COUNT ROW
  /COUNT ROUND CELL.


USE ALL.
FILTER OFF.


*******************************************************************************************************************************************
**************************************RELATIVES PARTICIPATION BY USERS CHARACTERISTICS****************************
*******************************************************************************************************************************************

COMPUTE filter_$=(avaluacio = 1). 
VARIABLE LABELS filter_$ 'avaluacio = 1 (FILTER)'. 
VALUE LABELS filter_$ 0 'Not Selected' 1 'Selected'. 
FORMATS filter_$ (f1.0). 
FILTER BY filter_$. 
EXECUTE.


T-TEST GROUPS=avaluacio_part_fam(3 2)
  /MISSING=ANALYSIS
  /VARIABLES=edat_u stage1_Moratorium
stage2_Awareness
stage3_Preparation
stage4_Rebuilding
stage5_Growth
stage1_6_Moratorium
stage2_6_Awareness
stage3_6_Preparation
stage4_6_Rebuilding
stage5_6_Growth
stage1_12_Moratorium
stage2_12_Awareness
stage3_12_Preparation
stage4_12_Rebuilding
stage5_12_Growth
  /CRITERIA=CI(.95).


CROSSTABS 
  /TABLES=avaluacio_part_fam BY sexe_u
  /FORMAT=AVALUE TABLES 
  /STATISTICS=RISK CHISQ 
  /CELLS=COUNT ROW
  /COUNT ROUND CELL.


CROSSTABS 
  /TABLES=avaluacio_part_fam BY estatcivil_u_dico
  /FORMAT=AVALUE TABLES 
  /STATISTICS=RISK CHISQ 
  /CELLS=COUNT ROW
  /COUNT ROUND CELL.

CROSSTABS 
  /TABLES=avaluacio_part_fam BY nucliconvivencia_u_dico
  /FORMAT=AVALUE TABLES 
  /STATISTICS=RISK CHISQ 
  /CELLS=COUNT ROW
  /COUNT ROUND CELL.


CROSSTABS 
  /TABLES=avaluacio_part_fam BY estudis_u_dico
  /FORMAT=AVALUE TABLES 
  /STATISTICS=RISK CHISQ 
  /CELLS=COUNT ROW
  /COUNT ROUND CELL.


CROSSTABS 
  /TABLES=avaluacio_part_fam BY treballa_u
  /FORMAT=AVALUE TABLES 
  /STATISTICS=RISK CHISQ 
  /CELLS=COUNT ROW
  /COUNT ROUND CELL.


USE ALL.
FILTER OFF.


*************************************************************************************
**********************************TABLE 2*****************************************
*************************************************************************************


*******************************************************************************************************************************************
**********************************RELATIVES CHARACTERISTICS BY RELATIVES PARTICIPATION***************************
*******************************************************************************************************************************************

COMPUTE filter_$=(avaluacio = 1). 
VARIABLE LABELS filter_$ 'avaluacio = 1 (FILTER)'. 
VALUE LABELS filter_$ 0 'Not Selected' 1 'Selected'. 
FORMATS filter_$ (f1.0). 
FILTER BY filter_$. 
EXECUTE.


T-TEST GROUPS=avaluacio_part_fam(3 2)
  /MISSING=ANALYSIS
  /VARIABLES=edat_c 
duke_mean
duke1_mean
duke2_mean
frecuencias_A_mean frecuencias_B_mean frecuencias_D_mean frecuencias_E_mean frecuencias_H_mean dinero_C_sum 
    preocupacion_A_mean preocupacion_B_mean 
total_presencia
total_frecuencias
mean_frecuencias
total_preocupacion
mean_preocupacion
total_horas
total_ECFOS
total_ECFOS_totales
total_ECFOS_100
  /ES DISPLAY(TRUE)
  /CRITERIA=CI(.95).


CROSSTABS 
  /TABLES=avaluacio_part_fam BY sexe_c
  /FORMAT=AVALUE TABLES 
  /STATISTICS=RISK CHISQ 
  /CELLS=COUNT ROW
  /COUNT ROUND CELL.


CROSSTABS 
  /TABLES=avaluacio_part_fam BY estatcivil_c_dico
  /FORMAT=AVALUE TABLES 
  /STATISTICS=RISK CHISQ 
  /CELLS=COUNT ROW
  /COUNT ROUND CELL.

CROSSTABS 
  /TABLES=avaluacio_part_fam BY nucliconvivencia_c_dico
  /FORMAT=AVALUE TABLES 
  /STATISTICS=RISK CHISQ 
  /CELLS=COUNT ROW
  /COUNT ROUND CELL.


CROSSTABS 
  /TABLES=avaluacio_part_fam BY estudis_c_dico
  /FORMAT=AVALUE TABLES 
  /STATISTICS=RISK CHISQ 
  /CELLS=COUNT ROW
  /COUNT ROUND CELL.


CROSSTABS 
  /TABLES=avaluacio_part_fam BY treballa_c
  /FORMAT=AVALUE TABLES 
  /STATISTICS=RISK CHISQ 
  /CELLS=COUNT ROW
  /COUNT ROUND CELL.


USE ALL.
FILTER OFF.


*******************************************************************************************************************************************
***************************************RELATIVES CHARACTERISTICS BY USERS PARTICIPATION***************************
*******************************************************************************************************************************************

COMPUTE filter_$=(avaluacio = 1). 
VARIABLE LABELS filter_$ 'avaluacio = 1 (FILTER)'. 
VALUE LABELS filter_$ 0 'Not Selected' 1 'Selected'. 
FORMATS filter_$ (f1.0). 
FILTER BY filter_$. 
EXECUTE.


T-TEST GROUPS=avaluacio_part_usu(3 2)
  /MISSING=ANALYSIS
  /VARIABLES= edat_c 
duke_mean
duke1_mean
duke2_mean
frecuencias_A_mean frecuencias_B_mean frecuencias_D_mean frecuencias_E_mean frecuencias_H_mean dinero_C_sum 
    preocupacion_A_mean preocupacion_B_mean 
total_presencia
total_frecuencias
mean_frecuencias
total_preocupacion
mean_preocupacion
total_horas
total_ECFOS
total_ECFOS_totales
total_ECFOS_100
  /CRITERIA=CI(.95).


CROSSTABS 
  /TABLES=avaluacio_part_usu BY sexe_c 
  /FORMAT=AVALUE TABLES 
  /STATISTICS=RISK CHISQ 
  /CELLS=COUNT ROW
  /COUNT ROUND CELL.


CROSSTABS 
  /TABLES=avaluacio_part_usu BY estatcivil_c_dico 
  /FORMAT=AVALUE TABLES 
  /STATISTICS=RISK CHISQ 
  /CELLS=COUNT ROW
  /COUNT ROUND CELL.


CROSSTABS 
  /TABLES=avaluacio_part_usu BY nucliconvivencia_c_dico 
  /FORMAT=AVALUE TABLES 
  /STATISTICS=RISK CHISQ 
  /CELLS=COUNT ROW
  /COUNT ROUND CELL.


CROSSTABS 
  /TABLES=avaluacio_part_usu BY estudis_c_dico 
  /FORMAT=AVALUE TABLES 
  /STATISTICS=RISK CHISQ 
  /CELLS=COUNT ROW
  /COUNT ROUND CELL.


CROSSTABS 
  /TABLES=avaluacio_part_usu BY treballa_c 
  /FORMAT=AVALUE TABLES 
  /STATISTICS=RISK CHISQ 
  /CELLS=COUNT ROW
  /COUNT ROUND CELL.


USE ALL.
FILTER OFF.


*******************************************************************************************************************************************************
**********************************************************************************TABLE 3 **********************************************************
*******************************************************************************************************************************************************


COMPUTE filter_$=(avaluacio = 1). 
VARIABLE LABELS filter_$ 'avaluacio = 1 (FILTER)'. 
VALUE LABELS filter_$ 0 'Not Selected' 1 'Selected'. 
FORMATS filter_$ (f1.0). 
FILTER BY filter_$. 
EXECUTE.


*****Differentials with FBIS-II summary variables
    
CORRELATIONS
  /VARIABLES=Total_participacio_usuari Total_participacio_familiar
stage1_Moratorium_1_6_0
stage1_Moratorium_1_12_0
stage2_Awareness_1_6_0
stage2_Awareness_1_12_0
stage3_Preparation_1_6_0
stage3_Preparation_1_12_0
stage4_Rebuilding_1_6_0
stage4_Rebuilding_1_12_0
stage5_Growth_1_6_0
stage5_Growth_1_12_0
duke_6_0_mean
duke_12_0_mean
duke1_6_0_mean
duke1_12_0_mean
duke2_6_0_mean
duke2_12_0_mean
total_presencia_6_0
total_presencia_12_0
total_frecuencias_6_0
total_frecuencias_12_0
mean_frecuencias_6_0
mean_frecuencias_12_0
total_preocupacion_6_0
total_preocupacion_12_0
mean_preocupacion_6_0
mean_preocupacion_12_0
total_horas_6_0
total_horas_12_0
total_ECFOS_6_0_100
total_ECFOS_12_0_100
total_ECFOS_6_0_100_totales
total_ECFOS_12_0_100_totales
  /PRINT=TWOTAIL NOSIG
  /MISSING=PAIRWISE.


USE ALL.
FILTER OFF.


*******************************************************************************************************************************************************
****************************************************************************TABLE 4*****************************************************************
*******************************************************************************************************************************************************

COMPUTE filter_$=(avaluacio = 1). 
VARIABLE LABELS filter_$ 'avaluacio = 1 (FILTER)'. 
VALUE LABELS filter_$ 0 'Not Selected' 1 'Selected'. 
FORMATS filter_$ (f1.0). 
FILTER BY filter_$. 
EXECUTE.

CORRELATIONS
  /VARIABLES=Total_participacio_usuari Total_participacio_familiar
stage1_Moratorium
stage2_Awareness
stage3_Preparation
stage4_Rebuilding
stage5_Growth
stage1_6_Moratorium
stage2_6_Awareness
stage3_6_Preparation
stage4_6_Rebuilding
stage5_6_Growth
stage1_12_Moratorium
stage2_12_Awareness
stage3_12_Preparation
stage4_12_Rebuilding
stage5_12_Growth
duke_mean
duke1_mean
duke2_mean
duke_mean_6
duke1_6_mean
duke2_6_mean
duke_mean_12
duke1_12_mean
duke2_12_mean
total_presencia
total_frecuencias
mean_frecuencias
total_preocupacion
mean_preocupacion
total_horas
total_ECFOS
total_ECFOS_totales
total_ECFOS_100
total_presencia_6
total_frecuencias_6
mean_frecuencias_6
total_preocupacion_6
mean_preocupacion_6
total_horas_6
total_ECFOS_6
total_ECFOS_totales_6
total_ECFOS_100_6
total_presencia_12
total_frecuencias_12
mean_frecuencias_12
total_preocupacion_12
mean_preocupacion_12
total_horas_12
total_ECFOS_12
total_ECFOS_totales_12
total_ECFOS_100_12
  /PRINT=TWOTAIL NOSIG
  /MISSING=PAIRWISE.


USE ALL.
FILTER OFF.


*******************************************************************************************************************************************************
****************************************************************************TABLE 5*****************************************************************
*******************************************************************************************************************************************************


VARSTOCASES
  /ID=id1
  /MAKE avaluacio_part_usu FROM avaluacio_part_usu avaluacio_part_usu_6 avaluacio_part_usu_12
  /MAKE avaluacio_part_fam FROM avaluacio_part_fam avaluacio_part_fam_6 avaluacio_part_fam_12
  /MAKE fechastori FROM fechastori fechastori_6 fechastori_12
  /MAKE s1 FROM s1 s1_6 s1_12
  /MAKE s2 FROM s2 s2_6 s2_12
  /MAKE s3 FROM s3 s3_6 s3_12
  /MAKE s4 FROM s4 s4_6 s4_12
  /MAKE s5 FROM s5 s5_6 s5_12
  /MAKE s6 FROM s6 s6_6 s6_12
  /MAKE s7 FROM s7 s7_6 s7_12
  /MAKE s8 FROM s8 s8_6 s8_12
  /MAKE s9 FROM s9 s9_6 s9_12
  /MAKE s10 FROM s10 s10_6 s10_12
  /MAKE s11 FROM s11 s11_6 s11_12
  /MAKE s12 FROM s12 s12_6 s12_12
  /MAKE s13 FROM s13 s13_6 s13_12
  /MAKE s14 FROM s14 s14_6 s14_12
  /MAKE s15 FROM s15 s15_6 s15_12
  /MAKE s16 FROM s16 s16_6 s16_12
  /MAKE s17 FROM s17 s17_6 s17_12
  /MAKE s18 FROM s18 s18_6 s18_12
  /MAKE s19 FROM s19 s19_6 s19_12
  /MAKE s20 FROM s20 s20_6 s20_12
  /MAKE s21 FROM s21 s21_6 s21_12
  /MAKE s22 FROM s22 s22_6 s22_12
  /MAKE s23 FROM s23 s23_6 s23_12
  /MAKE s24 FROM s24 s24_6 s24_12
  /MAKE s25 FROM s25 s25_6 s25_12
  /MAKE s26 FROM s26 s26_6 s26_12
  /MAKE s27 FROM s27 s27_6 s27_12
  /MAKE s28 FROM s28 s28_6 s28_12
  /MAKE s29 FROM s29 s29_6 s29_12
  /MAKE s30 FROM s30 s30_6 s30_12
  /MAKE s31 FROM s31 s31_6 s31_12
  /MAKE s32 FROM s32 s32_6 s32_12
  /MAKE s33 FROM s33 s33_6 s33_12
  /MAKE s34 FROM s34 s34_6 s34_12
  /MAKE s35 FROM s35 s35_6 s35_12
  /MAKE s36 FROM s36 s36_6 s36_12
  /MAKE s37 FROM s37 s37_6 s37_12
  /MAKE s38 FROM s38 s38_6 s38_12
  /MAKE s39 FROM s39 s39_6 s39_12
  /MAKE s40 FROM s40 s40_6 s40_12
  /MAKE s41 FROM s41 s41_6 s41_12
  /MAKE s42 FROM s42 s42_6 s42_12
  /MAKE s43 FROM s43 s43_6 s43_12
  /MAKE s44 FROM s44 s44_6 s44_12
  /MAKE s45 FROM s45 s45_6 s45_12
  /MAKE s46 FROM s46 s46_6 s46_12
  /MAKE s47 FROM s47 s47_6 s47_12
  /MAKE s48 FROM s48 s48_6 s48_12
  /MAKE s49 FROM s49 s49_6 s49_12
  /MAKE s50 FROM s50 s50_6 s50_12
  /MAKE stage1 FROM stage1_Moratorium stage1_6_Moratorium  stage1_12_Moratorium 
  /MAKE stage2 FROM stage2_Awareness stage2_6_Awareness stage2_12_Awareness
  /MAKE stage3 FROM stage3_Preparation stage3_6_Preparation stage3_12_Preparation
  /MAKE stage4 FROM stage4_Rebuilding stage4_6_Rebuilding stage4_12_Rebuilding
  /MAKE stage5 FROM stage5_Growth stage5_6_Growth stage5_12_Growth
  /MAKE recuperacio FROM recuperacio recuperacio_6 recuperacio_12
  /MAKE fechaecfos FROM fechaecfos fechaecfos_6 fechaecfos_12
  /MAKE a1 FROM a1 a1_6 a1_12
  /MAKE a1a FROM a1a a1a_6 a1a_12
  /MAKE a1b FROM a1b a1b_6 a1b_12
  /MAKE a1c FROM a1c a1c_6 a1c_12
  /MAKE a2 FROM a2 a2_6 a2_12
  /MAKE a2a FROM a2a a2a_6 a2a_12
  /MAKE a2b FROM a2b a2b_6 a2b_12
  /MAKE a2c FROM a2c a2c_6 a2c_12
  /MAKE a3 FROM a3 a3_6 a3_12
  /MAKE a3a FROM a3a a3a_6 a3a_12
  /MAKE a3b FROM a3b a3b_6 a3b_12
  /MAKE a3c FROM a3c a3c_6 a3c_12
  /MAKE a4 FROM a4 a4_6 a4_12
  /MAKE a4a FROM a4a a4a_6 a4a_12
  /MAKE a4b FROM a4b a4b_6 a4b_12
  /MAKE a4c FROM a4c a4c_6 a4c_12
  /MAKE a5 FROM a5 a5_6 a5_12
  /MAKE a5a FROM a5a a5a_6 a5a_12
  /MAKE a5b FROM a5b a5b_6 a5b_12
  /MAKE a5c FROM a5c a5c_6 a5c_12
  /MAKE a6 FROM a6 a6_6 a6_12
  /MAKE a6a FROM a6a a6a_6 a6a_12
  /MAKE a6b FROM a6b a6b_6 a6b_12
  /MAKE a6c FROM a6c a6c_6 a6c_12
  /MAKE a7 FROM a7 a7_6 a7_12
  /MAKE a7a FROM a7a a7a_6 a7a_12
  /MAKE a7b FROM a7b a7b_6 a7b_12
  /MAKE a7c FROM a7c a7c_6 a7c_12
  /MAKE a8 FROM a8 a8_6 a8_12
  /MAKE a8a FROM a8a a8a_6 a8a_12
  /MAKE a8b FROM a8b a8b_6 a8b_12
  /MAKE a8c FROM a8c a8c_6 a8c_12
  /MAKE a9 FROM a9 a9_6 a9_12
  /MAKE a9a FROM a9a a9a_6 a9a_12
  /MAKE a9b FROM a9b a9b_6 a9b_12
  /MAKE a9c FROM a9c a9c_6 a9c_12
  /MAKE a10 FROM a10 a10_6 a10_12
  /MAKE a10a FROM a10a a10a_6 a10a_12
  /MAKE a10b FROM a10b a10b_6 a10b_12
  /MAKE a10c FROM a10c a10c_6 a10c_12
  /MAKE b1 FROM b1 b1_6 b1_12
  /MAKE b1a FROM b1a b1a_6 b1a_12
  /MAKE b1b FROM b1b b1b_6 b1b_12
  /MAKE b2 FROM b2 b2_6 b2_12
  /MAKE b2a FROM b2a b2a_6 b2a_12
  /MAKE b2b FROM b2b b2b_6 b2b_12
  /MAKE b3 FROM b3 b3_6 b3_12
  /MAKE b3a FROM b3a b3a_6 b3a_12
  /MAKE b3b FROM b3b b3b_6 b3b_12
  /MAKE b4 FROM b4 b4_6 b4_12
  /MAKE b4a FROM b4a b4a_6 b4a_12
  /MAKE b4b FROM b4b b4b_6 b4b_12
  /MAKE b5 FROM b5 b5_6 b5_12
  /MAKE b5a FROM b5a b5a_6 b5a_12
  /MAKE b5b FROM b5b b5b_6 b5b_12
  /MAKE b6 FROM b6 b6_6 b6_12
  /MAKE b6a FROM b6a b6a_6 b6a_12
  /MAKE b6b FROM b6b b6b_6 b6b_12
  /MAKE b7 FROM b7 b7_6 b7_12
  /MAKE b7a FROM b7a b7a_6 b7a_12
  /MAKE b7b FROM b7b b7b_6 b7b_12
  /MAKE bc FROM bc bc_6 bc_12
  /MAKE c1 FROM c1 c1_6 c1_12
  /MAKE c2a FROM c2a c2a_6 c2a_12
  /MAKE c2b FROM c2b c2b_6 c2b_12
  /MAKE c2c FROM c2c c2c_6 c2c_12
  /MAKE c2d FROM c2d c2d_6 c2d_12
  /MAKE c2e FROM c2e c2e_6 c2e_12
  /MAKE c2f FROM c2f c2f_6 c2f_12
  /MAKE c2g FROM c2g c2g_6 c2g_12
  /MAKE c2h FROM c2h c2h_6 c2h_12
  /MAKE c2i FROM c2i c2i_6 c2i_12
  /MAKE c2j FROM c2j c2j_6 c2j_12
  /MAKE c2k FROM c2k c2k_6 c2k_12
  /MAKE c2l FROM c2l c2l_6 c2l_12
  /MAKE c2m FROM c2m c2m_6 c2m_12
  /MAKE c2n FROM c2n c2n_6 c2n_12
  /MAKE c2o FROM c2o c2o_6 c2o_12
  /MAKE c2p FROM c2p c2p_6 c2p_12
  /MAKE c2q FROM c2q c2q_6 c2q_12
  /MAKE c2r FROM c2r c2r_6 c2r_12
  /MAKE c3 FROM c3 c3_6 c3_12
  /MAKE c4 FROM c4 c4_6 c4_12
  /MAKE d1a FROM d1a d1a_6 d1a_12
  /MAKE d1a2 FROM d1a2 d1a2_6 d1a2_12
  /MAKE d1a3 FROM d1a3 d1a3_6 d1a3_12
  /MAKE d1b FROM d1b d1b_6 d1b_12
  /MAKE d1c FROM d1c d1c_6 d1c_12
  /MAKE d1d FROM d1d d1d_6 d1d_12
  /MAKE d2a FROM d2a d2a_6 d2a_12
  /MAKE d2b FROM d2b d2b_6 d2b_12
  /MAKE d2c FROM d2c d2c_6 d2c_12
  /MAKE d2d FROM d2d d2d_6 d2d_12
  /MAKE d2e FROM d2e d2e_6 d2e_12
  /MAKE d2f FROM d2f d2f_6 d2f_12
  /MAKE e1 FROM e1 e1_6 e1_12
  /MAKE e2 FROM e2 e2_6 e2_12
  /MAKE e1c FROM e1c e1c_6 e1c_12
  /MAKE e1d FROM e1d e1d_6 e1d_12
  /MAKE e1e FROM e1e e1e_6 e1e_12
  /MAKE e1f FROM e1f e1f_6 e1f_12
  /MAKE e1g FROM e1g e1g_6 e1g_12
  /MAKE f1 FROM f1 f1_6 f1_12
  /MAKE f2 FROM f2 f2_6 f2_12
  /MAKE g1 FROM g1 g1_6 g1_12
  /MAKE g2a FROM g2a g2a_6 g2a_12
  /MAKE g2b FROM g2b g2b_6 g2b_12
  /MAKE g2c FROM g2c g2c_6 g2c_12
  /MAKE g2d FROM g2d g2d_6 g2d_12
  /MAKE g2e FROM g2e g2e_6 g2e_12
  /MAKE g2f FROM g2f g2f_6 g2f_12
  /MAKE g2g FROM g2g g2g_6 g2g_12
  /MAKE g2h FROM g2h g2h_6 g2h_12
  /MAKE g2i FROM g2i g2i_6 g2i_12
  /MAKE g2j FROM g2j g2j_6 g2j_12
  /MAKE g4 FROM g4 g4_6 g4_12
  /MAKE h1 FROM h1 h1_6 h1_12
  /MAKE h1a FROM h1a h1a_6 h1a_12
  /MAKE h1a1 FROM h1a1 h1a1_6 h1a1_12
  /MAKE h1a2 FROM h1a2 h1a2_6 h1a2_12
  /MAKE h1b FROM h1b h1b_6 h1b_12
  /MAKE h2 FROM h2 h2_6 h2_12
  /MAKE h2a FROM h2a h2a_6 h2a_12
  /MAKE h2a1 FROM h2a1 h2a1_6 h2a1_12
  /MAKE h2a2 FROM h2a2 h2a2_6 h2a2_12
  /MAKE h2b FROM h2b h2b_6 h2b_12
  /MAKE fechaduke FROM fechaduke fechaduke_6 fechaduke_12
  /MAKE d1 FROM d1 d1_6 d1_12
  /MAKE d2 FROM d2 d2_6 d2_12
  /MAKE d3 FROM d3 d3_6 d3_12
  /MAKE d4 FROM d4 d4_6 d4_12
  /MAKE d5 FROM d5 d5_6 d5_12
  /MAKE d6 FROM d6 d6_6 d6_12
  /MAKE d7 FROM d7 d7_6 d7_12
  /MAKE d8 FROM d8 d8_6 d8_12
  /MAKE d9 FROM d9 d9_6 d9_12
  /MAKE d10 FROM d10 d10_6 d10_12
  /MAKE d11 FROM d11 d11_6 d11_12
  /MAKE dim1 FROM dim1 dim1_6 dim1_12
  /MAKE dim2 FROM dim2 dim2_6 dim2_12
  /MAKE dim3 FROM dim3 dim3_6 dim3_12
  /MAKE global FROM global global_6 global_12
  /MAKE confident FROM confident confident_6 confident_12
  /MAKE afectiu FROM afectiu afectiu_6 afectiu_12
  /MAKE newstage1 FROM newstage1 newstage1_6 newstage1_12
  /MAKE newstage2 FROM newstage2 newstage2_6 newstage2_12
  /MAKE newstage3 FROM newstage3 newstage3_6 newstage3_12
  /MAKE mean_newstage1 FROM mean_newstage1 mean_newstage1_6 mean_newstage1_12
  /MAKE mean_newstage2 FROM mean_newstage2 mean_newstage2_6 mean_newstage2_12
  /MAKE mean_newstage3 FROM mean_newstage3 mean_newstage3_6 mean_newstage3_12
  /MAKE duke FROM duke duke_6 duke_12
  /MAKE duke_mean FROM duke_mean duke_mean_6 duke_mean_12
  /MAKE duke1 FROM duke1 duke1_6 duke1_12
  /MAKE duke2 FROM duke2 duke2_6 duke2_12
  /MAKE duke1_mean FROM duke1_mean duke1_6_mean duke1_12_mean
  /MAKE duke2_mean FROM duke2_mean duke2_6_mean duke2_12_mean
  /MAKE presencia_A_count FROM presencia_A_count presencia_A_count_6 presencia_A_count_12
  /MAKE frecuencias_A_mean FROM frecuencias_A_mean frecuencias_A_mean_6 frecuencias_A_mean_12
  /MAKE preocupacion_A_mean FROM preocupacion_A_mean preocupacion_A_mean_6 preocupacion_A_mean_12
  /MAKE horas_A_mean FROM horas_A_mean horas_A_mean_6 horas_A_mean_12
  /MAKE horas_A_sum FROM horas_A_sum horas_A_sum_6 horas_A_sum_12
  /MAKE presencia_B_count FROM presencia_B_count presencia_B_count_6 presencia_B_count_12
  /MAKE frecuencias_B_mean FROM frecuencias_B_mean frecuencias_B_mean_6 frecuencias_B_mean_12
  /MAKE preocupacion_B_mean FROM preocupacion_B_mean preocupacion_B_mean_6 preocupacion_B_mean_12
  /MAKE presencia_C_count FROM presencia_C_count presencia_C_count_6 presencia_C_count_12
  /MAKE dinero_C_sum FROM dinero_C_sum dinero_C_sum_6 dinero_C_sum_12
  /MAKE frecuencias_D_mean FROM frecuencias_D_mean frecuencias_D_mean_6 frecuencias_D_mean_12
  /MAKE presencia_D_count FROM presencia_D_count presencia_D_count_6 presencia_D_count_12
  /MAKE frecuencias_E_mean FROM frecuencias_E_mean frecuencias_E_mean_6 frecuencias_E_mean_12
  /MAKE presencia_F_count FROM presencia_F_count presencia_F_count_6 presencia_F_count_12
  /MAKE presencia_G_count FROM presencia_G_count presencia_G_count_6 presencia_G_count_12
  /MAKE presencia_H_count FROM presencia_H_count presencia_H_count_6 presencia_H_count_12
  /MAKE h1a1_re FROM h1a1_re h1a1_6_re h1a1_12_re
  /MAKE h2a1_re FROM h2a1_re h2a1_6_re h2a1_12_re
  /MAKE frecuencias_H_mean FROM frecuencias_H_mean frecuencias_H_mean_6 frecuencias_H_mean_12
  /MAKE total_presencia FROM total_presencia total_presencia_6 total_presencia_12
  /MAKE total_preocupacion FROM total_preocupacion total_preocupacion_6 total_preocupacion_12
  /MAKE mean_preocupacion FROM mean_preocupacion mean_preocupacion_6 mean_preocupacion_12
  /MAKE total_frecuencias FROM total_frecuencias total_frecuencias_6 total_frecuencias_12
  /MAKE mean_frecuencias FROM mean_frecuencias mean_frecuencias_6 mean_frecuencias_12
  /MAKE total_horas FROM total_horas total_horas_6 total_horas_12
  /MAKE total_ECFOS FROM total_ECFOS total_ECFOS_6 total_ECFOS_12
  /MAKE total_ECFOS_totales FROM total_ECFOS_totales total_ECFOS_totales_6 total_ECFOS_totales_12
  /MAKE total_ECFOS_mean_preoc_frec FROM total_ECFOS_mean_preoc_frec total_ECFOS_mean_preoc_frec_6 total_ECFOS_mean_preoc_frec_12
  /MAKE complet_trams_u FROM complet_0_u complet_6_u complet_12_u  
  /MAKE complet_trams_ecfos FROM complet_0_ecfos complet_6_ecfos complet_12_ecfos 
  /MAKE complet_trams_duke FROM complet_0_duke complet_6_duke complet_12_duke
  /MAKE complet_trams_c FROM complet_0_c complet_6_c complet_12_c       
  /INDEX=Índice1(3) 
  /KEEP= datainici datafi Inclosos avaluacio avaluacio_2exclosos avaluacio_5exclosos territoris territoris_dico naix_u sexe_u 
  edat_u estudis_u estudia_u treballa_u trastorn_us mental estatcivil_u nucliconvivencia_u regimvivenda_u sexe_c naix_c 
  edat_c estudis_c estudia_c treballa_c relacio_u convivencia horesset qualitatrelacio laboral estatcivil_c nucliconvivencia_c 
  estatcivil_u_dico estatcivil_c_dico nucliconvivencia_u_dico nucliconvivencia_c_dico estudis_u_dico estudis_c_dico regimvivenda_c
  KLAU_DE_RE PROSPECT.U SITUAT.U GAM.U F.D.GAM.U Total_participacio_usuari SITUAT.F PROSPECT.F PROENFA GAM.F
  F.D.GAM.F Total_participacio_familiar suportmutu suportmutu_3 newstage1_6_0 newstage1_12_6 newstage1_12_0 newstage2_6_0
  newstage2_12_6 newstage2_12_0 newstage3_6_0 newstage3_12_6 newstage3_12_0 duke_6_0 duke_12_6 duke_12_0 duke1_6_0 duke1_12_6
  duke1_12_0 duke2_6_0 duke2_12_6 duke2_12_0 total_presencia_6_0 total_presencia_12_6 total_presencia_12_0 total_preocupacion_6_0
  total_preocupacion_12_6 total_preocupacion_12_0 mean_preocupacion_6_0 mean_preocupacion_12_6 mean_preocupacion_12_0 total_frecuencias_6_0
  total_frecuencias_12_6 total_frecuencias_12_0 mean_frecuencias_6_0 mean_frecuencias_12_6 mean_frecuencias_12_0 total_horas_6_0 total_horas_12_6 
  total_horas_12_0 total_ECFOS_6_0 total_ECFOS_12_6 total_ECFOS_12_0 total_ECFOS_mean_preoc_frec_6_0 total_ECFOS_mean_preoc_frec_12_6 
  total_ECFOS_mean_preoc_frec_12_0 presencia_A_count_6_0 presencia_A_count_12_6 presencia_A_count_12_0 presencia_B_count_6_0 presencia_B_count_12_6 presencia_B_count_12_0
  presencia_C_count_6_0 presencia_C_count_12_6 presencia_C_count_12_0 presencia_D_count_6_0 presencia_D_count_12_6 presencia_D_count_12_0 presencia_F_count_6_0
  presencia_F_count_12_6 presencia_F_count_12_0 presencia_G_count_6_0 presencia_G_count_12_6 presencia_G_count_12_0 presencia_H_count_6_0 presencia_H_count_12_6
  presencia_H_count_12_0 complet_u complet_c complet_c_and_u
  /NULL=KEEP.


COMPUTE filter_$=(avaluacio = 1). 
VARIABLE LABELS filter_$ 'avaluacio = 1 (FILTER)'. 
VALUE LABELS filter_$ 0 'Not Selected' 1 'Selected'. 
FORMATS filter_$ (f1.0). 
FILTER BY filter_$. 
EXECUTE.


*********************************************************************************************************
*********************************************FBIS-II***************************************************
*********************************************************************************************************

*********************************************USERS PARTICIPATION*******************************


MIXED total_presencia WITH T Total_participacio_usuari
  /CRITERIA=CIN(95) MXITER(100) MXSTEP(10) SCORING(1) SINGULAR(0.000000000001) HCONVERGE(0, 
    ABSOLUTE) LCONVERGE(0, ABSOLUTE) PCONVERGE(0.000001, ABSOLUTE) 
  /FIXED=T Total_participacio_usuari | SSTYPE(3) 
  /METHOD=ML 
  /PRINT=G  R SOLUTION TESTCOV 
  /RANDOM=INTERCEPT T | SUBJECT(id) COVTYPE(UNR) 
  /REPEATED=T | SUBJECT(id) COVTYPE(ID)
  /SAVE=FIXPRED.


MIXED total_frecuencias WITH T Total_participacio_usuari
  /CRITERIA=CIN(95) MXITER(100) MXSTEP(10) SCORING(1) SINGULAR(0.000000000001) HCONVERGE(0, 
    ABSOLUTE) LCONVERGE(0, ABSOLUTE) PCONVERGE(0.000001, ABSOLUTE) 
  /FIXED=T Total_participacio_usuari | SSTYPE(3) 
  /METHOD=ML 
  /PRINT=G  R SOLUTION TESTCOV 
  /RANDOM=INTERCEPT T | SUBJECT(id) COVTYPE(UNR) 
  /REPEATED=T | SUBJECT(id) COVTYPE(ID)
  /SAVE=FIXPRED.


MIXED mean_frecuencias WITH T Total_participacio_usuari
  /CRITERIA=CIN(95) MXITER(100) MXSTEP(10) SCORING(1) SINGULAR(0.000000000001) HCONVERGE(0, 
    ABSOLUTE) LCONVERGE(0, ABSOLUTE) PCONVERGE(0.000001, ABSOLUTE) 
  /FIXED=T Total_participacio_usuari | SSTYPE(3) 
  /METHOD=ML 
  /PRINT=G  R SOLUTION TESTCOV 
  /RANDOM=INTERCEPT T | SUBJECT(id) COVTYPE(UNR) 
  /REPEATED=T | SUBJECT(id) COVTYPE(ID)
  /SAVE=FIXPRED.


MIXED total_preocupacion WITH T Total_participacio_usuari
  /CRITERIA=CIN(95) MXITER(100) MXSTEP(10) SCORING(1) SINGULAR(0.000000000001) HCONVERGE(0, 
    ABSOLUTE) LCONVERGE(0, ABSOLUTE) PCONVERGE(0.000001, ABSOLUTE) 
  /FIXED=T Total_participacio_usuari | SSTYPE(3) 
  /METHOD=ML 
  /PRINT=G  R SOLUTION TESTCOV 
  /RANDOM=INTERCEPT T | SUBJECT(id) COVTYPE(UNR) 
  /REPEATED=T | SUBJECT(id) COVTYPE(ID)
  /SAVE=FIXPRED.


MIXED mean_preocupacion WITH T Total_participacio_usuari
  /CRITERIA=CIN(95) MXITER(100) MXSTEP(10) SCORING(1) SINGULAR(0.000000000001) HCONVERGE(0, 
    ABSOLUTE) LCONVERGE(0, ABSOLUTE) PCONVERGE(0.000001, ABSOLUTE) 
  /FIXED=T Total_participacio_usuari | SSTYPE(3) 
  /METHOD=ML 
  /PRINT=G  R SOLUTION TESTCOV 
  /RANDOM=INTERCEPT T | SUBJECT(id) COVTYPE(UNR) 
  /REPEATED=T | SUBJECT(id) COVTYPE(ID)
  /SAVE=FIXPRED.

MIXED total_horas WITH T Total_participacio_usuari
  /CRITERIA=CIN(95) MXITER(100) MXSTEP(10) SCORING(1) SINGULAR(0.000000000001) HCONVERGE(0, 
    ABSOLUTE) LCONVERGE(0, ABSOLUTE) PCONVERGE(0.000001, ABSOLUTE) 
  /FIXED=T Total_participacio_usuari | SSTYPE(3) 
  /METHOD=ML 
  /PRINT=G  R SOLUTION TESTCOV 
  /RANDOM=INTERCEPT T | SUBJECT(id) COVTYPE(UNR) 
  /REPEATED=T | SUBJECT(id) COVTYPE(ID)
  /SAVE=FIXPRED.


MIXED total_ECFOS WITH T Total_participacio_usuari
  /CRITERIA=CIN(95) MXITER(100) MXSTEP(10) SCORING(1) SINGULAR(0.000000000001) HCONVERGE(0, 
    ABSOLUTE) LCONVERGE(0, ABSOLUTE) PCONVERGE(0.000001, ABSOLUTE) 
  /FIXED=T Total_participacio_usuari | SSTYPE(3) 
  /METHOD=ML 
  /PRINT=G  R SOLUTION TESTCOV 
  /RANDOM=INTERCEPT T | SUBJECT(id) COVTYPE(UNR) 
  /REPEATED=T | SUBJECT(id) COVTYPE(ID)
  /SAVE=FIXPRED.


MIXED total_ECFOS_totales WITH T Total_participacio_usuari
  /CRITERIA=CIN(95) MXITER(100) MXSTEP(10) SCORING(1) SINGULAR(0.000000000001) HCONVERGE(0, 
    ABSOLUTE) LCONVERGE(0, ABSOLUTE) PCONVERGE(0.000001, ABSOLUTE) 
  /FIXED=T Total_participacio_usuari | SSTYPE(3) 
  /METHOD=ML 
  /PRINT=G  R SOLUTION TESTCOV 
  /RANDOM=INTERCEPT T | SUBJECT(id) COVTYPE(UNR) 
  /REPEATED=T | SUBJECT(id) COVTYPE(ID)
  /SAVE=FIXPRED.


*********************************************RELATIVES PARTICIPATION*******************************

MIXED total_presencia WITH T Total_participacio_familiar
  /CRITERIA=CIN(95) MXITER(100) MXSTEP(10) SCORING(1) SINGULAR(0.000000000001) HCONVERGE(0, 
    ABSOLUTE) LCONVERGE(0, ABSOLUTE) PCONVERGE(0.000001, ABSOLUTE) 
  /FIXED=T Total_participacio_familiar | SSTYPE(3) 
  /METHOD=ML 
  /PRINT=G  R SOLUTION TESTCOV 
  /RANDOM=INTERCEPT T | SUBJECT(id) COVTYPE(UNR) 
  /REPEATED=T | SUBJECT(id) COVTYPE(ID)
  /SAVE=FIXPRED.


MIXED total_frecuencias WITH T Total_participacio_familiar
  /CRITERIA=CIN(95) MXITER(100) MXSTEP(10) SCORING(1) SINGULAR(0.000000000001) HCONVERGE(0, 
    ABSOLUTE) LCONVERGE(0, ABSOLUTE) PCONVERGE(0.000001, ABSOLUTE) 
  /FIXED=T Total_participacio_familiar | SSTYPE(3) 
  /METHOD=ML 
  /PRINT=G  R SOLUTION TESTCOV 
  /RANDOM=INTERCEPT T | SUBJECT(id) COVTYPE(UNR) 
  /REPEATED=T | SUBJECT(id) COVTYPE(ID)
  /SAVE=FIXPRED.


MIXED mean_frecuencias WITH T Total_participacio_familiar
  /CRITERIA=CIN(95) MXITER(100) MXSTEP(10) SCORING(1) SINGULAR(0.000000000001) HCONVERGE(0, 
    ABSOLUTE) LCONVERGE(0, ABSOLUTE) PCONVERGE(0.000001, ABSOLUTE) 
  /FIXED=T Total_participacio_familiar | SSTYPE(3) 
  /METHOD=ML 
  /PRINT=G  R SOLUTION TESTCOV 
  /RANDOM=INTERCEPT T | SUBJECT(id) COVTYPE(UNR) 
  /REPEATED=T | SUBJECT(id) COVTYPE(ID)
  /SAVE=FIXPRED.


MIXED total_preocupacion WITH T Total_participacio_familiar
  /CRITERIA=CIN(95) MXITER(100) MXSTEP(10) SCORING(1) SINGULAR(0.000000000001) HCONVERGE(0, 
    ABSOLUTE) LCONVERGE(0, ABSOLUTE) PCONVERGE(0.000001, ABSOLUTE) 
  /FIXED=T Total_participacio_familiar | SSTYPE(3) 
  /METHOD=ML 
  /PRINT=G  R SOLUTION TESTCOV 
  /RANDOM=INTERCEPT T | SUBJECT(id) COVTYPE(UNR) 
  /REPEATED=T | SUBJECT(id) COVTYPE(ID)
  /SAVE=FIXPRED.


MIXED mean_preocupacion WITH T Total_participacio_familiar
  /CRITERIA=CIN(95) MXITER(100) MXSTEP(10) SCORING(1) SINGULAR(0.000000000001) HCONVERGE(0, 
    ABSOLUTE) LCONVERGE(0, ABSOLUTE) PCONVERGE(0.000001, ABSOLUTE) 
  /FIXED=T Total_participacio_familiar | SSTYPE(3) 
  /METHOD=ML 
  /PRINT=G  R SOLUTION TESTCOV 
  /RANDOM=INTERCEPT T | SUBJECT(id) COVTYPE(UNR) 
  /REPEATED=T | SUBJECT(id) COVTYPE(ID)
  /SAVE=FIXPRED.


MIXED total_ECFOS WITH T Total_participacio_familiar
  /CRITERIA=CIN(95) MXITER(100) MXSTEP(10) SCORING(1) SINGULAR(0.000000000001) HCONVERGE(0, 
    ABSOLUTE) LCONVERGE(0, ABSOLUTE) PCONVERGE(0.000001, ABSOLUTE) 
  /FIXED=T Total_participacio_familiar | SSTYPE(3) 
  /METHOD=ML 
  /PRINT=G  R SOLUTION TESTCOV 
  /RANDOM=INTERCEPT T | SUBJECT(id) COVTYPE(UNR) 
  /REPEATED=T | SUBJECT(id) COVTYPE(ID)
  /SAVE=FIXPRED.


MIXED total_ECFOS_totales WITH T Total_participacio_familiar
  /CRITERIA=CIN(95) MXITER(100) MXSTEP(10) SCORING(1) SINGULAR(0.000000000001) HCONVERGE(0, 
    ABSOLUTE) LCONVERGE(0, ABSOLUTE) PCONVERGE(0.000001, ABSOLUTE) 
  /FIXED=T Total_participacio_familiar | SSTYPE(3) 
  /METHOD=ML 
  /PRINT=G  R SOLUTION TESTCOV 
  /RANDOM=INTERCEPT T | SUBJECT(id) COVTYPE(UNR) 
  /REPEATED=T | SUBJECT(id) COVTYPE(ID)
  /SAVE=FIXPRED.


*********************************************************************************************************
*********************************************DUKE*****************************************************
*********************************************************************************************************

*********************************************USERS PARTICIPATION*******************************


MIXED duke_mean WITH T Total_participacio_usuari
  /CRITERIA=CIN(95) MXITER(100) MXSTEP(10) SCORING(1) SINGULAR(0.000000000001) HCONVERGE(0, 
    ABSOLUTE) LCONVERGE(0, ABSOLUTE) PCONVERGE(0.000001, ABSOLUTE) 
  /FIXED=T Total_participacio_usuari | SSTYPE(3) 
  /METHOD=ML 
  /PRINT=G  R SOLUTION TESTCOV 
  /RANDOM=INTERCEPT T | SUBJECT(id) COVTYPE(UNR) 
  /REPEATED=T | SUBJECT(id) COVTYPE(ID)
  /SAVE=FIXPRED.


MIXED duke1_mean WITH T Total_participacio_usuari
  /CRITERIA=CIN(95) MXITER(100) MXSTEP(10) SCORING(1) SINGULAR(0.000000000001) HCONVERGE(0, 
    ABSOLUTE) LCONVERGE(0, ABSOLUTE) PCONVERGE(0.000001, ABSOLUTE) 
  /FIXED=T Total_participacio_usuari | SSTYPE(3) 
  /METHOD=ML 
  /PRINT=G  R SOLUTION TESTCOV 
  /RANDOM=INTERCEPT T | SUBJECT(id) COVTYPE(UNR) 
  /REPEATED=T | SUBJECT(id) COVTYPE(ID)
  /SAVE=FIXPRED.


MIXED duke2_mean WITH T Total_participacio_usuari
  /CRITERIA=CIN(95) MXITER(100) MXSTEP(10) SCORING(1) SINGULAR(0.000000000001) HCONVERGE(0, 
    ABSOLUTE) LCONVERGE(0, ABSOLUTE) PCONVERGE(0.000001, ABSOLUTE) 
  /FIXED=T Total_participacio_usuari | SSTYPE(3) 
  /METHOD=ML 
  /PRINT=G  R SOLUTION TESTCOV 
  /RANDOM=INTERCEPT T | SUBJECT(id) COVTYPE(UNR) 
  /REPEATED=T | SUBJECT(id) COVTYPE(ID)
  /SAVE=FIXPRED.


*********************************************RELATIVES PARTICIPATION*******************************
    


MIXED duke_mean WITH T Total_participacio_familiar
  /CRITERIA=CIN(95) MXITER(100) MXSTEP(10) SCORING(1) SINGULAR(0.000000000001) HCONVERGE(0, 
    ABSOLUTE) LCONVERGE(0, ABSOLUTE) PCONVERGE(0.000001, ABSOLUTE) 
  /FIXED=T Total_participacio_familiar | SSTYPE(3) 
  /METHOD=ML 
  /PRINT=G  R SOLUTION TESTCOV 
  /RANDOM=INTERCEPT T | SUBJECT(id) COVTYPE(UNR) 
  /REPEATED=T | SUBJECT(id) COVTYPE(ID)
  /SAVE=FIXPRED.


MIXED duke1_mean WITH T Total_participacio_familiar
  /CRITERIA=CIN(95) MXITER(100) MXSTEP(10) SCORING(1) SINGULAR(0.000000000001) HCONVERGE(0, 
    ABSOLUTE) LCONVERGE(0, ABSOLUTE) PCONVERGE(0.000001, ABSOLUTE) 
  /FIXED=T Total_participacio_familiar | SSTYPE(3) 
  /METHOD=ML 
  /PRINT=G  R SOLUTION TESTCOV 
  /RANDOM=INTERCEPT T | SUBJECT(id) COVTYPE(UNR) 
  /REPEATED=T | SUBJECT(id) COVTYPE(ID)
  /SAVE=FIXPRED.


MIXED duke2_mean WITH T Total_participacio_familiar
  /CRITERIA=CIN(95) MXITER(100) MXSTEP(10) SCORING(1) SINGULAR(0.000000000001) HCONVERGE(0, 
    ABSOLUTE) LCONVERGE(0, ABSOLUTE) PCONVERGE(0.000001, ABSOLUTE) 
  /FIXED=T Total_participacio_familiar | SSTYPE(3) 
  /METHOD=ML 
  /PRINT=G  R SOLUTION TESTCOV 
  /RANDOM=INTERCEPT T | SUBJECT(id) COVTYPE(UNR) 
  /REPEATED=T | SUBJECT(id) COVTYPE(ID)
  /SAVE=FIXPRED.


*********************************************************************************************************
*********************************************STORI*****************************************************
*********************************************************************************************************

*********************************************USERS PARTICIPATION*******************************

MIXED stage1 WITH T Total_participacio_usuari
  /CRITERIA=CIN(95) MXITER(100) MXSTEP(10) SCORING(1) SINGULAR(0.000000000001) HCONVERGE(0, 
    ABSOLUTE) LCONVERGE(0, ABSOLUTE) PCONVERGE(0.000001, ABSOLUTE) 
  /FIXED=T Total_participacio_usuari | SSTYPE(3) 
  /METHOD=ML 
  /PRINT=G  R SOLUTION TESTCOV 
  /RANDOM=INTERCEPT T | SUBJECT(id) COVTYPE(UNR) 
  /REPEATED=T | SUBJECT(id) COVTYPE(ID)
  /SAVE=FIXPRED.

MIXED stage2 WITH T Total_participacio_usuari
  /CRITERIA=CIN(95) MXITER(100) MXSTEP(10) SCORING(1) SINGULAR(0.000000000001) HCONVERGE(0, 
    ABSOLUTE) LCONVERGE(0, ABSOLUTE) PCONVERGE(0.000001, ABSOLUTE) 
  /FIXED=T Total_participacio_usuari | SSTYPE(3) 
  /METHOD=ML 
  /PRINT=G  R SOLUTION TESTCOV 
  /RANDOM=INTERCEPT T | SUBJECT(id) COVTYPE(UNR) 
  /REPEATED=T | SUBJECT(id) COVTYPE(ID)
  /SAVE=FIXPRED.

MIXED stage3 WITH T Total_participacio_usuari
  /CRITERIA=CIN(95) MXITER(100) MXSTEP(10) SCORING(1) SINGULAR(0.000000000001) HCONVERGE(0, 
    ABSOLUTE) LCONVERGE(0, ABSOLUTE) PCONVERGE(0.000001, ABSOLUTE) 
  /FIXED=T Total_participacio_usuari | SSTYPE(3) 
  /METHOD=ML 
  /PRINT=G  R SOLUTION TESTCOV 
  /RANDOM=INTERCEPT T | SUBJECT(id) COVTYPE(UNR) 
  /REPEATED=T | SUBJECT(id) COVTYPE(ID)
  /SAVE=FIXPRED.

MIXED stage4 WITH T Total_participacio_usuari
  /CRITERIA=CIN(95) MXITER(100) MXSTEP(10) SCORING(1) SINGULAR(0.000000000001) HCONVERGE(0, 
    ABSOLUTE) LCONVERGE(0, ABSOLUTE) PCONVERGE(0.000001, ABSOLUTE) 
  /FIXED=T Total_participacio_usuari | SSTYPE(3) 
  /METHOD=ML 
  /PRINT=G  R SOLUTION TESTCOV 
  /RANDOM=INTERCEPT T | SUBJECT(id) COVTYPE(UNR) 
  /REPEATED=T | SUBJECT(id) COVTYPE(ID)
  /SAVE=FIXPRED.

MIXED stage5 WITH T Total_participacio_usuari
  /CRITERIA=CIN(95) MXITER(100) MXSTEP(10) SCORING(1) SINGULAR(0.000000000001) HCONVERGE(0, 
    ABSOLUTE) LCONVERGE(0, ABSOLUTE) PCONVERGE(0.000001, ABSOLUTE) 
  /FIXED=T Total_participacio_usuari | SSTYPE(3) 
  /METHOD=ML 
  /PRINT=G  R SOLUTION TESTCOV 
  /RANDOM=INTERCEPT T | SUBJECT(id) COVTYPE(UNR) 
  /REPEATED=T | SUBJECT(id) COVTYPE(ID)
  /SAVE=FIXPRED.


*********************************************RELATIVES PARTICIPATION*******************************

MIXED stage1 WITH T Total_participacio_familiar
  /CRITERIA=CIN(95) MXITER(100) MXSTEP(10) SCORING(1) SINGULAR(0.000000000001) HCONVERGE(0, 
    ABSOLUTE) LCONVERGE(0, ABSOLUTE) PCONVERGE(0.000001, ABSOLUTE) 
  /FIXED=T Total_participacio_familiar | SSTYPE(3) 
  /METHOD=ML 
  /PRINT=G  R SOLUTION TESTCOV 
  /RANDOM=INTERCEPT T | SUBJECT(id) COVTYPE(UNR) 
  /REPEATED=T | SUBJECT(id) COVTYPE(ID)
  /SAVE=FIXPRED.

MIXED stage2 WITH T Total_participacio_familiar
  /CRITERIA=CIN(95) MXITER(100) MXSTEP(10) SCORING(1) SINGULAR(0.000000000001) HCONVERGE(0, 
    ABSOLUTE) LCONVERGE(0, ABSOLUTE) PCONVERGE(0.000001, ABSOLUTE) 
  /FIXED=T Total_participacio_familiar | SSTYPE(3) 
  /METHOD=ML 
  /PRINT=G  R SOLUTION TESTCOV 
  /RANDOM=INTERCEPT T | SUBJECT(id) COVTYPE(UNR) 
  /REPEATED=T | SUBJECT(id) COVTYPE(ID)
  /SAVE=FIXPRED.

MIXED stage3 WITH T Total_participacio_familiar
  /CRITERIA=CIN(95) MXITER(100) MXSTEP(10) SCORING(1) SINGULAR(0.000000000001) HCONVERGE(0, 
    ABSOLUTE) LCONVERGE(0, ABSOLUTE) PCONVERGE(0.000001, ABSOLUTE) 
  /FIXED=T Total_participacio_familiar | SSTYPE(3) 
  /METHOD=ML 
  /PRINT=G  R SOLUTION TESTCOV 
  /RANDOM=INTERCEPT T | SUBJECT(id) COVTYPE(UNR) 
  /REPEATED=T | SUBJECT(id) COVTYPE(ID)
  /SAVE=FIXPRED.

MIXED stage4 WITH T Total_participacio_familiar
  /CRITERIA=CIN(95) MXITER(100) MXSTEP(10) SCORING(1) SINGULAR(0.000000000001) HCONVERGE(0, 
    ABSOLUTE) LCONVERGE(0, ABSOLUTE) PCONVERGE(0.000001, ABSOLUTE) 
  /FIXED=T Total_participacio_familiar | SSTYPE(3) 
  /METHOD=ML 
  /PRINT=G  R SOLUTION TESTCOV 
  /RANDOM=INTERCEPT T | SUBJECT(id) COVTYPE(UNR) 
  /REPEATED=T | SUBJECT(id) COVTYPE(ID)
  /SAVE=FIXPRED.

MIXED stage5 WITH T Total_participacio_familiar
  /CRITERIA=CIN(95) MXITER(100) MXSTEP(10) SCORING(1) SINGULAR(0.000000000001) HCONVERGE(0, 
    ABSOLUTE) LCONVERGE(0, ABSOLUTE) PCONVERGE(0.000001, ABSOLUTE) 
  /FIXED=T Total_participacio_familiar | SSTYPE(3) 
  /METHOD=ML 
  /PRINT=G  R SOLUTION TESTCOV 
  /RANDOM=INTERCEPT T | SUBJECT(id) COVTYPE(UNR) 
  /REPEATED=T | SUBJECT(id) COVTYPE(ID)
  /SAVE=FIXPRED.


USE ALL.
FILTER OFF.
